# Supplementary material for: Subgenomic RNA identification in SARS-CoV-2 genomic sequencing data
Source: Genome Res. 2021 Apr;31(4):645–58. doi: 10.1101/gr.268110.120 (PMC8015849; doi:10.1101/gr.268110.120)
Supplement: Supplemental Material [file supp_gr.268110.120_Supplemental_File.zip]

Archive with 19 entries (19 files):
- Supplemental_File_S10.csv
- Supplemental_File_S11.csv
- Supplemental_File_S12.csv
- Supplemental_File_S13.csv
- Supplemental_File_S14.csv
- Supplemental_File_S15.csv
- Supplemental_File_S16.csv
- Supplemental_File_S17.csv
- Supplemental_File_S19.csv
- Supplemental_File_S20.tar.gz
- Supplemental_File_S1.csv
- Supplemental_File_S2.csv
- Supplemental_File_S3.csv
- Supplemental_File_S4.csv
- Supplemental_File_S5.csv
- Supplemental_File_S6.csv
- Supplemental_File_S7.csv
- Supplemental_File_S8.csv
- Supplemental_File_S9.csv
