# Supplementary material for: Subgenomic RNA identification in SARS-CoV-2 genomic sequencing data
Source: Genome Res. 2021 Apr;31(4):645–58. doi: 10.1101/gr.268110.120 (PMC8015849; doi:10.1101/gr.268110.120)
Supplement: Supplemental Material [file supp_gr.268110.120_Supplemental_File.zip › Supplemental_File_S15.csv]

# Supplemental File S15 - Read Lengths of a Subset of Reads Classified as Sub-Genomic or Genomic
# class: Read class; gRNA - genomic, sgRNA - sub-genomic
# length: Read length
length	class
498	gRNA
501	gRNA
514	gRNA
517	gRNA
503	gRNA
491	gRNA
504	gRNA
475	gRNA
497	gRNA
533	gRNA
492	gRNA
516	gRNA
479	gRNA
769	gRNA
806	gRNA
490	gRNA
489	gRNA
474	gRNA
482	gRNA
502	gRNA
470	gRNA
495	gRNA
510	gRNA
510	gRNA
491	gRNA
539	gRNA
491	gRNA
548	gRNA
503	gRNA
493	gRNA
486	gRNA
500	gRNA
478	gRNA
332	gRNA
308	gRNA
533	gRNA
851	gRNA
521	gRNA
547	gRNA
534	gRNA
539	gRNA
526	gRNA
532	gRNA
524	gRNA
521	gRNA
537	gRNA
535	gRNA
527	gRNA
518	gRNA
528	gRNA
535	gRNA
533	gRNA
507	gRNA
901	gRNA
521	gRNA
517	gRNA
515	gRNA
537	gRNA
533	gRNA
519	gRNA
539	gRNA
511	gRNA
526	gRNA
520	gRNA
518	gRNA
532	gRNA
540	gRNA
535	gRNA
527	gRNA
530	gRNA
521	gRNA
540	gRNA
525	gRNA
542	gRNA
525	gRNA
532	gRNA
523	gRNA
527	gRNA
519	gRNA
534	gRNA
523	gRNA
523	gRNA
524	gRNA
525	gRNA
544	gRNA
527	gRNA
540	gRNA
542	gRNA
538	gRNA
538	gRNA
529	gRNA
524	gRNA
484	gRNA
527	gRNA
529	gRNA
534	gRNA
533	gRNA
529	gRNA
515	gRNA
521	gRNA
545	gRNA
526	gRNA
528	gRNA
525	gRNA
528	gRNA
524	gRNA
541	gRNA
524	gRNA
540	gRNA
521	gRNA
527	gRNA
525	gRNA
518	gRNA
524	gRNA
526	gRNA
526	gRNA
535	gRNA
526	gRNA
519	gRNA
525	gRNA
497	gRNA
523	gRNA
531	gRNA
528	gRNA
533	gRNA
545	gRNA
519	gRNA
532	gRNA
533	gRNA
514	gRNA
538	gRNA
535	gRNA
528	gRNA
545	gRNA
529	gRNA
545	gRNA
528	gRNA
540	gRNA
537	gRNA
526	gRNA
536	gRNA
533	gRNA
531	gRNA
521	gRNA
526	gRNA
540	gRNA
529	gRNA
531	gRNA
531	gRNA
542	gRNA
512	gRNA
524	gRNA
514	gRNA
515	gRNA
548	gRNA
526	gRNA
531	gRNA
531	gRNA
530	gRNA
524	gRNA
536	gRNA
514	gRNA
529	gRNA
517	gRNA
525	gRNA
529	gRNA
532	gRNA
556	gRNA
531	gRNA
523	gRNA
515	gRNA
537	gRNA
524	gRNA
544	gRNA
540	gRNA
515	gRNA
528	gRNA
537	gRNA
532	gRNA
535	gRNA
540	gRNA
523	gRNA
532	gRNA
521	gRNA
541	gRNA
547	gRNA
541	gRNA
531	gRNA
526	gRNA
530	gRNA
531	gRNA
524	gRNA
534	gRNA
521	gRNA
507	gRNA
525	gRNA
526	gRNA
527	gRNA
514	gRNA
536	gRNA
524	gRNA
542	gRNA
539	gRNA
527	gRNA
529	gRNA
544	gRNA
511	gRNA
535	gRNA
549	gRNA
513	gRNA
527	gRNA
526	gRNA
540	gRNA
533	gRNA
545	gRNA
523	gRNA
530	gRNA
520	gRNA
526	gRNA
525	gRNA
530	gRNA
521	gRNA
526	gRNA
521	gRNA
843	gRNA
531	gRNA
528	gRNA
529	gRNA
527	gRNA
541	gRNA
539	gRNA
518	gRNA
523	gRNA
520	gRNA
544	gRNA
513	gRNA
521	gRNA
511	gRNA
495	gRNA
526	gRNA
520	gRNA
520	gRNA
523	gRNA
530	gRNA
529	gRNA
534	gRNA
524	gRNA
523	gRNA
528	gRNA
542	gRNA
512	gRNA
529	gRNA
536	gRNA
527	gRNA
537	gRNA
542	gRNA
530	gRNA
503	gRNA
523	gRNA
516	gRNA
524	gRNA
532	gRNA
518	gRNA
525	gRNA
528	gRNA
517	gRNA
533	gRNA
532	gRNA
523	gRNA
478	gRNA
534	gRNA
528	gRNA
524	gRNA
527	gRNA
526	gRNA
531	gRNA
529	gRNA
531	gRNA
510	gRNA
561	gRNA
548	gRNA
523	gRNA
537	gRNA
527	gRNA
539	gRNA
529	gRNA
526	gRNA
534	gRNA
528	gRNA
526	gRNA
524	gRNA
528	gRNA
531	gRNA
528	gRNA
526	gRNA
535	gRNA
535	gRNA
541	gRNA
551	gRNA
535	gRNA
529	gRNA
520	gRNA
524	gRNA
534	gRNA
524	gRNA
482	gRNA
541	gRNA
536	gRNA
521	gRNA
529	gRNA
533	gRNA
516	gRNA
537	gRNA
522	gRNA
524	gRNA
512	gRNA
521	gRNA
514	gRNA
523	gRNA
529	gRNA
521	gRNA
510	gRNA
522	gRNA
521	gRNA
540	gRNA
522	gRNA
530	gRNA
527	gRNA
518	gRNA
528	gRNA
527	gRNA
531	gRNA
531	gRNA
526	gRNA
520	gRNA
545	gRNA
530	gRNA
523	gRNA
529	gRNA
483	gRNA
534	gRNA
540	gRNA
523	gRNA
517	gRNA
545	gRNA
522	gRNA
527	gRNA
511	gRNA
523	gRNA
531	gRNA
531	gRNA
529	gRNA
533	gRNA
519	gRNA
524	gRNA
509	gRNA
525	gRNA
528	gRNA
523	gRNA
510	gRNA
523	gRNA
479	gRNA
520	gRNA
526	gRNA
518	gRNA
566	gRNA
530	gRNA
531	gRNA
532	gRNA
540	gRNA
532	gRNA
532	gRNA
536	gRNA
530	gRNA
524	gRNA
518	gRNA
530	gRNA
508	gRNA
531	gRNA
543	gRNA
526	gRNA
521	gRNA
531	gRNA
527	gRNA
491	gRNA
533	gRNA
520	gRNA
518	gRNA
519	gRNA
529	gRNA
527	gRNA
527	gRNA
532	gRNA
589	gRNA
528	gRNA
528	gRNA
527	gRNA
524	gRNA
507	gRNA
537	gRNA
523	gRNA
525	gRNA
534	gRNA
466	gRNA
552	gRNA
534	gRNA
531	gRNA
532	gRNA
521	gRNA
524	gRNA
516	gRNA
522	gRNA
518	gRNA
532	gRNA
535	gRNA
525	gRNA
532	gRNA
526	gRNA
530	gRNA
535	gRNA
526	gRNA
528	gRNA
534	gRNA
530	gRNA
544	gRNA
526	gRNA
530	gRNA
519	gRNA
919	gRNA
519	gRNA
528	gRNA
538	gRNA
524	gRNA
534	gRNA
504	gRNA
529	gRNA
528	gRNA
509	gRNA
528	gRNA
533	gRNA
513	gRNA
526	gRNA
535	gRNA
522	gRNA
531	gRNA
534	gRNA
531	gRNA
532	gRNA
529	gRNA
532	gRNA
533	gRNA
508	gRNA
534	gRNA
526	gRNA
518	gRNA
549	gRNA
533	gRNA
513	gRNA
531	gRNA
544	gRNA
530	gRNA
507	gRNA
490	gRNA
518	gRNA
534	gRNA
536	gRNA
538	gRNA
525	gRNA
523	gRNA
536	gRNA
521	gRNA
537	gRNA
492	gRNA
525	gRNA
535	gRNA
551	gRNA
530	gRNA
541	gRNA
528	gRNA
518	gRNA
523	gRNA
522	gRNA
526	gRNA
472	gRNA
545	gRNA
531	gRNA
510	gRNA
536	gRNA
552	gRNA
531	gRNA
531	gRNA
533	gRNA
535	gRNA
523	gRNA
528	gRNA
520	gRNA
522	gRNA
538	gRNA
546	gRNA
548	gRNA
540	gRNA
529	gRNA
534	gRNA
520	gRNA
531	gRNA
526	gRNA
548	gRNA
516	gRNA
524	gRNA
523	gRNA
520	gRNA
532	gRNA
515	gRNA
522	gRNA
556	gRNA
536	gRNA
536	gRNA
528	gRNA
524	gRNA
531	gRNA
527	gRNA
534	gRNA
533	gRNA
527	gRNA
529	gRNA
529	gRNA
531	gRNA
534	gRNA
524	gRNA
505	gRNA
535	gRNA
527	gRNA
532	gRNA
521	gRNA
528	gRNA
524	gRNA
525	gRNA
531	gRNA
524	gRNA
523	gRNA
535	gRNA
534	gRNA
534	gRNA
531	gRNA
528	gRNA
523	gRNA
518	gRNA
534	gRNA
522	gRNA
552	gRNA
515	gRNA
543	gRNA
510	gRNA
526	gRNA
531	gRNA
529	gRNA
524	gRNA
523	gRNA
525	gRNA
518	gRNA
542	gRNA
532	gRNA
564	gRNA
526	gRNA
519	gRNA
527	gRNA
522	gRNA
534	gRNA
539	gRNA
519	gRNA
538	gRNA
539	gRNA
527	gRNA
532	gRNA
548	gRNA
523	gRNA
531	gRNA
526	gRNA
528	gRNA
516	gRNA
532	gRNA
546	gRNA
502	gRNA
527	gRNA
549	gRNA
522	gRNA
534	gRNA
522	gRNA
516	gRNA
525	gRNA
530	gRNA
518	gRNA
514	gRNA
537	gRNA
528	gRNA
518	gRNA
534	gRNA
536	gRNA
523	gRNA
527	gRNA
538	gRNA
535	gRNA
523	gRNA
517	gRNA
524	gRNA
525	gRNA
540	gRNA
525	gRNA
518	gRNA
528	gRNA
527	gRNA
540	gRNA
536	gRNA
557	gRNA
530	gRNA
535	gRNA
527	gRNA
522	gRNA
526	gRNA
534	gRNA
522	gRNA
529	gRNA
530	gRNA
534	gRNA
526	gRNA
527	gRNA
541	gRNA
535	gRNA
550	gRNA
531	gRNA
527	gRNA
527	gRNA
533	gRNA
519	gRNA
536	gRNA
519	gRNA
528	gRNA
533	gRNA
519	gRNA
542	gRNA
525	gRNA
525	gRNA
524	gRNA
520	gRNA
513	gRNA
527	gRNA
528	gRNA
534	gRNA
536	gRNA
530	gRNA
521	gRNA
529	gRNA
517	gRNA
537	gRNA
522	gRNA
514	gRNA
532	gRNA
532	gRNA
507	gRNA
530	gRNA
534	gRNA
532	gRNA
520	gRNA
528	gRNA
533	gRNA
520	gRNA
541	gRNA
523	gRNA
533	gRNA
527	gRNA
536	gRNA
511	gRNA
542	gRNA
534	gRNA
527	gRNA
533	gRNA
531	gRNA
515	gRNA
533	gRNA
547	gRNA
524	gRNA
530	gRNA
534	gRNA
520	gRNA
533	gRNA
565	gRNA
531	gRNA
544	gRNA
527	gRNA
534	gRNA
535	gRNA
542	gRNA
535	gRNA
525	gRNA
530	gRNA
521	gRNA
463	gRNA
516	gRNA
519	gRNA
527	gRNA
538	gRNA
527	gRNA
511	gRNA
528	gRNA
535	gRNA
523	gRNA
528	gRNA
527	gRNA
527	gRNA
523	gRNA
528	gRNA
540	gRNA
534	gRNA
525	gRNA
538	gRNA
522	gRNA
525	gRNA
541	gRNA
542	gRNA
526	gRNA
524	gRNA
523	gRNA
521	gRNA
544	gRNA
534	gRNA
545	gRNA
548	gRNA
538	gRNA
529	gRNA
531	gRNA
521	gRNA
534	gRNA
530	gRNA
528	gRNA
533	gRNA
519	gRNA
520	gRNA
544	gRNA
525	gRNA
515	gRNA
519	gRNA
532	gRNA
524	gRNA
522	gRNA
532	gRNA
533	gRNA
545	gRNA
551	gRNA
524	gRNA
521	gRNA
540	gRNA
533	gRNA
531	gRNA
538	gRNA
534	gRNA
533	gRNA
538	gRNA
494	gRNA
525	gRNA
526	gRNA
493	gRNA
524	gRNA
524	gRNA
533	gRNA
525	gRNA
521	gRNA
540	gRNA
550	gRNA
540	gRNA
521	gRNA
526	gRNA
551	gRNA
524	gRNA
529	gRNA
545	gRNA
537	gRNA
535	gRNA
526	gRNA
525	gRNA
535	gRNA
527	gRNA
529	gRNA
526	gRNA
525	gRNA
536	gRNA
516	gRNA
525	gRNA
523	gRNA
544	gRNA
544	gRNA
541	gRNA
518	gRNA
530	gRNA
530	gRNA
531	gRNA
534	gRNA
532	gRNA
516	gRNA
533	gRNA
540	gRNA
512	gRNA
538	gRNA
521	gRNA
523	gRNA
520	gRNA
538	gRNA
515	gRNA
512	gRNA
526	gRNA
521	gRNA
531	gRNA
523	gRNA
527	gRNA
527	gRNA
541	gRNA
524	gRNA
514	gRNA
530	gRNA
534	gRNA
496	gRNA
528	gRNA
533	gRNA
530	gRNA
525	gRNA
512	gRNA
540	gRNA
511	gRNA
539	gRNA
514	gRNA
531	gRNA
521	gRNA
526	gRNA
511	gRNA
552	gRNA
525	gRNA
546	gRNA
487	gRNA
531	gRNA
527	gRNA
522	gRNA
527	gRNA
531	gRNA
532	gRNA
527	gRNA
531	gRNA
525	gRNA
535	gRNA
540	gRNA
523	gRNA
490	gRNA
536	gRNA
541	gRNA
539	gRNA
520	gRNA
526	gRNA
500	gRNA
533	gRNA
495	gRNA
521	gRNA
526	gRNA
535	gRNA
519	gRNA
518	gRNA
532	gRNA
536	gRNA
537	gRNA
530	gRNA
524	gRNA
522	gRNA
533	gRNA
522	gRNA
531	gRNA
521	gRNA
537	gRNA
531	gRNA
537	gRNA
534	gRNA
534	gRNA
534	gRNA
544	gRNA
527	gRNA
535	gRNA
517	gRNA
520	gRNA
530	gRNA
525	gRNA
527	gRNA
519	gRNA
515	gRNA
525	gRNA
528	gRNA
531	gRNA
522	gRNA
521	gRNA
527	gRNA
532	gRNA
527	gRNA
539	gRNA
508	gRNA
554	gRNA
533	gRNA
526	gRNA
504	gRNA
527	gRNA
528	gRNA
528	gRNA
911	gRNA
522	gRNA
530	gRNA
531	gRNA
535	gRNA
506	gRNA
524	gRNA
525	gRNA
519	gRNA
517	gRNA
527	gRNA
521	gRNA
541	gRNA
529	gRNA
532	gRNA
516	gRNA
526	gRNA
537	gRNA
523	gRNA
525	gRNA
528	gRNA
524	gRNA
529	gRNA
531	gRNA
539	gRNA
531	gRNA
547	gRNA
527	gRNA
525	gRNA
523	gRNA
517	gRNA
530	gRNA
533	gRNA
529	gRNA
522	gRNA
547	gRNA
525	gRNA
527	gRNA
529	gRNA
527	gRNA
540	gRNA
529	gRNA
521	gRNA
525	gRNA
527	gRNA
530	gRNA
545	gRNA
547	gRNA
519	gRNA
523	gRNA
534	gRNA
532	gRNA
532	gRNA
531	gRNA
528	gRNA
529	gRNA
549	gRNA
524	gRNA
519	gRNA
495	gRNA
530	gRNA
531	gRNA
543	gRNA
533	gRNA
531	gRNA
523	gRNA
514	gRNA
524	gRNA
553	gRNA
530	gRNA
522	gRNA
520	gRNA
526	gRNA
540	gRNA
549	gRNA
524	gRNA
525	gRNA
525	gRNA
528	gRNA
522	gRNA
539	gRNA
542	gRNA
527	gRNA
526	gRNA
532	gRNA
539	gRNA
527	gRNA
531	gRNA
530	gRNA
513	gRNA
521	gRNA
525	gRNA
545	gRNA
559	gRNA
523	gRNA
529	gRNA
509	gRNA
534	gRNA
543	gRNA
501	gRNA
531	gRNA
525	gRNA
541	gRNA
480	gRNA
543	gRNA
518	gRNA
525	gRNA
517	gRNA
530	gRNA
515	gRNA
525	gRNA
521	gRNA
524	gRNA
531	gRNA
516	gRNA
527	gRNA
523	gRNA
521	gRNA
530	gRNA
540	gRNA
524	gRNA
521	gRNA
525	gRNA
529	gRNA
506	gRNA
544	gRNA
527	gRNA
526	gRNA
540	gRNA
545	gRNA
533	gRNA
532	gRNA
515	gRNA
523	gRNA
525	gRNA
519	gRNA
527	gRNA
529	gRNA
540	gRNA
522	gRNA
526	gRNA
542	gRNA
533	gRNA
531	gRNA
521	gRNA
529	gRNA
517	gRNA
534	gRNA
535	gRNA
505	gRNA
533	gRNA
526	gRNA
519	gRNA
519	gRNA
536	gRNA
545	gRNA
590	gRNA
535	gRNA
545	gRNA
529	gRNA
543	gRNA
522	gRNA
534	gRNA
504	gRNA
523	gRNA
515	gRNA
523	gRNA
524	gRNA
527	gRNA
527	gRNA
525	gRNA
517	gRNA
527	gRNA
532	gRNA
519	gRNA
524	gRNA
533	gRNA
522	gRNA
521	gRNA
532	gRNA
540	gRNA
520	gRNA
516	gRNA
531	gRNA
531	gRNA
523	gRNA
523	gRNA
526	gRNA
534	gRNA
533	gRNA
532	gRNA
536	gRNA
528	gRNA
539	gRNA
559	gRNA
518	gRNA
518	gRNA
497	gRNA
531	gRNA
526	gRNA
519	gRNA
532	gRNA
536	gRNA
529	gRNA
577	gRNA
525	gRNA
523	gRNA
527	gRNA
531	gRNA
529	gRNA
535	gRNA
521	gRNA
523	gRNA
524	gRNA
530	gRNA
518	gRNA
509	gRNA
528	gRNA
521	gRNA
532	gRNA
515	gRNA
491	gRNA
524	gRNA
524	gRNA
513	gRNA
523	gRNA
522	gRNA
526	gRNA
521	gRNA
523	gRNA
525	gRNA
521	gRNA
516	gRNA
515	gRNA
535	gRNA
528	gRNA
540	gRNA
476	gRNA
529	gRNA
526	gRNA
527	gRNA
525	gRNA
535	gRNA
523	gRNA
519	gRNA
505	gRNA
512	gRNA
524	gRNA
529	gRNA
548	gRNA
526	gRNA
532	gRNA
525	gRNA
531	gRNA
528	gRNA
524	gRNA
533	gRNA
556	gRNA
526	gRNA
529	gRNA
518	gRNA
523	gRNA
526	gRNA
526	gRNA
534	gRNA
516	gRNA
922	gRNA
536	gRNA
541	gRNA
534	gRNA
529	gRNA
528	gRNA
526	gRNA
534	gRNA
526	gRNA
512	gRNA
530	gRNA
537	gRNA
485	gRNA
536	gRNA
531	gRNA
507	gRNA
528	gRNA
524	gRNA
531	gRNA
515	gRNA
532	gRNA
531	gRNA
524	gRNA
530	gRNA
519	gRNA
578	gRNA
536	gRNA
541	gRNA
542	gRNA
537	gRNA
526	gRNA
523	gRNA
530	gRNA
933	gRNA
530	gRNA
542	gRNA
536	gRNA
543	gRNA
524	gRNA
535	gRNA
527	gRNA
508	gRNA
531	gRNA
527	gRNA
537	gRNA
536	gRNA
531	gRNA
518	gRNA
526	gRNA
536	gRNA
530	gRNA
523	gRNA
535	gRNA
522	gRNA
530	gRNA
526	gRNA
534	gRNA
533	gRNA
521	gRNA
525	gRNA
523	gRNA
524	gRNA
530	gRNA
515	gRNA
520	gRNA
527	gRNA
532	gRNA
528	gRNA
531	gRNA
523	gRNA
513	gRNA
527	gRNA
548	gRNA
513	gRNA
526	gRNA
544	gRNA
517	gRNA
519	gRNA
526	gRNA
529	gRNA
510	gRNA
550	gRNA
529	gRNA
526	gRNA
530	gRNA
569	gRNA
523	gRNA
522	gRNA
497	gRNA
519	gRNA
529	gRNA
921	gRNA
535	gRNA
513	gRNA
523	gRNA
528	gRNA
517	gRNA
530	gRNA
524	gRNA
525	gRNA
513	gRNA
548	gRNA
530	gRNA
523	gRNA
522	gRNA
548	gRNA
516	gRNA
532	gRNA
526	gRNA
529	gRNA
540	gRNA
522	gRNA
522	gRNA
525	gRNA
534	gRNA
525	gRNA
526	gRNA
528	gRNA
528	gRNA
523	gRNA
538	gRNA
523	gRNA
523	gRNA
574	gRNA
525	gRNA
529	gRNA
556	gRNA
528	gRNA
540	gRNA
522	gRNA
529	gRNA
554	gRNA
502	gRNA
531	gRNA
533	gRNA
525	gRNA
517	gRNA
526	gRNA
551	gRNA
530	gRNA
542	gRNA
538	gRNA
535	gRNA
523	gRNA
550	gRNA
534	gRNA
530	gRNA
550	gRNA
527	gRNA
527	gRNA
535	gRNA
530	gRNA
533	gRNA
534	gRNA
525	gRNA
523	gRNA
532	gRNA
516	gRNA
533	gRNA
529	gRNA
527	gRNA
534	gRNA
527	gRNA
515	gRNA
526	gRNA
508	gRNA
532	gRNA
530	gRNA
530	gRNA
532	gRNA
521	gRNA
522	gRNA
512	gRNA
530	gRNA
520	gRNA
522	gRNA
525	gRNA
532	gRNA
520	gRNA
533	gRNA
530	gRNA
523	gRNA
535	gRNA
515	gRNA
533	gRNA
523	gRNA
539	gRNA
544	gRNA
543	gRNA
531	gRNA
522	gRNA
556	gRNA
521	gRNA
535	gRNA
528	gRNA
529	gRNA
521	gRNA
515	gRNA
527	gRNA
569	gRNA
534	gRNA
524	gRNA
529	gRNA
504	gRNA
533	gRNA
527	gRNA
522	gRNA
531	gRNA
550	gRNA
527	gRNA
520	gRNA
522	gRNA
512	gRNA
506	gRNA
799	gRNA
537	gRNA
530	gRNA
539	gRNA
537	gRNA
523	gRNA
583	gRNA
532	gRNA
532	gRNA
521	gRNA
506	gRNA
517	gRNA
533	gRNA
518	gRNA
530	gRNA
534	gRNA
517	gRNA
532	gRNA
526	gRNA
529	gRNA
530	gRNA
513	gRNA
527	gRNA
540	gRNA
465	gRNA
526	gRNA
515	gRNA
536	gRNA
529	gRNA
522	gRNA
529	gRNA
528	gRNA
523	gRNA
526	gRNA
523	gRNA
520	gRNA
523	gRNA
539	gRNA
529	gRNA
1056	gRNA
538	gRNA
530	gRNA
510	gRNA
518	gRNA
531	gRNA
527	gRNA
506	gRNA
527	gRNA
526	gRNA
532	gRNA
524	gRNA
529	gRNA
533	gRNA
537	gRNA
526	gRNA
529	gRNA
541	gRNA
513	gRNA
526	gRNA
522	gRNA
532	gRNA
542	gRNA
549	gRNA
524	gRNA
515	gRNA
530	gRNA
525	gRNA
522	gRNA
530	gRNA
527	gRNA
534	gRNA
526	gRNA
528	gRNA
524	gRNA
528	gRNA
537	gRNA
525	gRNA
519	gRNA
524	gRNA
539	gRNA
509	gRNA
527	gRNA
548	gRNA
516	gRNA
522	gRNA
527	gRNA
522	gRNA
524	gRNA
526	gRNA
526	gRNA
523	gRNA
526	gRNA
534	gRNA
525	gRNA
528	gRNA
526	gRNA
538	gRNA
538	gRNA
526	gRNA
528	gRNA
518	gRNA
543	gRNA
506	gRNA
532	gRNA
538	gRNA
525	gRNA
516	gRNA
530	gRNA
532	gRNA
531	gRNA
528	gRNA
530	gRNA
528	gRNA
528	gRNA
528	gRNA
526	gRNA
520	gRNA
524	gRNA
524	gRNA
549	gRNA
523	gRNA
528	gRNA
524	gRNA
528	gRNA
565	gRNA
527	gRNA
531	gRNA
521	gRNA
529	gRNA
521	gRNA
530	gRNA
519	gRNA
520	gRNA
539	gRNA
531	gRNA
529	gRNA
557	gRNA
515	gRNA
530	gRNA
537	gRNA
525	gRNA
548	gRNA
507	gRNA
551	gRNA
519	gRNA
528	gRNA
515	gRNA
547	gRNA
519	gRNA
515	gRNA
540	gRNA
536	gRNA
527	gRNA
522	gRNA
537	gRNA
538	gRNA
522	gRNA
530	gRNA
533	gRNA
523	gRNA
526	gRNA
527	gRNA
519	gRNA
529	gRNA
538	gRNA
534	gRNA
516	gRNA
510	gRNA
535	gRNA
522	gRNA
511	gRNA
515	gRNA
519	gRNA
538	gRNA
529	gRNA
517	gRNA
526	gRNA
515	gRNA
522	gRNA
543	gRNA
561	gRNA
535	gRNA
522	gRNA
540	gRNA
525	gRNA
525	gRNA
539	gRNA
528	gRNA
524	gRNA
536	gRNA
526	gRNA
554	gRNA
531	gRNA
512	gRNA
527	gRNA
525	gRNA
527	gRNA
528	gRNA
529	gRNA
525	gRNA
525	gRNA
522	gRNA
512	gRNA
555	gRNA
542	gRNA
522	gRNA
535	gRNA
518	gRNA
525	gRNA
532	gRNA
546	gRNA
527	gRNA
531	gRNA
526	gRNA
534	gRNA
526	gRNA
540	gRNA
528	gRNA
523	gRNA
522	gRNA
525	gRNA
527	gRNA
519	gRNA
531	gRNA
528	gRNA
526	gRNA
524	gRNA
525	gRNA
535	gRNA
520	gRNA
523	gRNA
541	gRNA
520	gRNA
525	gRNA
1053	gRNA
531	gRNA
519	gRNA
517	gRNA
542	gRNA
512	gRNA
502	gRNA
527	gRNA
533	gRNA
515	gRNA
538	gRNA
525	gRNA
523	gRNA
529	gRNA
524	gRNA
506	gRNA
520	gRNA
539	gRNA
525	gRNA
535	gRNA
528	gRNA
532	gRNA
528	gRNA
525	gRNA
533	gRNA
533	gRNA
530	gRNA
528	gRNA
531	gRNA
518	gRNA
533	gRNA
526	gRNA
535	gRNA
519	gRNA
538	gRNA
524	gRNA
533	gRNA
540	gRNA
536	gRNA
515	gRNA
521	gRNA
549	gRNA
540	gRNA
527	gRNA
531	gRNA
517	gRNA
537	gRNA
513	gRNA
535	gRNA
539	gRNA
520	gRNA
532	gRNA
529	gRNA
534	gRNA
529	gRNA
527	gRNA
503	gRNA
523	gRNA
527	gRNA
533	gRNA
525	gRNA
530	gRNA
531	gRNA
514	gRNA
519	gRNA
557	gRNA
954	gRNA
523	gRNA
532	gRNA
515	gRNA
534	gRNA
530	gRNA
531	gRNA
538	gRNA
530	gRNA
532	gRNA
524	gRNA
515	gRNA
522	gRNA
515	gRNA
531	gRNA
531	gRNA
515	gRNA
519	gRNA
528	gRNA
527	gRNA
523	gRNA
534	gRNA
531	gRNA
522	gRNA
542	gRNA
529	gRNA
530	gRNA
512	gRNA
534	gRNA
523	gRNA
557	gRNA
534	gRNA
530	gRNA
526	gRNA
534	gRNA
529	gRNA
537	gRNA
527	gRNA
516	gRNA
517	gRNA
525	gRNA
525	gRNA
526	gRNA
547	gRNA
526	gRNA
525	gRNA
530	gRNA
514	gRNA
515	gRNA
529	gRNA
531	gRNA
531	gRNA
537	gRNA
534	gRNA
522	gRNA
520	gRNA
530	gRNA
533	gRNA
528	gRNA
525	gRNA
526	gRNA
527	gRNA
525	gRNA
525	gRNA
526	gRNA
532	gRNA
531	gRNA
532	gRNA
523	gRNA
515	gRNA
507	gRNA
525	gRNA
523	gRNA
547	gRNA
529	gRNA
524	gRNA
530	gRNA
511	gRNA
531	gRNA
532	gRNA
522	gRNA
521	gRNA
540	gRNA
538	gRNA
529	gRNA
526	gRNA
530	gRNA
523	gRNA
530	gRNA
524	gRNA
523	gRNA
536	gRNA
516	gRNA
532	gRNA
527	gRNA
524	gRNA
525	gRNA
535	gRNA
538	gRNA
515	gRNA
510	gRNA
532	gRNA
519	gRNA
513	gRNA
518	gRNA
506	gRNA
525	gRNA
544	gRNA
540	gRNA
529	gRNA
534	gRNA
518	gRNA
553	gRNA
527	gRNA
540	gRNA
531	gRNA
522	gRNA
541	gRNA
514	gRNA
514	gRNA
515	gRNA
542	gRNA
531	gRNA
536	gRNA
521	gRNA
553	gRNA
529	gRNA
525	gRNA
534	gRNA
562	gRNA
515	gRNA
536	gRNA
529	gRNA
535	gRNA
515	gRNA
521	gRNA
515	gRNA
530	gRNA
530	gRNA
532	gRNA
527	gRNA
528	gRNA
542	gRNA
536	gRNA
536	gRNA
514	gRNA
530	gRNA
535	gRNA
542	gRNA
529	gRNA
523	gRNA
533	gRNA
534	gRNA
531	gRNA
524	gRNA
508	gRNA
523	gRNA
520	gRNA
530	gRNA
534	gRNA
530	gRNA
522	gRNA
529	gRNA
531	gRNA
523	gRNA
516	gRNA
521	gRNA
536	gRNA
528	gRNA
530	gRNA
528	gRNA
523	gRNA
530	gRNA
526	gRNA
535	gRNA
525	gRNA
536	gRNA
519	gRNA
534	gRNA
527	gRNA
524	gRNA
523	gRNA
531	gRNA
539	gRNA
520	gRNA
525	gRNA
513	gRNA
543	gRNA
530	gRNA
536	gRNA
540	gRNA
517	gRNA
518	gRNA
523	gRNA
521	gRNA
529	gRNA
523	gRNA
526	gRNA
516	gRNA
531	gRNA
512	gRNA
528	gRNA
527	gRNA
533	gRNA
531	gRNA
533	gRNA
542	gRNA
522	gRNA
512	gRNA
516	gRNA
519	gRNA
574	gRNA
543	gRNA
538	gRNA
523	gRNA
525	gRNA
528	gRNA
528	gRNA
528	gRNA
524	gRNA
515	gRNA
519	gRNA
545	gRNA
528	gRNA
540	gRNA
517	gRNA
539	gRNA
525	gRNA
519	gRNA
524	gRNA
529	gRNA
519	gRNA
528	gRNA
532	gRNA
537	gRNA
532	gRNA
519	gRNA
532	gRNA
527	gRNA
536	gRNA
526	gRNA
527	gRNA
486	gRNA
540	gRNA
528	gRNA
538	gRNA
528	gRNA
530	gRNA
508	gRNA
531	gRNA
519	gRNA
528	gRNA
513	gRNA
531	gRNA
530	gRNA
518	gRNA
510	gRNA
534	gRNA
519	gRNA
575	gRNA
525	gRNA
518	gRNA
524	gRNA
532	gRNA
540	gRNA
540	gRNA
522	gRNA
524	gRNA
533	gRNA
528	gRNA
527	gRNA
505	gRNA
536	gRNA
526	gRNA
534	gRNA
525	gRNA
536	gRNA
541	gRNA
519	gRNA
465	gRNA
524	gRNA
518	gRNA
526	gRNA
530	gRNA
530	gRNA
540	gRNA
530	gRNA
533	gRNA
521	gRNA
518	gRNA
522	gRNA
515	gRNA
526	gRNA
532	gRNA
528	gRNA
527	gRNA
543	gRNA
547	gRNA
519	gRNA
515	gRNA
530	gRNA
512	gRNA
520	gRNA
517	gRNA
534	gRNA
532	gRNA
537	gRNA
522	gRNA
536	gRNA
517	gRNA
[truncated: 599,557 more rows]
