# Supplementary material for: Subgenomic RNA identification in SARS-CoV-2 genomic sequencing data
Source: Genome Res. 2021 Apr;31(4):645–58. doi: 10.1101/gr.268110.120 (PMC8015849; doi:10.1101/gr.268110.120)
Supplement: Supplemental Material [file supp_gr.268110.120_Supplemental_File.zip › Supplemental_File_S16.csv]

# Supplemental File S16 - Variant Allele Frequencies in Sub-Genomic or Genomic RNA Fractions
# position: SARS-CoV-2 genome position
# base: Base
# variable: Class of RNA
# value: Count of indicated base
# pos_cat: Total coverge
position	base	variable	value	pos_cat	sample
241	T	nsgRNA_HQ	1.0	241	SHEF-BFE8E
241	G	nsgRNA_HQ		241	SHEF-BFE8E
241	C	nsgRNA_HQ		241	SHEF-BFE8E
241	A	nsgRNA_HQ		241	SHEF-BFE8E
3037	A	nsgRNA_HQ		3037	SHEF-BFE8E
3037	C	nsgRNA_HQ		3037	SHEF-BFE8E
3037	G	nsgRNA_HQ		3037	SHEF-BFE8E
3037	T	nsgRNA_HQ		3037	SHEF-BFE8E
3619	A	nsgRNA_HQ		3619	SHEF-BFE8E
3619	C	nsgRNA_HQ		3619	SHEF-BFE8E
3619	G	nsgRNA_HQ		3619	SHEF-BFE8E
3619	T	nsgRNA_HQ		3619	SHEF-BFE8E
7438	A	nsgRNA_HQ		7438	SHEF-BFE8E
7438	C	nsgRNA_HQ		7438	SHEF-BFE8E
7438	T	nsgRNA_HQ		7438	SHEF-BFE8E
10097	A	nsgRNA_HQ	1.0	10097	SHEF-BFE8E
10097	G	nsgRNA_HQ		10097	SHEF-BFE8E
10097	T	nsgRNA_HQ		10097	SHEF-BFE8E
14408	A	nsgRNA_HQ		14408	SHEF-BFE8E
14408	C	nsgRNA_HQ		14408	SHEF-BFE8E
14408	T	nsgRNA_HQ		14408	SHEF-BFE8E
23403	A	nsgRNA_HQ		23403	SHEF-BFE8E
23403	G	nsgRNA_HQ		23403	SHEF-BFE8E
23403	T	nsgRNA_HQ		23403	SHEF-BFE8E
23731	C	nsgRNA_HQ		23731	SHEF-BFE8E
23731	T	nsgRNA_HQ		23731	SHEF-BFE8E
28580	T	nsgRNA_HQ		28580	SHEF-BFE8E
28580	G	nsgRNA_HQ		28580	SHEF-BFE8E
28580	A	nsgRNA_HQ		28580	SHEF-BFE8E
28881	A	nsgRNA_HQ		28881	SHEF-BFE8E
28881	C	nsgRNA_HQ		28881	SHEF-BFE8E
28881	G	nsgRNA_HQ		28881	SHEF-BFE8E
28881	T	nsgRNA_HQ		28881	SHEF-BFE8E
28882	A	nsgRNA_HQ		28882	SHEF-BFE8E
28882	C	nsgRNA_HQ		28882	SHEF-BFE8E
28882	G	nsgRNA_HQ		28882	SHEF-BFE8E
28882	T	nsgRNA_HQ		28882	SHEF-BFE8E
28883	A	nsgRNA_HQ		28883	SHEF-BFE8E
28883	C	nsgRNA_HQ		28883	SHEF-BFE8E
28883	G	nsgRNA_HQ		28883	SHEF-BFE8E
28883	T	nsgRNA_HQ		28883	SHEF-BFE8E
241	T	sgRNA_HQ	1818.0	241	SHEF-BFE8E
241	G	sgRNA_HQ	14.0	241	SHEF-BFE8E
241	C	sgRNA_HQ	3.0	241	SHEF-BFE8E
241	A	sgRNA_HQ		241	SHEF-BFE8E
3037	A	sgRNA_HQ		3037	SHEF-BFE8E
3037	C	sgRNA_HQ		3037	SHEF-BFE8E
3037	G	sgRNA_HQ		3037	SHEF-BFE8E
3037	T	sgRNA_HQ		3037	SHEF-BFE8E
3619	A	sgRNA_HQ		3619	SHEF-BFE8E
3619	C	sgRNA_HQ		3619	SHEF-BFE8E
3619	G	sgRNA_HQ		3619	SHEF-BFE8E
3619	T	sgRNA_HQ		3619	SHEF-BFE8E
7438	A	sgRNA_HQ		7438	SHEF-BFE8E
7438	C	sgRNA_HQ		7438	SHEF-BFE8E
7438	T	sgRNA_HQ		7438	SHEF-BFE8E
10097	A	sgRNA_HQ		10097	SHEF-BFE8E
10097	G	sgRNA_HQ		10097	SHEF-BFE8E
10097	T	sgRNA_HQ		10097	SHEF-BFE8E
14408	A	sgRNA_HQ		14408	SHEF-BFE8E
14408	C	sgRNA_HQ		14408	SHEF-BFE8E
14408	T	sgRNA_HQ		14408	SHEF-BFE8E
23403	A	sgRNA_HQ		23403	SHEF-BFE8E
23403	G	sgRNA_HQ		23403	SHEF-BFE8E
23403	T	sgRNA_HQ		23403	SHEF-BFE8E
23731	C	sgRNA_HQ		23731	SHEF-BFE8E
23731	T	sgRNA_HQ		23731	SHEF-BFE8E
28580	T	sgRNA_HQ	1.0	28580	SHEF-BFE8E
28580	G	sgRNA_HQ		28580	SHEF-BFE8E
28580	A	sgRNA_HQ		28580	SHEF-BFE8E
28881	A	sgRNA_HQ		28881	SHEF-BFE8E
28881	C	sgRNA_HQ		28881	SHEF-BFE8E
28881	G	sgRNA_HQ		28881	SHEF-BFE8E
28881	T	sgRNA_HQ		28881	SHEF-BFE8E
28882	A	sgRNA_HQ		28882	SHEF-BFE8E
28882	C	sgRNA_HQ		28882	SHEF-BFE8E
28882	G	sgRNA_HQ		28882	SHEF-BFE8E
28882	T	sgRNA_HQ		28882	SHEF-BFE8E
28883	A	sgRNA_HQ		28883	SHEF-BFE8E
28883	C	sgRNA_HQ		28883	SHEF-BFE8E
28883	G	sgRNA_HQ		28883	SHEF-BFE8E
28883	T	sgRNA_HQ		28883	SHEF-BFE8E
241	T	sgRNA_LQ	373.0	241	SHEF-BFE8E
241	G	sgRNA_LQ	4.0	241	SHEF-BFE8E
241	C	sgRNA_LQ		241	SHEF-BFE8E
241	A	sgRNA_LQ		241	SHEF-BFE8E
3037	A	sgRNA_LQ		3037	SHEF-BFE8E
3037	C	sgRNA_LQ		3037	SHEF-BFE8E
3037	G	sgRNA_LQ		3037	SHEF-BFE8E
3037	T	sgRNA_LQ		3037	SHEF-BFE8E
3619	A	sgRNA_LQ		3619	SHEF-BFE8E
3619	C	sgRNA_LQ		3619	SHEF-BFE8E
3619	G	sgRNA_LQ		3619	SHEF-BFE8E
3619	T	sgRNA_LQ		3619	SHEF-BFE8E
7438	A	sgRNA_LQ		7438	SHEF-BFE8E
7438	C	sgRNA_LQ		7438	SHEF-BFE8E
7438	T	sgRNA_LQ		7438	SHEF-BFE8E
10097	A	sgRNA_LQ		10097	SHEF-BFE8E
10097	G	sgRNA_LQ		10097	SHEF-BFE8E
10097	T	sgRNA_LQ		10097	SHEF-BFE8E
14408	A	sgRNA_LQ		14408	SHEF-BFE8E
14408	C	sgRNA_LQ		14408	SHEF-BFE8E
14408	T	sgRNA_LQ		14408	SHEF-BFE8E
23403	A	sgRNA_LQ		23403	SHEF-BFE8E
23403	G	sgRNA_LQ		23403	SHEF-BFE8E
23403	T	sgRNA_LQ		23403	SHEF-BFE8E
23731	C	sgRNA_LQ		23731	SHEF-BFE8E
23731	T	sgRNA_LQ		23731	SHEF-BFE8E
28580	T	sgRNA_LQ		28580	SHEF-BFE8E
28580	G	sgRNA_LQ		28580	SHEF-BFE8E
28580	A	sgRNA_LQ		28580	SHEF-BFE8E
28881	A	sgRNA_LQ		28881	SHEF-BFE8E
28881	C	sgRNA_LQ		28881	SHEF-BFE8E
28881	G	sgRNA_LQ		28881	SHEF-BFE8E
28881	T	sgRNA_LQ		28881	SHEF-BFE8E
28882	A	sgRNA_LQ		28882	SHEF-BFE8E
28882	C	sgRNA_LQ		28882	SHEF-BFE8E
28882	G	sgRNA_LQ		28882	SHEF-BFE8E
28882	T	sgRNA_LQ		28882	SHEF-BFE8E
28883	A	sgRNA_LQ		28883	SHEF-BFE8E
28883	C	sgRNA_LQ		28883	SHEF-BFE8E
28883	G	sgRNA_LQ		28883	SHEF-BFE8E
28883	T	sgRNA_LQ		28883	SHEF-BFE8E
241	T	sgRNA_LLQ	23.0	241	SHEF-BFE8E
241	G	sgRNA_LLQ	1.0	241	SHEF-BFE8E
241	C	sgRNA_LLQ		241	SHEF-BFE8E
241	A	sgRNA_LLQ		241	SHEF-BFE8E
3037	A	sgRNA_LLQ		3037	SHEF-BFE8E
3037	C	sgRNA_LLQ		3037	SHEF-BFE8E
3037	G	sgRNA_LLQ		3037	SHEF-BFE8E
3037	T	sgRNA_LLQ		3037	SHEF-BFE8E
3619	A	sgRNA_LLQ		3619	SHEF-BFE8E
3619	C	sgRNA_LLQ		3619	SHEF-BFE8E
3619	G	sgRNA_LLQ		3619	SHEF-BFE8E
3619	T	sgRNA_LLQ		3619	SHEF-BFE8E
7438	A	sgRNA_LLQ		7438	SHEF-BFE8E
7438	C	sgRNA_LLQ		7438	SHEF-BFE8E
7438	T	sgRNA_LLQ		7438	SHEF-BFE8E
10097	A	sgRNA_LLQ		10097	SHEF-BFE8E
10097	G	sgRNA_LLQ		10097	SHEF-BFE8E
10097	T	sgRNA_LLQ		10097	SHEF-BFE8E
14408	A	sgRNA_LLQ		14408	SHEF-BFE8E
14408	C	sgRNA_LLQ		14408	SHEF-BFE8E
14408	T	sgRNA_LLQ		14408	SHEF-BFE8E
23403	A	sgRNA_LLQ		23403	SHEF-BFE8E
23403	G	sgRNA_LLQ		23403	SHEF-BFE8E
23403	T	sgRNA_LLQ		23403	SHEF-BFE8E
23731	C	sgRNA_LLQ		23731	SHEF-BFE8E
23731	T	sgRNA_LLQ		23731	SHEF-BFE8E
28580	T	sgRNA_LLQ		28580	SHEF-BFE8E
28580	G	sgRNA_LLQ		28580	SHEF-BFE8E
28580	A	sgRNA_LLQ		28580	SHEF-BFE8E
28881	A	sgRNA_LLQ		28881	SHEF-BFE8E
28881	C	sgRNA_LLQ		28881	SHEF-BFE8E
28881	G	sgRNA_LLQ		28881	SHEF-BFE8E
28881	T	sgRNA_LLQ		28881	SHEF-BFE8E
28882	A	sgRNA_LLQ		28882	SHEF-BFE8E
28882	C	sgRNA_LLQ		28882	SHEF-BFE8E
28882	G	sgRNA_LLQ		28882	SHEF-BFE8E
28882	T	sgRNA_LLQ		28882	SHEF-BFE8E
28883	A	sgRNA_LLQ		28883	SHEF-BFE8E
28883	C	sgRNA_LLQ		28883	SHEF-BFE8E
28883	G	sgRNA_LLQ		28883	SHEF-BFE8E
28883	T	sgRNA_LLQ		28883	SHEF-BFE8E
241	T	gRNA	41.0	241	SHEF-BFE8E
241	G	gRNA		241	SHEF-BFE8E
241	C	gRNA		241	SHEF-BFE8E
241	A	gRNA	1.0	241	SHEF-BFE8E
3037	A	gRNA	1.0	3037	SHEF-BFE8E
3037	C	gRNA	10.0	3037	SHEF-BFE8E
3037	G	gRNA	1.0	3037	SHEF-BFE8E
3037	T	gRNA	1991.0	3037	SHEF-BFE8E
3619	A	gRNA	3.0	3619	SHEF-BFE8E
3619	C	gRNA	819.0	3619	SHEF-BFE8E
3619	G	gRNA	10.0	3619	SHEF-BFE8E
3619	T	gRNA	2183.0	3619	SHEF-BFE8E
7438	A	gRNA	2.0	7438	SHEF-BFE8E
7438	C	gRNA	2548.0	7438	SHEF-BFE8E
7438	T	gRNA	366.0	7438	SHEF-BFE8E
10097	A	gRNA	1468.0	10097	SHEF-BFE8E
10097	G	gRNA	2432.0	10097	SHEF-BFE8E
10097	T	gRNA	3.0	10097	SHEF-BFE8E
14408	A	gRNA	1.0	14408	SHEF-BFE8E
14408	C	gRNA	48.0	14408	SHEF-BFE8E
14408	T	gRNA	2241.0	14408	SHEF-BFE8E
23403	A	gRNA	7.0	23403	SHEF-BFE8E
23403	G	gRNA	3176.0	23403	SHEF-BFE8E
23403	T	gRNA	3.0	23403	SHEF-BFE8E
23731	C	gRNA	248.0	23731	SHEF-BFE8E
23731	T	gRNA	1664.0	23731	SHEF-BFE8E
28580	T	gRNA	2144.0	28580	SHEF-BFE8E
28580	G	gRNA	299.0	28580	SHEF-BFE8E
28580	A	gRNA	3.0	28580	SHEF-BFE8E
28881	A	gRNA	1839.0	28881	SHEF-BFE8E
28881	C	gRNA	22.0	28881	SHEF-BFE8E
28881	G	gRNA	145.0	28881	SHEF-BFE8E
28881	T	gRNA	1.0	28881	SHEF-BFE8E
28882	A	gRNA	1715.0	28882	SHEF-BFE8E
28882	C	gRNA	21.0	28882	SHEF-BFE8E
28882	G	gRNA	216.0	28882	SHEF-BFE8E
28882	T	gRNA	1.0	28882	SHEF-BFE8E
28883	A	gRNA	9.0	28883	SHEF-BFE8E
28883	C	gRNA	1772.0	28883	SHEF-BFE8E
28883	G	gRNA	223.0	28883	SHEF-BFE8E
28883	T	gRNA	4.0	28883	SHEF-BFE8E
1515	A	gRNA	26.0	1515	SHEF-BFEAC
1515	C	gRNA	1.0	1515	SHEF-BFEAC
1515	G	gRNA	3139.0	1515	SHEF-BFEAC
9223	A	gRNA	2.0	9223	SHEF-BFEAC
9223	C	gRNA	25.0	9223	SHEF-BFEAC
9223	G	gRNA	5.0	9223	SHEF-BFEAC
9223	T	gRNA	6938.0	9223	SHEF-BFEAC
11083	A	gRNA	14.0	11083	SHEF-BFEAC
11083	G	gRNA	8.0	11083	SHEF-BFEAC
11083	T	gRNA	4300.0	11083	SHEF-BFEAC
14805	A	gRNA	15.0	14805	SHEF-BFEAC
14805	C	gRNA	131.0	14805	SHEF-BFEAC
14805	G	gRNA	1.0	14805	SHEF-BFEAC
14805	T	gRNA	5617.0	14805	SHEF-BFEAC
17247	C	gRNA	4305.0	17247	SHEF-BFEAC
17247	T	gRNA	26.0	17247	SHEF-BFEAC
26144	C	gRNA	4.0	26144	SHEF-BFEAC
26144	G	gRNA	63.0	26144	SHEF-BFEAC
26144	T	gRNA	3852.0	26144	SHEF-BFEAC
26392	G	gRNA	4137.0	26392	SHEF-BFEAC
26392	A	gRNA	15.0	26392	SHEF-BFEAC
26392	T	gRNA	1.0	26392	SHEF-BFEAC
1515	A	sgRNA_LLQ		1515	SHEF-BFEAC
1515	C	sgRNA_LLQ		1515	SHEF-BFEAC
1515	G	sgRNA_LLQ		1515	SHEF-BFEAC
9223	A	sgRNA_LLQ		9223	SHEF-BFEAC
9223	C	sgRNA_LLQ		9223	SHEF-BFEAC
9223	G	sgRNA_LLQ		9223	SHEF-BFEAC
9223	T	sgRNA_LLQ		9223	SHEF-BFEAC
11083	A	sgRNA_LLQ		11083	SHEF-BFEAC
11083	G	sgRNA_LLQ		11083	SHEF-BFEAC
11083	T	sgRNA_LLQ		11083	SHEF-BFEAC
14805	A	sgRNA_LLQ		14805	SHEF-BFEAC
14805	C	sgRNA_LLQ		14805	SHEF-BFEAC
14805	G	sgRNA_LLQ		14805	SHEF-BFEAC
14805	T	sgRNA_LLQ		14805	SHEF-BFEAC
17247	C	sgRNA_LLQ		17247	SHEF-BFEAC
17247	T	sgRNA_LLQ		17247	SHEF-BFEAC
26144	C	sgRNA_LLQ		26144	SHEF-BFEAC
26144	G	sgRNA_LLQ		26144	SHEF-BFEAC
26144	T	sgRNA_LLQ		26144	SHEF-BFEAC
26392	G	sgRNA_LLQ	87.0	26392	SHEF-BFEAC
26392	A	sgRNA_LLQ		26392	SHEF-BFEAC
26392	T	sgRNA_LLQ		26392	SHEF-BFEAC
1515	A	sgRNA_LQ		1515	SHEF-BFEAC
1515	C	sgRNA_LQ		1515	SHEF-BFEAC
1515	G	sgRNA_LQ		1515	SHEF-BFEAC
9223	A	sgRNA_LQ		9223	SHEF-BFEAC
9223	C	sgRNA_LQ		9223	SHEF-BFEAC
9223	G	sgRNA_LQ		9223	SHEF-BFEAC
9223	T	sgRNA_LQ		9223	SHEF-BFEAC
11083	A	sgRNA_LQ		11083	SHEF-BFEAC
11083	G	sgRNA_LQ		11083	SHEF-BFEAC
11083	T	sgRNA_LQ		11083	SHEF-BFEAC
14805	A	sgRNA_LQ		14805	SHEF-BFEAC
14805	C	sgRNA_LQ		14805	SHEF-BFEAC
14805	G	sgRNA_LQ		14805	SHEF-BFEAC
14805	T	sgRNA_LQ		14805	SHEF-BFEAC
17247	C	sgRNA_LQ		17247	SHEF-BFEAC
17247	T	sgRNA_LQ		17247	SHEF-BFEAC
26144	C	sgRNA_LQ		26144	SHEF-BFEAC
26144	G	sgRNA_LQ		26144	SHEF-BFEAC
26144	T	sgRNA_LQ		26144	SHEF-BFEAC
26392	G	sgRNA_LQ	6.0	26392	SHEF-BFEAC
26392	A	sgRNA_LQ		26392	SHEF-BFEAC
26392	T	sgRNA_LQ		26392	SHEF-BFEAC
1515	A	sgRNA_HQ		1515	SHEF-BFEAC
1515	C	sgRNA_HQ		1515	SHEF-BFEAC
1515	G	sgRNA_HQ		1515	SHEF-BFEAC
9223	A	sgRNA_HQ		9223	SHEF-BFEAC
9223	C	sgRNA_HQ		9223	SHEF-BFEAC
9223	G	sgRNA_HQ		9223	SHEF-BFEAC
9223	T	sgRNA_HQ		9223	SHEF-BFEAC
11083	A	sgRNA_HQ		11083	SHEF-BFEAC
11083	G	sgRNA_HQ		11083	SHEF-BFEAC
11083	T	sgRNA_HQ		11083	SHEF-BFEAC
14805	A	sgRNA_HQ		14805	SHEF-BFEAC
14805	C	sgRNA_HQ		14805	SHEF-BFEAC
14805	G	sgRNA_HQ		14805	SHEF-BFEAC
14805	T	sgRNA_HQ		14805	SHEF-BFEAC
17247	C	sgRNA_HQ		17247	SHEF-BFEAC
17247	T	sgRNA_HQ		17247	SHEF-BFEAC
26144	C	sgRNA_HQ		26144	SHEF-BFEAC
26144	G	sgRNA_HQ		26144	SHEF-BFEAC
26144	T	sgRNA_HQ		26144	SHEF-BFEAC
26392	G	sgRNA_HQ	12.0	26392	SHEF-BFEAC
26392	A	sgRNA_HQ		26392	SHEF-BFEAC
26392	T	sgRNA_HQ		26392	SHEF-BFEAC
241	T	nsgRNA_HQ	2.0	241	SHEF-BFED9
241	G	nsgRNA_HQ		241	SHEF-BFED9
241	C	nsgRNA_HQ		241	SHEF-BFED9
241	A	nsgRNA_HQ		241	SHEF-BFED9
3037	A	nsgRNA_HQ		3037	SHEF-BFED9
3037	C	nsgRNA_HQ		3037	SHEF-BFED9
3037	T	nsgRNA_HQ		3037	SHEF-BFED9
14408	C	nsgRNA_HQ		14408	SHEF-BFED9
14408	G	nsgRNA_HQ		14408	SHEF-BFED9
14408	T	nsgRNA_HQ		14408	SHEF-BFED9
23403	A	nsgRNA_HQ		23403	SHEF-BFED9
23403	G	nsgRNA_HQ		23403	SHEF-BFED9
23403	T	nsgRNA_HQ		23403	SHEF-BFED9
27222	T	nsgRNA_HQ		27222	SHEF-BFED9
27222	C	nsgRNA_HQ		27222	SHEF-BFED9
27222	G	nsgRNA_HQ		27222	SHEF-BFED9
27222	A	nsgRNA_HQ		27222	SHEF-BFED9
28881	A	nsgRNA_HQ		28881	SHEF-BFED9
28881	C	nsgRNA_HQ		28881	SHEF-BFED9
28881	G	nsgRNA_HQ		28881	SHEF-BFED9
28882	A	nsgRNA_HQ		28882	SHEF-BFED9
28882	C	nsgRNA_HQ		28882	SHEF-BFED9
28882	G	nsgRNA_HQ		28882	SHEF-BFED9
28883	A	nsgRNA_HQ		28883	SHEF-BFED9
28883	C	nsgRNA_HQ		28883	SHEF-BFED9
28883	G	nsgRNA_HQ		28883	SHEF-BFED9
28883	T	nsgRNA_HQ		28883	SHEF-BFED9
241	T	sgRNA_LQ	568.0	241	SHEF-BFED9
241	G	sgRNA_LQ	3.0	241	SHEF-BFED9
241	C	sgRNA_LQ		241	SHEF-BFED9
241	A	sgRNA_LQ		241	SHEF-BFED9
3037	A	sgRNA_LQ		3037	SHEF-BFED9
3037	C	sgRNA_LQ		3037	SHEF-BFED9
3037	T	sgRNA_LQ		3037	SHEF-BFED9
14408	C	sgRNA_LQ		14408	SHEF-BFED9
14408	G	sgRNA_LQ		14408	SHEF-BFED9
14408	T	sgRNA_LQ		14408	SHEF-BFED9
23403	A	sgRNA_LQ		23403	SHEF-BFED9
23403	G	sgRNA_LQ		23403	SHEF-BFED9
23403	T	sgRNA_LQ		23403	SHEF-BFED9
27222	T	sgRNA_LQ	6.0	27222	SHEF-BFED9
27222	C	sgRNA_LQ		27222	SHEF-BFED9
27222	G	sgRNA_LQ		27222	SHEF-BFED9
27222	A	sgRNA_LQ		27222	SHEF-BFED9
28881	A	sgRNA_LQ		28881	SHEF-BFED9
28881	C	sgRNA_LQ		28881	SHEF-BFED9
28881	G	sgRNA_LQ		28881	SHEF-BFED9
28882	A	sgRNA_LQ		28882	SHEF-BFED9
28882	C	sgRNA_LQ		28882	SHEF-BFED9
28882	G	sgRNA_LQ		28882	SHEF-BFED9
28883	A	sgRNA_LQ		28883	SHEF-BFED9
28883	C	sgRNA_LQ		28883	SHEF-BFED9
28883	G	sgRNA_LQ		28883	SHEF-BFED9
28883	T	sgRNA_LQ		28883	SHEF-BFED9
241	T	sgRNA_HQ	2537.0	241	SHEF-BFED9
241	G	sgRNA_HQ	10.0	241	SHEF-BFED9
241	C	sgRNA_HQ	6.0	241	SHEF-BFED9
241	A	sgRNA_HQ	1.0	241	SHEF-BFED9
3037	A	sgRNA_HQ		3037	SHEF-BFED9
3037	C	sgRNA_HQ		3037	SHEF-BFED9
3037	T	sgRNA_HQ		3037	SHEF-BFED9
14408	C	sgRNA_HQ		14408	SHEF-BFED9
14408	G	sgRNA_HQ		14408	SHEF-BFED9
14408	T	sgRNA_HQ		14408	SHEF-BFED9
23403	A	sgRNA_HQ		23403	SHEF-BFED9
23403	G	sgRNA_HQ		23403	SHEF-BFED9
23403	T	sgRNA_HQ		23403	SHEF-BFED9
27222	T	sgRNA_HQ	25.0	27222	SHEF-BFED9
27222	C	sgRNA_HQ		27222	SHEF-BFED9
27222	G	sgRNA_HQ		27222	SHEF-BFED9
27222	A	sgRNA_HQ		27222	SHEF-BFED9
28881	A	sgRNA_HQ		28881	SHEF-BFED9
28881	C	sgRNA_HQ		28881	SHEF-BFED9
28881	G	sgRNA_HQ		28881	SHEF-BFED9
28882	A	sgRNA_HQ		28882	SHEF-BFED9
28882	C	sgRNA_HQ		28882	SHEF-BFED9
28882	G	sgRNA_HQ		28882	SHEF-BFED9
28883	A	sgRNA_HQ		28883	SHEF-BFED9
28883	C	sgRNA_HQ		28883	SHEF-BFED9
28883	G	sgRNA_HQ		28883	SHEF-BFED9
28883	T	sgRNA_HQ		28883	SHEF-BFED9
241	T	sgRNA_LLQ	28.0	241	SHEF-BFED9
241	G	sgRNA_LLQ		241	SHEF-BFED9
241	C	sgRNA_LLQ	1.0	241	SHEF-BFED9
241	A	sgRNA_LLQ		241	SHEF-BFED9
3037	A	sgRNA_LLQ		3037	SHEF-BFED9
3037	C	sgRNA_LLQ		3037	SHEF-BFED9
3037	T	sgRNA_LLQ		3037	SHEF-BFED9
14408	C	sgRNA_LLQ		14408	SHEF-BFED9
14408	G	sgRNA_LLQ		14408	SHEF-BFED9
14408	T	sgRNA_LLQ		14408	SHEF-BFED9
23403	A	sgRNA_LLQ		23403	SHEF-BFED9
23403	G	sgRNA_LLQ		23403	SHEF-BFED9
23403	T	sgRNA_LLQ		23403	SHEF-BFED9
27222	T	sgRNA_LLQ	3.0	27222	SHEF-BFED9
27222	C	sgRNA_LLQ		27222	SHEF-BFED9
27222	G	sgRNA_LLQ		27222	SHEF-BFED9
27222	A	sgRNA_LLQ		27222	SHEF-BFED9
28881	A	sgRNA_LLQ		28881	SHEF-BFED9
28881	C	sgRNA_LLQ		28881	SHEF-BFED9
28881	G	sgRNA_LLQ		28881	SHEF-BFED9
28882	A	sgRNA_LLQ		28882	SHEF-BFED9
28882	C	sgRNA_LLQ		28882	SHEF-BFED9
28882	G	sgRNA_LLQ		28882	SHEF-BFED9
28883	A	sgRNA_LLQ		28883	SHEF-BFED9
28883	C	sgRNA_LLQ		28883	SHEF-BFED9
28883	G	sgRNA_LLQ		28883	SHEF-BFED9
28883	T	sgRNA_LLQ		28883	SHEF-BFED9
241	T	gRNA	64.0	241	SHEF-BFED9
241	G	gRNA	1.0	241	SHEF-BFED9
241	C	gRNA		241	SHEF-BFED9
241	A	gRNA		241	SHEF-BFED9
3037	A	gRNA	1.0	3037	SHEF-BFED9
3037	C	gRNA	11.0	3037	SHEF-BFED9
3037	T	gRNA	2620.0	3037	SHEF-BFED9
14408	C	gRNA	70.0	14408	SHEF-BFED9
14408	G	gRNA	2.0	14408	SHEF-BFED9
14408	T	gRNA	3079.0	14408	SHEF-BFED9
23403	A	gRNA	4.0	23403	SHEF-BFED9
23403	G	gRNA	4550.0	23403	SHEF-BFED9
23403	T	gRNA	6.0	23403	SHEF-BFED9
27222	T	gRNA	1206.0	27222	SHEF-BFED9
27222	C	gRNA	1700.0	27222	SHEF-BFED9
27222	G	gRNA	3.0	27222	SHEF-BFED9
27222	A	gRNA	1.0	27222	SHEF-BFED9
28881	A	gRNA	2151.0	28881	SHEF-BFED9
28881	C	gRNA	17.0	28881	SHEF-BFED9
28881	G	gRNA	3.0	28881	SHEF-BFED9
28882	A	gRNA	1973.0	28882	SHEF-BFED9
28882	C	gRNA	31.0	28882	SHEF-BFED9
28882	G	gRNA	6.0	28882	SHEF-BFED9
28883	A	gRNA	9.0	28883	SHEF-BFED9
28883	C	gRNA	2076.0	28883	SHEF-BFED9
28883	G	gRNA	12.0	28883	SHEF-BFED9
28883	T	gRNA	2.0	28883	SHEF-BFED9
241	T	nsgRNA_LQ	1.0	241	SHEF-BFED9
241	G	nsgRNA_LQ		241	SHEF-BFED9
241	C	nsgRNA_LQ		241	SHEF-BFED9
241	A	nsgRNA_LQ		241	SHEF-BFED9
3037	A	nsgRNA_LQ		3037	SHEF-BFED9
3037	C	nsgRNA_LQ		3037	SHEF-BFED9
3037	T	nsgRNA_LQ		3037	SHEF-BFED9
14408	C	nsgRNA_LQ		14408	SHEF-BFED9
14408	G	nsgRNA_LQ		14408	SHEF-BFED9
14408	T	nsgRNA_LQ		14408	SHEF-BFED9
23403	A	nsgRNA_LQ		23403	SHEF-BFED9
23403	G	nsgRNA_LQ		23403	SHEF-BFED9
23403	T	nsgRNA_LQ		23403	SHEF-BFED9
27222	T	nsgRNA_LQ		27222	SHEF-BFED9
27222	C	nsgRNA_LQ		27222	SHEF-BFED9
27222	G	nsgRNA_LQ		27222	SHEF-BFED9
27222	A	nsgRNA_LQ		27222	SHEF-BFED9
28881	A	nsgRNA_LQ		28881	SHEF-BFED9
28881	C	nsgRNA_LQ		28881	SHEF-BFED9
28881	G	nsgRNA_LQ		28881	SHEF-BFED9
28882	A	nsgRNA_LQ		28882	SHEF-BFED9
28882	C	nsgRNA_LQ		28882	SHEF-BFED9
28882	G	nsgRNA_LQ		28882	SHEF-BFED9
28883	A	nsgRNA_LQ		28883	SHEF-BFED9
28883	C	nsgRNA_LQ		28883	SHEF-BFED9
28883	G	nsgRNA_LQ		28883	SHEF-BFED9
28883	T	nsgRNA_LQ		28883	SHEF-BFED9
241	T	nsgRNA_HQ	1.0	241	SHEF-BFF30
241	G	nsgRNA_HQ		241	SHEF-BFF30
241	C	nsgRNA_HQ		241	SHEF-BFF30
3037	A	nsgRNA_HQ		3037	SHEF-BFF30
3037	C	nsgRNA_HQ		3037	SHEF-BFF30
3037	G	nsgRNA_HQ		3037	SHEF-BFF30
3037	T	nsgRNA_HQ		3037	SHEF-BFF30
7438	A	nsgRNA_HQ		7438	SHEF-BFF30
7438	C	nsgRNA_HQ		7438	SHEF-BFF30
7438	T	nsgRNA_HQ		7438	SHEF-BFF30
10097	A	nsgRNA_HQ		10097	SHEF-BFF30
10097	G	nsgRNA_HQ		10097	SHEF-BFF30
14408	A	nsgRNA_HQ		14408	SHEF-BFF30
14408	C	nsgRNA_HQ		14408	SHEF-BFF30
14408	G	nsgRNA_HQ		14408	SHEF-BFF30
14408	T	nsgRNA_HQ		14408	SHEF-BFF30
23403	A	nsgRNA_HQ		23403	SHEF-BFF30
23403	C	nsgRNA_HQ		23403	SHEF-BFF30
23403	G	nsgRNA_HQ		23403	SHEF-BFF30
23403	T	nsgRNA_HQ		23403	SHEF-BFF30
23731	C	nsgRNA_HQ		23731	SHEF-BFF30
23731	G	nsgRNA_HQ		23731	SHEF-BFF30
23731	T	nsgRNA_HQ		23731	SHEF-BFF30
28580	A	nsgRNA_HQ		28580	SHEF-BFF30
28580	C	nsgRNA_HQ		28580	SHEF-BFF30
28580	T	nsgRNA_HQ		28580	SHEF-BFF30
28881	A	nsgRNA_HQ		28881	SHEF-BFF30
28881	C	nsgRNA_HQ		28881	SHEF-BFF30
28881	G	nsgRNA_HQ		28881	SHEF-BFF30
28882	A	nsgRNA_HQ		28882	SHEF-BFF30
28882	C	nsgRNA_HQ		28882	SHEF-BFF30
28882	G	nsgRNA_HQ		28882	SHEF-BFF30
28883	A	nsgRNA_HQ		28883	SHEF-BFF30
28883	C	nsgRNA_HQ		28883	SHEF-BFF30
28883	G	nsgRNA_HQ		28883	SHEF-BFF30
241	T	sgRNA_HQ	1201.0	241	SHEF-BFF30
241	G	sgRNA_HQ	9.0	241	SHEF-BFF30
241	C	sgRNA_HQ	1.0	241	SHEF-BFF30
3037	A	sgRNA_HQ		3037	SHEF-BFF30
3037	C	sgRNA_HQ		3037	SHEF-BFF30
3037	G	sgRNA_HQ		3037	SHEF-BFF30
3037	T	sgRNA_HQ		3037	SHEF-BFF30
7438	A	sgRNA_HQ		7438	SHEF-BFF30
7438	C	sgRNA_HQ		7438	SHEF-BFF30
7438	T	sgRNA_HQ		7438	SHEF-BFF30
10097	A	sgRNA_HQ		10097	SHEF-BFF30
10097	G	sgRNA_HQ		10097	SHEF-BFF30
14408	A	sgRNA_HQ		14408	SHEF-BFF30
14408	C	sgRNA_HQ		14408	SHEF-BFF30
14408	G	sgRNA_HQ		14408	SHEF-BFF30
14408	T	sgRNA_HQ		14408	SHEF-BFF30
23403	A	sgRNA_HQ		23403	SHEF-BFF30
23403	C	sgRNA_HQ		23403	SHEF-BFF30
23403	G	sgRNA_HQ		23403	SHEF-BFF30
23403	T	sgRNA_HQ		23403	SHEF-BFF30
23731	C	sgRNA_HQ		23731	SHEF-BFF30
23731	G	sgRNA_HQ		23731	SHEF-BFF30
23731	T	sgRNA_HQ		23731	SHEF-BFF30
28580	A	sgRNA_HQ		28580	SHEF-BFF30
28580	C	sgRNA_HQ		28580	SHEF-BFF30
28580	T	sgRNA_HQ		28580	SHEF-BFF30
28881	A	sgRNA_HQ		28881	SHEF-BFF30
28881	C	sgRNA_HQ		28881	SHEF-BFF30
28881	G	sgRNA_HQ		28881	SHEF-BFF30
28882	A	sgRNA_HQ		28882	SHEF-BFF30
28882	C	sgRNA_HQ		28882	SHEF-BFF30
28882	G	sgRNA_HQ		28882	SHEF-BFF30
28883	A	sgRNA_HQ		28883	SHEF-BFF30
28883	C	sgRNA_HQ		28883	SHEF-BFF30
28883	G	sgRNA_HQ		28883	SHEF-BFF30
241	T	sgRNA_LQ	267.0	241	SHEF-BFF30
241	G	sgRNA_LQ		241	SHEF-BFF30
241	C	sgRNA_LQ	1.0	241	SHEF-BFF30
3037	A	sgRNA_LQ		3037	SHEF-BFF30
3037	C	sgRNA_LQ		3037	SHEF-BFF30
3037	G	sgRNA_LQ		3037	SHEF-BFF30
3037	T	sgRNA_LQ		3037	SHEF-BFF30
7438	A	sgRNA_LQ		7438	SHEF-BFF30
7438	C	sgRNA_LQ		7438	SHEF-BFF30
7438	T	sgRNA_LQ		7438	SHEF-BFF30
10097	A	sgRNA_LQ		10097	SHEF-BFF30
10097	G	sgRNA_LQ		10097	SHEF-BFF30
14408	A	sgRNA_LQ		14408	SHEF-BFF30
14408	C	sgRNA_LQ		14408	SHEF-BFF30
14408	G	sgRNA_LQ		14408	SHEF-BFF30
14408	T	sgRNA_LQ		14408	SHEF-BFF30
23403	A	sgRNA_LQ		23403	SHEF-BFF30
23403	C	sgRNA_LQ		23403	SHEF-BFF30
23403	G	sgRNA_LQ		23403	SHEF-BFF30
23403	T	sgRNA_LQ		23403	SHEF-BFF30
23731	C	sgRNA_LQ		23731	SHEF-BFF30
23731	G	sgRNA_LQ		23731	SHEF-BFF30
23731	T	sgRNA_LQ		23731	SHEF-BFF30
28580	A	sgRNA_LQ		28580	SHEF-BFF30
28580	C	sgRNA_LQ		28580	SHEF-BFF30
28580	T	sgRNA_LQ		28580	SHEF-BFF30
28881	A	sgRNA_LQ		28881	SHEF-BFF30
28881	C	sgRNA_LQ		28881	SHEF-BFF30
28881	G	sgRNA_LQ		28881	SHEF-BFF30
28882	A	sgRNA_LQ		28882	SHEF-BFF30
28882	C	sgRNA_LQ		28882	SHEF-BFF30
28882	G	sgRNA_LQ		28882	SHEF-BFF30
28883	A	sgRNA_LQ		28883	SHEF-BFF30
28883	C	sgRNA_LQ		28883	SHEF-BFF30
28883	G	sgRNA_LQ		28883	SHEF-BFF30
241	T	sgRNA_LLQ	22.0	241	SHEF-BFF30
241	G	sgRNA_LLQ		241	SHEF-BFF30
241	C	sgRNA_LLQ		241	SHEF-BFF30
3037	A	sgRNA_LLQ		3037	SHEF-BFF30
3037	C	sgRNA_LLQ		3037	SHEF-BFF30
3037	G	sgRNA_LLQ		3037	SHEF-BFF30
3037	T	sgRNA_LLQ		3037	SHEF-BFF30
7438	A	sgRNA_LLQ		7438	SHEF-BFF30
7438	C	sgRNA_LLQ		7438	SHEF-BFF30
7438	T	sgRNA_LLQ		7438	SHEF-BFF30
10097	A	sgRNA_LLQ		10097	SHEF-BFF30
10097	G	sgRNA_LLQ		10097	SHEF-BFF30
14408	A	sgRNA_LLQ		14408	SHEF-BFF30
14408	C	sgRNA_LLQ		14408	SHEF-BFF30
14408	G	sgRNA_LLQ		14408	SHEF-BFF30
14408	T	sgRNA_LLQ		14408	SHEF-BFF30
23403	A	sgRNA_LLQ		23403	SHEF-BFF30
23403	C	sgRNA_LLQ		23403	SHEF-BFF30
23403	G	sgRNA_LLQ		23403	SHEF-BFF30
23403	T	sgRNA_LLQ		23403	SHEF-BFF30
23731	C	sgRNA_LLQ		23731	SHEF-BFF30
23731	G	sgRNA_LLQ		23731	SHEF-BFF30
23731	T	sgRNA_LLQ		23731	SHEF-BFF30
28580	A	sgRNA_LLQ		28580	SHEF-BFF30
28580	C	sgRNA_LLQ		28580	SHEF-BFF30
28580	T	sgRNA_LLQ		28580	SHEF-BFF30
28881	A	sgRNA_LLQ		28881	SHEF-BFF30
28881	C	sgRNA_LLQ		28881	SHEF-BFF30
28881	G	sgRNA_LLQ		28881	SHEF-BFF30
28882	A	sgRNA_LLQ		28882	SHEF-BFF30
28882	C	sgRNA_LLQ		28882	SHEF-BFF30
28882	G	sgRNA_LLQ		28882	SHEF-BFF30
28883	A	sgRNA_LLQ		28883	SHEF-BFF30
28883	C	sgRNA_LLQ		28883	SHEF-BFF30
28883	G	sgRNA_LLQ		28883	SHEF-BFF30
241	T	gRNA	25.0	241	SHEF-BFF30
241	G	gRNA		241	SHEF-BFF30
241	C	gRNA		241	SHEF-BFF30
3037	A	gRNA	3.0	3037	SHEF-BFF30
3037	C	gRNA	13.0	3037	SHEF-BFF30
3037	G	gRNA	1.0	3037	SHEF-BFF30
3037	T	gRNA	2869.0	3037	SHEF-BFF30
7438	A	gRNA	3.0	7438	SHEF-BFF30
7438	C	gRNA	1868.0	7438	SHEF-BFF30
7438	T	gRNA	31.0	7438	SHEF-BFF30
10097	A	gRNA	862.0	10097	SHEF-BFF30
10097	G	gRNA	75.0	10097	SHEF-BFF30
14408	A	gRNA	2.0	14408	SHEF-BFF30
14408	C	gRNA	59.0	14408	SHEF-BFF30
14408	G	gRNA	1.0	14408	SHEF-BFF30
14408	T	gRNA	3253.0	14408	SHEF-BFF30
23403	A	gRNA	8.0	23403	SHEF-BFF30
23403	C	gRNA	1.0	23403	SHEF-BFF30
23403	G	gRNA	5117.0	23403	SHEF-BFF30
23403	T	gRNA	2.0	23403	SHEF-BFF30
23731	C	gRNA	27.0	23731	SHEF-BFF30
23731	G	gRNA	1.0	23731	SHEF-BFF30
23731	T	gRNA	2172.0	23731	SHEF-BFF30
28580	A	gRNA	1.0	28580	SHEF-BFF30
28580	C	gRNA	1.0	28580	SHEF-BFF30
28580	T	gRNA	1643.0	28580	SHEF-BFF30
28881	A	gRNA	1014.0	28881	SHEF-BFF30
28881	C	gRNA	5.0	28881	SHEF-BFF30
28881	G	gRNA	1.0	28881	SHEF-BFF30
28882	A	gRNA	962.0	28882	SHEF-BFF30
28882	C	gRNA	13.0	28882	SHEF-BFF30
28882	G	gRNA	4.0	28882	SHEF-BFF30
28883	A	gRNA	7.0	28883	SHEF-BFF30
28883	C	gRNA	986.0	28883	SHEF-BFF30
28883	G	gRNA	3.0	28883	SHEF-BFF30
241	T	sgRNA_HQ	2270.0	241	SHEF-BFF4F
241	G	sgRNA_HQ	21.0	241	SHEF-BFF4F
241	C	sgRNA_HQ	1.0	241	SHEF-BFF4F
3037	C	sgRNA_HQ		3037	SHEF-BFF4F
3037	G	sgRNA_HQ		3037	SHEF-BFF4F
3037	T	sgRNA_HQ		3037	SHEF-BFF4F
4150	A	sgRNA_HQ		4150	SHEF-BFF4F
4150	C	sgRNA_HQ		4150	SHEF-BFF4F
4150	T	sgRNA_HQ		4150	SHEF-BFF4F
6312	A	sgRNA_HQ		6312	SHEF-BFF4F
6312	C	sgRNA_HQ		6312	SHEF-BFF4F
10948	A	sgRNA_HQ		10948	SHEF-BFF4F
10948	C	sgRNA_HQ		10948	SHEF-BFF4F
10948	G	sgRNA_HQ		10948	SHEF-BFF4F
14408	C	sgRNA_HQ		14408	SHEF-BFF4F
14408	T	sgRNA_HQ		14408	SHEF-BFF4F
23403	A	sgRNA_HQ		23403	SHEF-BFF4F
23403	G	sgRNA_HQ		23403	SHEF-BFF4F
23403	T	sgRNA_HQ		23403	SHEF-BFF4F
25844	A	sgRNA_HQ		25844	SHEF-BFF4F
25844	C	sgRNA_HQ		25844	SHEF-BFF4F
25844	T	sgRNA_HQ		25844	SHEF-BFF4F
27323	T	sgRNA_HQ	1.0	27323	SHEF-BFF4F
27323	A	sgRNA_HQ		27323	SHEF-BFF4F
27323	G	sgRNA_HQ		27323	SHEF-BFF4F
28881	A	sgRNA_HQ		28881	SHEF-BFF4F
28881	C	sgRNA_HQ		28881	SHEF-BFF4F
28881	G	sgRNA_HQ		28881	SHEF-BFF4F
28882	A	sgRNA_HQ		28882	SHEF-BFF4F
28882	C	sgRNA_HQ		28882	SHEF-BFF4F
28882	G	sgRNA_HQ		28882	SHEF-BFF4F
28883	A	sgRNA_HQ		28883	SHEF-BFF4F
28883	C	sgRNA_HQ		28883	SHEF-BFF4F
28883	G	sgRNA_HQ		28883	SHEF-BFF4F
28883	T	sgRNA_HQ		28883	SHEF-BFF4F
241	T	sgRNA_LQ	457.0	241	SHEF-BFF4F
241	G	sgRNA_LQ	7.0	241	SHEF-BFF4F
241	C	sgRNA_LQ		241	SHEF-BFF4F
3037	C	sgRNA_LQ		3037	SHEF-BFF4F
3037	G	sgRNA_LQ		3037	SHEF-BFF4F
3037	T	sgRNA_LQ		3037	SHEF-BFF4F
4150	A	sgRNA_LQ		4150	SHEF-BFF4F
4150	C	sgRNA_LQ		4150	SHEF-BFF4F
4150	T	sgRNA_LQ		4150	SHEF-BFF4F
6312	A	sgRNA_LQ		6312	SHEF-BFF4F
6312	C	sgRNA_LQ		6312	SHEF-BFF4F
10948	A	sgRNA_LQ		10948	SHEF-BFF4F
10948	C	sgRNA_LQ		10948	SHEF-BFF4F
10948	G	sgRNA_LQ		10948	SHEF-BFF4F
14408	C	sgRNA_LQ		14408	SHEF-BFF4F
14408	T	sgRNA_LQ		14408	SHEF-BFF4F
23403	A	sgRNA_LQ		23403	SHEF-BFF4F
23403	G	sgRNA_LQ		23403	SHEF-BFF4F
23403	T	sgRNA_LQ		23403	SHEF-BFF4F
25844	A	sgRNA_LQ		25844	SHEF-BFF4F
25844	C	sgRNA_LQ		25844	SHEF-BFF4F
25844	T	sgRNA_LQ		25844	SHEF-BFF4F
27323	T	sgRNA_LQ		27323	SHEF-BFF4F
27323	A	sgRNA_LQ		27323	SHEF-BFF4F
27323	G	sgRNA_LQ		27323	SHEF-BFF4F
28881	A	sgRNA_LQ		28881	SHEF-BFF4F
28881	C	sgRNA_LQ		28881	SHEF-BFF4F
28881	G	sgRNA_LQ		28881	SHEF-BFF4F
28882	A	sgRNA_LQ		28882	SHEF-BFF4F
28882	C	sgRNA_LQ		28882	SHEF-BFF4F
28882	G	sgRNA_LQ		28882	SHEF-BFF4F
28883	A	sgRNA_LQ		28883	SHEF-BFF4F
28883	C	sgRNA_LQ		28883	SHEF-BFF4F
28883	G	sgRNA_LQ		28883	SHEF-BFF4F
28883	T	sgRNA_LQ		28883	SHEF-BFF4F
241	T	sgRNA_LLQ	23.0	241	SHEF-BFF4F
241	G	sgRNA_LLQ		241	SHEF-BFF4F
241	C	sgRNA_LLQ		241	SHEF-BFF4F
3037	C	sgRNA_LLQ		3037	SHEF-BFF4F
3037	G	sgRNA_LLQ		3037	SHEF-BFF4F
3037	T	sgRNA_LLQ		3037	SHEF-BFF4F
4150	A	sgRNA_LLQ		4150	SHEF-BFF4F
4150	C	sgRNA_LLQ		4150	SHEF-BFF4F
4150	T	sgRNA_LLQ		4150	SHEF-BFF4F
6312	A	sgRNA_LLQ		6312	SHEF-BFF4F
6312	C	sgRNA_LLQ		6312	SHEF-BFF4F
10948	A	sgRNA_LLQ		10948	SHEF-BFF4F
10948	C	sgRNA_LLQ		10948	SHEF-BFF4F
10948	G	sgRNA_LLQ		10948	SHEF-BFF4F
14408	C	sgRNA_LLQ		14408	SHEF-BFF4F
14408	T	sgRNA_LLQ		14408	SHEF-BFF4F
23403	A	sgRNA_LLQ		23403	SHEF-BFF4F
23403	G	sgRNA_LLQ		23403	SHEF-BFF4F
23403	T	sgRNA_LLQ		23403	SHEF-BFF4F
25844	A	sgRNA_LLQ		25844	SHEF-BFF4F
25844	C	sgRNA_LLQ		25844	SHEF-BFF4F
25844	T	sgRNA_LLQ		25844	SHEF-BFF4F
27323	T	sgRNA_LLQ		27323	SHEF-BFF4F
27323	A	sgRNA_LLQ		27323	SHEF-BFF4F
27323	G	sgRNA_LLQ		27323	SHEF-BFF4F
28881	A	sgRNA_LLQ		28881	SHEF-BFF4F
28881	C	sgRNA_LLQ		28881	SHEF-BFF4F
28881	G	sgRNA_LLQ		28881	SHEF-BFF4F
28882	A	sgRNA_LLQ		28882	SHEF-BFF4F
28882	C	sgRNA_LLQ		28882	SHEF-BFF4F
28882	G	sgRNA_LLQ		28882	SHEF-BFF4F
28883	A	sgRNA_LLQ		28883	SHEF-BFF4F
28883	C	sgRNA_LLQ		28883	SHEF-BFF4F
28883	G	sgRNA_LLQ		28883	SHEF-BFF4F
28883	T	sgRNA_LLQ		28883	SHEF-BFF4F
241	T	gRNA	39.0	241	SHEF-BFF4F
241	G	gRNA		241	SHEF-BFF4F
241	C	gRNA		241	SHEF-BFF4F
3037	C	gRNA	15.0	3037	SHEF-BFF4F
3037	G	gRNA	1.0	3037	SHEF-BFF4F
3037	T	gRNA	2424.0	3037	SHEF-BFF4F
4150	A	gRNA	1.0	4150	SHEF-BFF4F
4150	C	gRNA	1754.0	4150	SHEF-BFF4F
4150	T	gRNA	81.0	4150	SHEF-BFF4F
6312	A	gRNA	165.0	6312	SHEF-BFF4F
6312	C	gRNA	68.0	6312	SHEF-BFF4F
10948	A	gRNA	10.0	10948	SHEF-BFF4F
10948	C	gRNA	3.0	10948	SHEF-BFF4F
10948	G	gRNA	988.0	10948	SHEF-BFF4F
14408	C	gRNA	52.0	14408	SHEF-BFF4F
14408	T	gRNA	3332.0	14408	SHEF-BFF4F
23403	A	gRNA	4.0	23403	SHEF-BFF4F
23403	G	gRNA	4373.0	23403	SHEF-BFF4F
23403	T	gRNA	2.0	23403	SHEF-BFF4F
25844	A	gRNA	1.0	25844	SHEF-BFF4F
25844	C	gRNA	4.0	25844	SHEF-BFF4F
25844	T	gRNA	432.0	25844	SHEF-BFF4F
27323	T	gRNA	3951.0	27323	SHEF-BFF4F
27323	A	gRNA	2.0	27323	SHEF-BFF4F
27323	G	gRNA	3.0	27323	SHEF-BFF4F
28881	A	gRNA	1272.0	28881	SHEF-BFF4F
28881	C	gRNA	8.0	28881	SHEF-BFF4F
28881	G	gRNA	2.0	28881	SHEF-BFF4F
28882	A	gRNA	1187.0	28882	SHEF-BFF4F
28882	C	gRNA	11.0	28882	SHEF-BFF4F
28882	G	gRNA	3.0	28882	SHEF-BFF4F
28883	A	gRNA	5.0	28883	SHEF-BFF4F
28883	C	gRNA	1240.0	28883	SHEF-BFF4F
28883	G	gRNA	5.0	28883	SHEF-BFF4F
28883	T	gRNA	2.0	28883	SHEF-BFF4F
241	T	sgRNA_HQ	3361.0	241	SHEF-BFF5E
241	G	sgRNA_HQ	24.0	241	SHEF-BFF5E
241	A	sgRNA_HQ	2.0	241	SHEF-BFF5E
241	C	sgRNA_HQ	2.0	241	SHEF-BFF5E
3037	A	sgRNA_HQ		3037	SHEF-BFF5E
3037	C	sgRNA_HQ		3037	SHEF-BFF5E
3037	T	sgRNA_HQ		3037	SHEF-BFF5E
3330	C	sgRNA_HQ		3330	SHEF-BFF5E
3330	G	sgRNA_HQ		3330	SHEF-BFF5E
3330	T	sgRNA_HQ		3330	SHEF-BFF5E
14195	A	sgRNA_HQ		14195	SHEF-BFF5E
14195	C	sgRNA_HQ		14195	SHEF-BFF5E
14195	G	sgRNA_HQ		14195	SHEF-BFF5E
14195	T	sgRNA_HQ		14195	SHEF-BFF5E
14408	C	sgRNA_HQ		14408	SHEF-BFF5E
14408	T	sgRNA_HQ		14408	SHEF-BFF5E
15960	A	sgRNA_HQ		15960	SHEF-BFF5E
15960	C	sgRNA_HQ		15960	SHEF-BFF5E
15960	G	sgRNA_HQ		15960	SHEF-BFF5E
15960	T	sgRNA_HQ		15960	SHEF-BFF5E
23403	A	sgRNA_HQ		23403	SHEF-BFF5E
23403	G	sgRNA_HQ		23403	SHEF-BFF5E
23403	T	sgRNA_HQ		23403	SHEF-BFF5E
241	T	sgRNA_LQ	726.0	241	SHEF-BFF5E
241	G	sgRNA_LQ	4.0	241	SHEF-BFF5E
241	A	sgRNA_LQ		241	SHEF-BFF5E
241	C	sgRNA_LQ		241	SHEF-BFF5E
3037	A	sgRNA_LQ		3037	SHEF-BFF5E
3037	C	sgRNA_LQ		3037	SHEF-BFF5E
3037	T	sgRNA_LQ		3037	SHEF-BFF5E
3330	C	sgRNA_LQ		3330	SHEF-BFF5E
3330	G	sgRNA_LQ		3330	SHEF-BFF5E
3330	T	sgRNA_LQ		3330	SHEF-BFF5E
14195	A	sgRNA_LQ		14195	SHEF-BFF5E
14195	C	sgRNA_LQ		14195	SHEF-BFF5E
14195	G	sgRNA_LQ		14195	SHEF-BFF5E
14195	T	sgRNA_LQ		14195	SHEF-BFF5E
14408	C	sgRNA_LQ		14408	SHEF-BFF5E
14408	T	sgRNA_LQ		14408	SHEF-BFF5E
15960	A	sgRNA_LQ		15960	SHEF-BFF5E
15960	C	sgRNA_LQ		15960	SHEF-BFF5E
15960	G	sgRNA_LQ		15960	SHEF-BFF5E
15960	T	sgRNA_LQ		15960	SHEF-BFF5E
23403	A	sgRNA_LQ		23403	SHEF-BFF5E
23403	G	sgRNA_LQ		23403	SHEF-BFF5E
23403	T	sgRNA_LQ		23403	SHEF-BFF5E
241	T	sgRNA_LLQ	55.0	241	SHEF-BFF5E
241	G	sgRNA_LLQ	2.0	241	SHEF-BFF5E
241	A	sgRNA_LLQ		241	SHEF-BFF5E
241	C	sgRNA_LLQ		241	SHEF-BFF5E
3037	A	sgRNA_LLQ		3037	SHEF-BFF5E
3037	C	sgRNA_LLQ		3037	SHEF-BFF5E
3037	T	sgRNA_LLQ		3037	SHEF-BFF5E
3330	C	sgRNA_LLQ		3330	SHEF-BFF5E
3330	G	sgRNA_LLQ		3330	SHEF-BFF5E
3330	T	sgRNA_LLQ		3330	SHEF-BFF5E
14195	A	sgRNA_LLQ		14195	SHEF-BFF5E
14195	C	sgRNA_LLQ		14195	SHEF-BFF5E
14195	G	sgRNA_LLQ		14195	SHEF-BFF5E
14195	T	sgRNA_LLQ		14195	SHEF-BFF5E
14408	C	sgRNA_LLQ		14408	SHEF-BFF5E
14408	T	sgRNA_LLQ		14408	SHEF-BFF5E
15960	A	sgRNA_LLQ		15960	SHEF-BFF5E
15960	C	sgRNA_LLQ		15960	SHEF-BFF5E
15960	G	sgRNA_LLQ		15960	SHEF-BFF5E
15960	T	sgRNA_LLQ		15960	SHEF-BFF5E
23403	A	sgRNA_LLQ		23403	SHEF-BFF5E
23403	G	sgRNA_LLQ		23403	SHEF-BFF5E
23403	T	sgRNA_LLQ		23403	SHEF-BFF5E
241	T	gRNA	62.0	241	SHEF-BFF5E
241	G	gRNA	1.0	241	SHEF-BFF5E
241	A	gRNA		241	SHEF-BFF5E
241	C	gRNA		241	SHEF-BFF5E
3037	A	gRNA	1.0	3037	SHEF-BFF5E
3037	C	gRNA	12.0	3037	SHEF-BFF5E
3037	T	gRNA	2810.0	3037	SHEF-BFF5E
3330	C	gRNA	4.0	3330	SHEF-BFF5E
3330	G	gRNA	5.0	3330	SHEF-BFF5E
3330	T	gRNA	4580.0	3330	SHEF-BFF5E
14195	A	gRNA	7438.0	14195	SHEF-BFF5E
14195	C	gRNA	8.0	14195	SHEF-BFF5E
14195	G	gRNA	7.0	14195	SHEF-BFF5E
14195	T	gRNA	2.0	14195	SHEF-BFF5E
14408	C	gRNA	104.0	14408	SHEF-BFF5E
14408	T	gRNA	4928.0	14408	SHEF-BFF5E
15960	A	gRNA	2.0	15960	SHEF-BFF5E
15960	C	gRNA	34.0	15960	SHEF-BFF5E
15960	G	gRNA	17.0	15960	SHEF-BFF5E
15960	T	gRNA	3252.0	15960	SHEF-BFF5E
23403	A	gRNA	334.0	23403	SHEF-BFF5E
23403	G	gRNA	6338.0	23403	SHEF-BFF5E
23403	T	gRNA	6.0	23403	SHEF-BFF5E
241	T	nsgRNA_LQ	2.0	241	SHEF-BFF5E
241	G	nsgRNA_LQ		241	SHEF-BFF5E
241	A	nsgRNA_LQ		241	SHEF-BFF5E
241	C	nsgRNA_LQ		241	SHEF-BFF5E
3037	A	nsgRNA_LQ		3037	SHEF-BFF5E
3037	C	nsgRNA_LQ		3037	SHEF-BFF5E
3037	T	nsgRNA_LQ		3037	SHEF-BFF5E
3330	C	nsgRNA_LQ		3330	SHEF-BFF5E
3330	G	nsgRNA_LQ		3330	SHEF-BFF5E
3330	T	nsgRNA_LQ		3330	SHEF-BFF5E
14195	A	nsgRNA_LQ		14195	SHEF-BFF5E
14195	C	nsgRNA_LQ		14195	SHEF-BFF5E
14195	G	nsgRNA_LQ		14195	SHEF-BFF5E
14195	T	nsgRNA_LQ		14195	SHEF-BFF5E
14408	C	nsgRNA_LQ		14408	SHEF-BFF5E
14408	T	nsgRNA_LQ		14408	SHEF-BFF5E
15960	A	nsgRNA_LQ		15960	SHEF-BFF5E
15960	C	nsgRNA_LQ		15960	SHEF-BFF5E
15960	G	nsgRNA_LQ		15960	SHEF-BFF5E
15960	T	nsgRNA_LQ		15960	SHEF-BFF5E
23403	A	nsgRNA_LQ		23403	SHEF-BFF5E
23403	G	nsgRNA_LQ		23403	SHEF-BFF5E
23403	T	nsgRNA_LQ		23403	SHEF-BFF5E
241	T	sgRNA_HQ	2119.0	241	SHEF-BFF6D
241	C	sgRNA_HQ	4.0	241	SHEF-BFF6D
241	G	sgRNA_HQ	13.0	241	SHEF-BFF6D
241	A	sgRNA_HQ	1.0	241	SHEF-BFF6D
3037	A	sgRNA_HQ		3037	SHEF-BFF6D
3037	C	sgRNA_HQ		3037	SHEF-BFF6D
3037	G	sgRNA_HQ		3037	SHEF-BFF6D
3037	T	sgRNA_HQ		3037	SHEF-BFF6D
14408	A	sgRNA_HQ		14408	SHEF-BFF6D
14408	C	sgRNA_HQ		14408	SHEF-BFF6D
14408	T	sgRNA_HQ		14408	SHEF-BFF6D
15952	A	sgRNA_HQ		15952	SHEF-BFF6D
15952	C	sgRNA_HQ		15952	SHEF-BFF6D
15952	G	sgRNA_HQ		15952	SHEF-BFF6D
15952	T	sgRNA_HQ		15952	SHEF-BFF6D
23403	A	sgRNA_HQ		23403	SHEF-BFF6D
23403	C	sgRNA_HQ		23403	SHEF-BFF6D
23403	G	sgRNA_HQ		23403	SHEF-BFF6D
23403	T	sgRNA_HQ		23403	SHEF-BFF6D
25350	A	sgRNA_HQ		25350	SHEF-BFF6D
25350	C	sgRNA_HQ		25350	SHEF-BFF6D
25350	G	sgRNA_HQ		25350	SHEF-BFF6D
25350	T	sgRNA_HQ		25350	SHEF-BFF6D
241	T	sgRNA_LQ	481.0	241	SHEF-BFF6D
241	C	sgRNA_LQ		241	SHEF-BFF6D
241	G	sgRNA_LQ		241	SHEF-BFF6D
241	A	sgRNA_LQ		241	SHEF-BFF6D
3037	A	sgRNA_LQ		3037	SHEF-BFF6D
3037	C	sgRNA_LQ		3037	SHEF-BFF6D
3037	G	sgRNA_LQ		3037	SHEF-BFF6D
3037	T	sgRNA_LQ		3037	SHEF-BFF6D
14408	A	sgRNA_LQ		14408	SHEF-BFF6D
14408	C	sgRNA_LQ		14408	SHEF-BFF6D
14408	T	sgRNA_LQ		14408	SHEF-BFF6D
15952	A	sgRNA_LQ		15952	SHEF-BFF6D
15952	C	sgRNA_LQ		15952	SHEF-BFF6D
15952	G	sgRNA_LQ		15952	SHEF-BFF6D
15952	T	sgRNA_LQ		15952	SHEF-BFF6D
23403	A	sgRNA_LQ		23403	SHEF-BFF6D
23403	C	sgRNA_LQ		23403	SHEF-BFF6D
23403	G	sgRNA_LQ		23403	SHEF-BFF6D
23403	T	sgRNA_LQ		23403	SHEF-BFF6D
25350	A	sgRNA_LQ		25350	SHEF-BFF6D
25350	C	sgRNA_LQ		25350	SHEF-BFF6D
25350	G	sgRNA_LQ		25350	SHEF-BFF6D
25350	T	sgRNA_LQ		25350	SHEF-BFF6D
241	T	sgRNA_LLQ	27.0	241	SHEF-BFF6D
241	C	sgRNA_LLQ		241	SHEF-BFF6D
241	G	sgRNA_LLQ	1.0	241	SHEF-BFF6D
241	A	sgRNA_LLQ		241	SHEF-BFF6D
3037	A	sgRNA_LLQ		3037	SHEF-BFF6D
3037	C	sgRNA_LLQ		3037	SHEF-BFF6D
3037	G	sgRNA_LLQ		3037	SHEF-BFF6D
3037	T	sgRNA_LLQ		3037	SHEF-BFF6D
14408	A	sgRNA_LLQ		14408	SHEF-BFF6D
14408	C	sgRNA_LLQ		14408	SHEF-BFF6D
14408	T	sgRNA_LLQ		14408	SHEF-BFF6D
15952	A	sgRNA_LLQ		15952	SHEF-BFF6D
15952	C	sgRNA_LLQ		15952	SHEF-BFF6D
15952	G	sgRNA_LLQ		15952	SHEF-BFF6D
15952	T	sgRNA_LLQ		15952	SHEF-BFF6D
23403	A	sgRNA_LLQ		23403	SHEF-BFF6D
23403	C	sgRNA_LLQ		23403	SHEF-BFF6D
23403	G	sgRNA_LLQ		23403	SHEF-BFF6D
23403	T	sgRNA_LLQ		23403	SHEF-BFF6D
25350	A	sgRNA_LLQ		25350	SHEF-BFF6D
25350	C	sgRNA_LLQ		25350	SHEF-BFF6D
25350	G	sgRNA_LLQ		25350	SHEF-BFF6D
25350	T	sgRNA_LLQ		25350	SHEF-BFF6D
241	T	gRNA	41.0	241	SHEF-BFF6D
241	C	gRNA		241	SHEF-BFF6D
241	G	gRNA	1.0	241	SHEF-BFF6D
241	A	gRNA		241	SHEF-BFF6D
3037	A	gRNA	1.0	3037	SHEF-BFF6D
3037	C	gRNA	7.0	3037	SHEF-BFF6D
3037	G	gRNA	1.0	3037	SHEF-BFF6D
3037	T	gRNA	1922.0	3037	SHEF-BFF6D
14408	A	gRNA	1.0	14408	SHEF-BFF6D
14408	C	gRNA	40.0	14408	SHEF-BFF6D
14408	T	gRNA	2275.0	14408	SHEF-BFF6D
15952	A	gRNA	1.0	15952	SHEF-BFF6D
15952	C	gRNA	69.0	15952	SHEF-BFF6D
15952	G	gRNA	1.0	15952	SHEF-BFF6D
15952	T	gRNA	3817.0	15952	SHEF-BFF6D
23403	A	gRNA	5.0	23403	SHEF-BFF6D
23403	C	gRNA	1.0	23403	SHEF-BFF6D
23403	G	gRNA	3437.0	23403	SHEF-BFF6D
23403	T	gRNA	4.0	23403	SHEF-BFF6D
25350	A	gRNA	4.0	25350	SHEF-BFF6D
25350	C	gRNA	506.0	25350	SHEF-BFF6D
25350	G	gRNA	7.0	25350	SHEF-BFF6D
25350	T	gRNA	2929.0	25350	SHEF-BFF6D
241	T	nsgRNA_LQ	1.0	241	SHEF-BFF6D
241	C	nsgRNA_LQ		241	SHEF-BFF6D
241	G	nsgRNA_LQ		241	SHEF-BFF6D
241	A	nsgRNA_LQ		241	SHEF-BFF6D
3037	A	nsgRNA_LQ		3037	SHEF-BFF6D
3037	C	nsgRNA_LQ		3037	SHEF-BFF6D
3037	G	nsgRNA_LQ		3037	SHEF-BFF6D
3037	T	nsgRNA_LQ		3037	SHEF-BFF6D
14408	A	nsgRNA_LQ		14408	SHEF-BFF6D
14408	C	nsgRNA_LQ		14408	SHEF-BFF6D
14408	T	nsgRNA_LQ		14408	SHEF-BFF6D
15952	A	nsgRNA_LQ		15952	SHEF-BFF6D
15952	C	nsgRNA_LQ		15952	SHEF-BFF6D
15952	G	nsgRNA_LQ		15952	SHEF-BFF6D
15952	T	nsgRNA_LQ		15952	SHEF-BFF6D
23403	A	nsgRNA_LQ		23403	SHEF-BFF6D
23403	C	nsgRNA_LQ		23403	SHEF-BFF6D
23403	G	nsgRNA_LQ		23403	SHEF-BFF6D
23403	T	nsgRNA_LQ		23403	SHEF-BFF6D
25350	A	nsgRNA_LQ		25350	SHEF-BFF6D
25350	C	nsgRNA_LQ		25350	SHEF-BFF6D
25350	G	nsgRNA_LQ		25350	SHEF-BFF6D
25350	T	nsgRNA_LQ		25350	SHEF-BFF6D
11083	A	gRNA	16.0	11083	SHEF-BFF7C
11083	G	gRNA	17.0	11083	SHEF-BFF7C
11083	T	gRNA	921.0	11083	SHEF-BFF7C
14805	A	gRNA	2.0	14805	SHEF-BFF7C
14805	C	gRNA	42.0	14805	SHEF-BFF7C
14805	G	gRNA	1.0	14805	SHEF-BFF7C
14805	T	gRNA	2342.0	14805	SHEF-BFF7C
17247	A	gRNA	1.0	17247	SHEF-BFF7C
17247	C	gRNA	2784.0	17247	SHEF-BFF7C
17247	T	gRNA	122.0	17247	SHEF-BFF7C
21575	T	gRNA	192.0	21575	SHEF-BFF7C
21575	G	gRNA	20.0	21575	SHEF-BFF7C
26144	C	gRNA	1.0	26144	SHEF-BFF7C
26144	G	gRNA	13.0	26144	SHEF-BFF7C
26144	T	gRNA	1079.0	26144	SHEF-BFF7C
11083	A	sgRNA_HQ		11083	SHEF-BFF7C
11083	G	sgRNA_HQ		11083	SHEF-BFF7C
11083	T	sgRNA_HQ		11083	SHEF-BFF7C
14805	A	sgRNA_HQ		14805	SHEF-BFF7C
14805	C	sgRNA_HQ		14805	SHEF-BFF7C
14805	G	sgRNA_HQ		14805	SHEF-BFF7C
14805	T	sgRNA_HQ		14805	SHEF-BFF7C
17247	A	sgRNA_HQ		17247	SHEF-BFF7C
17247	C	sgRNA_HQ		17247	SHEF-BFF7C
17247	T	sgRNA_HQ		17247	SHEF-BFF7C
21575	T	sgRNA_HQ	24.0	21575	SHEF-BFF7C
21575	G	sgRNA_HQ	3.0	21575	SHEF-BFF7C
26144	C	sgRNA_HQ		26144	SHEF-BFF7C
26144	G	sgRNA_HQ		26144	SHEF-BFF7C
26144	T	sgRNA_HQ		26144	SHEF-BFF7C
11083	A	sgRNA_LQ		11083	SHEF-BFF7C
11083	G	sgRNA_LQ		11083	SHEF-BFF7C
11083	T	sgRNA_LQ		11083	SHEF-BFF7C
14805	A	sgRNA_LQ		14805	SHEF-BFF7C
14805	C	sgRNA_LQ		14805	SHEF-BFF7C
14805	G	sgRNA_LQ		14805	SHEF-BFF7C
14805	T	sgRNA_LQ		14805	SHEF-BFF7C
17247	A	sgRNA_LQ		17247	SHEF-BFF7C
17247	C	sgRNA_LQ		17247	SHEF-BFF7C
17247	T	sgRNA_LQ		17247	SHEF-BFF7C
21575	T	sgRNA_LQ	4.0	21575	SHEF-BFF7C
21575	G	sgRNA_LQ	1.0	21575	SHEF-BFF7C
26144	C	sgRNA_LQ		26144	SHEF-BFF7C
26144	G	sgRNA_LQ		26144	SHEF-BFF7C
26144	T	sgRNA_LQ		26144	SHEF-BFF7C
241	T	sgRNA_HQ	2195.0	241	SHEF-BFF9A
241	G	sgRNA_HQ	14.0	241	SHEF-BFF9A
241	C	sgRNA_HQ	1.0	241	SHEF-BFF9A
3037	C	sgRNA_HQ		3037	SHEF-BFF9A
3037	T	sgRNA_HQ		3037	SHEF-BFF9A
14408	C	sgRNA_HQ		14408	SHEF-BFF9A
14408	T	sgRNA_HQ		14408	SHEF-BFF9A
18713	C	sgRNA_HQ		18713	SHEF-BFF9A
18713	T	sgRNA_HQ		18713	SHEF-BFF9A
23403	A	sgRNA_HQ		23403	SHEF-BFF9A
23403	G	sgRNA_HQ		23403	SHEF-BFF9A
23403	T	sgRNA_HQ		23403	SHEF-BFF9A
28881	A	sgRNA_HQ		28881	SHEF-BFF9A
28881	C	sgRNA_HQ		28881	SHEF-BFF9A
28881	G	sgRNA_HQ		28881	SHEF-BFF9A
28882	A	sgRNA_HQ		28882	SHEF-BFF9A
28882	C	sgRNA_HQ		28882	SHEF-BFF9A
28882	G	sgRNA_HQ		28882	SHEF-BFF9A
28883	A	sgRNA_HQ		28883	SHEF-BFF9A
28883	C	sgRNA_HQ		28883	SHEF-BFF9A
28883	G	sgRNA_HQ		28883	SHEF-BFF9A
28883	T	sgRNA_HQ		28883	SHEF-BFF9A
241	T	sgRNA_LQ	405.0	241	SHEF-BFF9A
241	G	sgRNA_LQ	11.0	241	SHEF-BFF9A
241	C	sgRNA_LQ		241	SHEF-BFF9A
3037	C	sgRNA_LQ		3037	SHEF-BFF9A
3037	T	sgRNA_LQ		3037	SHEF-BFF9A
14408	C	sgRNA_LQ		14408	SHEF-BFF9A
14408	T	sgRNA_LQ		14408	SHEF-BFF9A
18713	C	sgRNA_LQ		18713	SHEF-BFF9A
18713	T	sgRNA_LQ		18713	SHEF-BFF9A
23403	A	sgRNA_LQ		23403	SHEF-BFF9A
23403	G	sgRNA_LQ		23403	SHEF-BFF9A
23403	T	sgRNA_LQ		23403	SHEF-BFF9A
28881	A	sgRNA_LQ		28881	SHEF-BFF9A
28881	C	sgRNA_LQ		28881	SHEF-BFF9A
28881	G	sgRNA_LQ		28881	SHEF-BFF9A
28882	A	sgRNA_LQ		28882	SHEF-BFF9A
28882	C	sgRNA_LQ		28882	SHEF-BFF9A
28882	G	sgRNA_LQ		28882	SHEF-BFF9A
28883	A	sgRNA_LQ		28883	SHEF-BFF9A
28883	C	sgRNA_LQ		28883	SHEF-BFF9A
28883	G	sgRNA_LQ		28883	SHEF-BFF9A
28883	T	sgRNA_LQ		28883	SHEF-BFF9A
241	T	sgRNA_LLQ	22.0	241	SHEF-BFF9A
241	G	sgRNA_LLQ		241	SHEF-BFF9A
241	C	sgRNA_LLQ		241	SHEF-BFF9A
3037	C	sgRNA_LLQ		3037	SHEF-BFF9A
3037	T	sgRNA_LLQ		3037	SHEF-BFF9A
14408	C	sgRNA_LLQ		14408	SHEF-BFF9A
14408	T	sgRNA_LLQ		14408	SHEF-BFF9A
18713	C	sgRNA_LLQ		18713	SHEF-BFF9A
18713	T	sgRNA_LLQ		18713	SHEF-BFF9A
23403	A	sgRNA_LLQ		23403	SHEF-BFF9A
23403	G	sgRNA_LLQ		23403	SHEF-BFF9A
23403	T	sgRNA_LLQ		23403	SHEF-BFF9A
28881	A	sgRNA_LLQ		28881	SHEF-BFF9A
28881	C	sgRNA_LLQ		28881	SHEF-BFF9A
28881	G	sgRNA_LLQ		28881	SHEF-BFF9A
28882	A	sgRNA_LLQ		28882	SHEF-BFF9A
28882	C	sgRNA_LLQ		28882	SHEF-BFF9A
28882	G	sgRNA_LLQ		28882	SHEF-BFF9A
28883	A	sgRNA_LLQ		28883	SHEF-BFF9A
28883	C	sgRNA_LLQ		28883	SHEF-BFF9A
28883	G	sgRNA_LLQ		28883	SHEF-BFF9A
28883	T	sgRNA_LLQ		28883	SHEF-BFF9A
241	T	gRNA	41.0	241	SHEF-BFF9A
241	G	gRNA		241	SHEF-BFF9A
241	C	gRNA		241	SHEF-BFF9A
3037	C	gRNA	9.0	3037	SHEF-BFF9A
3037	T	gRNA	1974.0	3037	SHEF-BFF9A
14408	C	gRNA	34.0	14408	SHEF-BFF9A
14408	T	gRNA	2258.0	14408	SHEF-BFF9A
18713	C	gRNA	15.0	18713	SHEF-BFF9A
18713	T	gRNA	2879.0	18713	SHEF-BFF9A
23403	A	gRNA	4.0	23403	SHEF-BFF9A
23403	G	gRNA	3639.0	23403	SHEF-BFF9A
23403	T	gRNA	2.0	23403	SHEF-BFF9A
28881	A	gRNA	1484.0	28881	SHEF-BFF9A
28881	C	gRNA	16.0	28881	SHEF-BFF9A
28881	G	gRNA	2.0	28881	SHEF-BFF9A
28882	A	gRNA	1383.0	28882	SHEF-BFF9A
28882	C	gRNA	16.0	28882	SHEF-BFF9A
28882	G	gRNA	7.0	28882	SHEF-BFF9A
28883	A	gRNA	6.0	28883	SHEF-BFF9A
28883	C	gRNA	1440.0	28883	SHEF-BFF9A
28883	G	gRNA	9.0	28883	SHEF-BFF9A
28883	T	gRNA	1.0	28883	SHEF-BFF9A
241	T	nsgRNA_LQ	1.0	241	SHEF-BFF9A
241	G	nsgRNA_LQ		241	SHEF-BFF9A
241	C	nsgRNA_LQ		241	SHEF-BFF9A
3037	C	nsgRNA_LQ		3037	SHEF-BFF9A
3037	T	nsgRNA_LQ		3037	SHEF-BFF9A
14408	C	nsgRNA_LQ		14408	SHEF-BFF9A
14408	T	nsgRNA_LQ		14408	SHEF-BFF9A
18713	C	nsgRNA_LQ		18713	SHEF-BFF9A
18713	T	nsgRNA_LQ		18713	SHEF-BFF9A
23403	A	nsgRNA_LQ		23403	SHEF-BFF9A
23403	G	nsgRNA_LQ		23403	SHEF-BFF9A
23403	T	nsgRNA_LQ		23403	SHEF-BFF9A
28881	A	nsgRNA_LQ		28881	SHEF-BFF9A
28881	C	nsgRNA_LQ		28881	SHEF-BFF9A
28881	G	nsgRNA_LQ		28881	SHEF-BFF9A
28882	A	nsgRNA_LQ		28882	SHEF-BFF9A
28882	C	nsgRNA_LQ		28882	SHEF-BFF9A
28882	G	nsgRNA_LQ		28882	SHEF-BFF9A
28883	A	nsgRNA_LQ		28883	SHEF-BFF9A
28883	C	nsgRNA_LQ		28883	SHEF-BFF9A
28883	G	nsgRNA_LQ		28883	SHEF-BFF9A
28883	T	nsgRNA_LQ		28883	SHEF-BFF9A
241	T	nsgRNA_HQ	1.0	241	SHEF-BFFA9
241	G	nsgRNA_HQ		241	SHEF-BFFA9
241	A	nsgRNA_HQ		241	SHEF-BFFA9
241	C	nsgRNA_HQ		241	SHEF-BFFA9
3037	A	nsgRNA_HQ		3037	SHEF-BFFA9
3037	C	nsgRNA_HQ		3037	SHEF-BFFA9
3037	G	nsgRNA_HQ		3037	SHEF-BFFA9
3037	T	nsgRNA_HQ		3037	SHEF-BFFA9
5855	A	nsgRNA_HQ		5855	SHEF-BFFA9
5855	C	nsgRNA_HQ		5855	SHEF-BFFA9
5855	G	nsgRNA_HQ		5855	SHEF-BFFA9
5855	T	nsgRNA_HQ		5855	SHEF-BFFA9
14408	A	nsgRNA_HQ		14408	SHEF-BFFA9
14408	C	nsgRNA_HQ		14408	SHEF-BFFA9
14408	T	nsgRNA_HQ		14408	SHEF-BFFA9
23403	A	nsgRNA_HQ		23403	SHEF-BFFA9
23403	G	nsgRNA_HQ		23403	SHEF-BFFA9
23403	T	nsgRNA_HQ		23403	SHEF-BFFA9
28881	A	nsgRNA_HQ		28881	SHEF-BFFA9
28881	C	nsgRNA_HQ		28881	SHEF-BFFA9
28881	G	nsgRNA_HQ		28881	SHEF-BFFA9
28882	A	nsgRNA_HQ		28882	SHEF-BFFA9
28882	C	nsgRNA_HQ		28882	SHEF-BFFA9
28882	G	nsgRNA_HQ		28882	SHEF-BFFA9
28882	T	nsgRNA_HQ		28882	SHEF-BFFA9
28883	C	nsgRNA_HQ		28883	SHEF-BFFA9
28883	G	nsgRNA_HQ		28883	SHEF-BFFA9
28883	A	nsgRNA_HQ		28883	SHEF-BFFA9
28883	T	nsgRNA_HQ		28883	SHEF-BFFA9
241	T	sgRNA_HQ	2795.0	241	SHEF-BFFA9
241	G	sgRNA_HQ	28.0	241	SHEF-BFFA9
241	A	sgRNA_HQ	2.0	241	SHEF-BFFA9
241	C	sgRNA_HQ	2.0	241	SHEF-BFFA9
3037	A	sgRNA_HQ		3037	SHEF-BFFA9
3037	C	sgRNA_HQ		3037	SHEF-BFFA9
3037	G	sgRNA_HQ		3037	SHEF-BFFA9
3037	T	sgRNA_HQ		3037	SHEF-BFFA9
5855	A	sgRNA_HQ		5855	SHEF-BFFA9
5855	C	sgRNA_HQ		5855	SHEF-BFFA9
5855	G	sgRNA_HQ		5855	SHEF-BFFA9
5855	T	sgRNA_HQ		5855	SHEF-BFFA9
14408	A	sgRNA_HQ		14408	SHEF-BFFA9
14408	C	sgRNA_HQ		14408	SHEF-BFFA9
14408	T	sgRNA_HQ		14408	SHEF-BFFA9
23403	A	sgRNA_HQ		23403	SHEF-BFFA9
23403	G	sgRNA_HQ		23403	SHEF-BFFA9
23403	T	sgRNA_HQ		23403	SHEF-BFFA9
28881	A	sgRNA_HQ	1.0	28881	SHEF-BFFA9
28881	C	sgRNA_HQ		28881	SHEF-BFFA9
28881	G	sgRNA_HQ		28881	SHEF-BFFA9
28882	A	sgRNA_HQ	1.0	28882	SHEF-BFFA9
28882	C	sgRNA_HQ		28882	SHEF-BFFA9
28882	G	sgRNA_HQ		28882	SHEF-BFFA9
28882	T	sgRNA_HQ		28882	SHEF-BFFA9
28883	C	sgRNA_HQ	1.0	28883	SHEF-BFFA9
28883	G	sgRNA_HQ		28883	SHEF-BFFA9
28883	A	sgRNA_HQ		28883	SHEF-BFFA9
28883	T	sgRNA_HQ		28883	SHEF-BFFA9
241	T	sgRNA_LQ	617.0	241	SHEF-BFFA9
241	G	sgRNA_LQ	5.0	241	SHEF-BFFA9
241	A	sgRNA_LQ	1.0	241	SHEF-BFFA9
241	C	sgRNA_LQ		241	SHEF-BFFA9
3037	A	sgRNA_LQ		3037	SHEF-BFFA9
3037	C	sgRNA_LQ		3037	SHEF-BFFA9
3037	G	sgRNA_LQ		3037	SHEF-BFFA9
3037	T	sgRNA_LQ		3037	SHEF-BFFA9
5855	A	sgRNA_LQ		5855	SHEF-BFFA9
5855	C	sgRNA_LQ		5855	SHEF-BFFA9
5855	G	sgRNA_LQ		5855	SHEF-BFFA9
5855	T	sgRNA_LQ		5855	SHEF-BFFA9
14408	A	sgRNA_LQ		14408	SHEF-BFFA9
14408	C	sgRNA_LQ		14408	SHEF-BFFA9
14408	T	sgRNA_LQ		14408	SHEF-BFFA9
23403	A	sgRNA_LQ		23403	SHEF-BFFA9
23403	G	sgRNA_LQ		23403	SHEF-BFFA9
23403	T	sgRNA_LQ		23403	SHEF-BFFA9
28881	A	sgRNA_LQ		28881	SHEF-BFFA9
28881	C	sgRNA_LQ		28881	SHEF-BFFA9
28881	G	sgRNA_LQ		28881	SHEF-BFFA9
28882	A	sgRNA_LQ		28882	SHEF-BFFA9
28882	C	sgRNA_LQ		28882	SHEF-BFFA9
28882	G	sgRNA_LQ		28882	SHEF-BFFA9
28882	T	sgRNA_LQ		28882	SHEF-BFFA9
28883	C	sgRNA_LQ		28883	SHEF-BFFA9
28883	G	sgRNA_LQ		28883	SHEF-BFFA9
28883	A	sgRNA_LQ		28883	SHEF-BFFA9
28883	T	sgRNA_LQ		28883	SHEF-BFFA9
241	T	sgRNA_LLQ	36.0	241	SHEF-BFFA9
241	G	sgRNA_LLQ		241	SHEF-BFFA9
241	A	sgRNA_LLQ		241	SHEF-BFFA9
241	C	sgRNA_LLQ		241	SHEF-BFFA9
3037	A	sgRNA_LLQ		3037	SHEF-BFFA9
3037	C	sgRNA_LLQ		3037	SHEF-BFFA9
3037	G	sgRNA_LLQ		3037	SHEF-BFFA9
3037	T	sgRNA_LLQ		3037	SHEF-BFFA9
5855	A	sgRNA_LLQ		5855	SHEF-BFFA9
5855	C	sgRNA_LLQ		5855	SHEF-BFFA9
5855	G	sgRNA_LLQ		5855	SHEF-BFFA9
5855	T	sgRNA_LLQ		5855	SHEF-BFFA9
14408	A	sgRNA_LLQ		14408	SHEF-BFFA9
14408	C	sgRNA_LLQ		14408	SHEF-BFFA9
14408	T	sgRNA_LLQ		14408	SHEF-BFFA9
23403	A	sgRNA_LLQ		23403	SHEF-BFFA9
23403	G	sgRNA_LLQ		23403	SHEF-BFFA9
23403	T	sgRNA_LLQ		23403	SHEF-BFFA9
28881	A	sgRNA_LLQ		28881	SHEF-BFFA9
28881	C	sgRNA_LLQ		28881	SHEF-BFFA9
28881	G	sgRNA_LLQ		28881	SHEF-BFFA9
28882	A	sgRNA_LLQ		28882	SHEF-BFFA9
28882	C	sgRNA_LLQ		28882	SHEF-BFFA9
28882	G	sgRNA_LLQ		28882	SHEF-BFFA9
28882	T	sgRNA_LLQ		28882	SHEF-BFFA9
28883	C	sgRNA_LLQ		28883	SHEF-BFFA9
28883	G	sgRNA_LLQ		28883	SHEF-BFFA9
28883	A	sgRNA_LLQ		28883	SHEF-BFFA9
28883	T	sgRNA_LLQ		28883	SHEF-BFFA9
241	T	gRNA	73.0	241	SHEF-BFFA9
241	G	gRNA		241	SHEF-BFFA9
241	A	gRNA		241	SHEF-BFFA9
241	C	gRNA		241	SHEF-BFFA9
3037	A	gRNA	2.0	3037	SHEF-BFFA9
3037	C	gRNA	24.0	3037	SHEF-BFFA9
3037	G	gRNA	1.0	3037	SHEF-BFFA9
3037	T	gRNA	2873.0	3037	SHEF-BFFA9
5855	A	gRNA	16.0	5855	SHEF-BFFA9
5855	C	gRNA	40.0	5855	SHEF-BFFA9
5855	G	gRNA	3704.0	5855	SHEF-BFFA9
5855	T	gRNA	3.0	5855	SHEF-BFFA9
14408	A	gRNA	2.0	14408	SHEF-BFFA9
14408	C	gRNA	66.0	14408	SHEF-BFFA9
14408	T	gRNA	3286.0	14408	SHEF-BFFA9
23403	A	gRNA	8.0	23403	SHEF-BFFA9
23403	G	gRNA	5576.0	23403	SHEF-BFFA9
23403	T	gRNA	7.0	23403	SHEF-BFFA9
28881	A	gRNA	2989.0	28881	SHEF-BFFA9
28881	C	gRNA	28.0	28881	SHEF-BFFA9
28881	G	gRNA	6.0	28881	SHEF-BFFA9
28882	A	gRNA	2748.0	28882	SHEF-BFFA9
28882	C	gRNA	40.0	28882	SHEF-BFFA9
28882	G	gRNA	3.0	28882	SHEF-BFFA9
28882	T	gRNA	1.0	28882	SHEF-BFFA9
28883	C	gRNA	2867.0	28883	SHEF-BFFA9
28883	G	gRNA	12.0	28883	SHEF-BFFA9
28883	A	gRNA	13.0	28883	SHEF-BFFA9
28883	T	gRNA	1.0	28883	SHEF-BFFA9
241	T	nsgRNA_LQ	1.0	241	SHEF-BFFA9
241	G	nsgRNA_LQ		241	SHEF-BFFA9
241	A	nsgRNA_LQ		241	SHEF-BFFA9
241	C	nsgRNA_LQ		241	SHEF-BFFA9
3037	A	nsgRNA_LQ		3037	SHEF-BFFA9
3037	C	nsgRNA_LQ		3037	SHEF-BFFA9
3037	G	nsgRNA_LQ		3037	SHEF-BFFA9
3037	T	nsgRNA_LQ		3037	SHEF-BFFA9
5855	A	nsgRNA_LQ		5855	SHEF-BFFA9
5855	C	nsgRNA_LQ		5855	SHEF-BFFA9
5855	G	nsgRNA_LQ		5855	SHEF-BFFA9
5855	T	nsgRNA_LQ		5855	SHEF-BFFA9
14408	A	nsgRNA_LQ		14408	SHEF-BFFA9
14408	C	nsgRNA_LQ		14408	SHEF-BFFA9
14408	T	nsgRNA_LQ		14408	SHEF-BFFA9
23403	A	nsgRNA_LQ		23403	SHEF-BFFA9
23403	G	nsgRNA_LQ		23403	SHEF-BFFA9
23403	T	nsgRNA_LQ		23403	SHEF-BFFA9
28881	A	nsgRNA_LQ		28881	SHEF-BFFA9
28881	C	nsgRNA_LQ		28881	SHEF-BFFA9
28881	G	nsgRNA_LQ		28881	SHEF-BFFA9
28882	A	nsgRNA_LQ		28882	SHEF-BFFA9
28882	C	nsgRNA_LQ		28882	SHEF-BFFA9
28882	G	nsgRNA_LQ		28882	SHEF-BFFA9
28882	T	nsgRNA_LQ		28882	SHEF-BFFA9
28883	C	nsgRNA_LQ		28883	SHEF-BFFA9
28883	G	nsgRNA_LQ		28883	SHEF-BFFA9
28883	A	nsgRNA_LQ		28883	SHEF-BFFA9
28883	T	nsgRNA_LQ		28883	SHEF-BFFA9
241	T	sgRNA_HQ	1603.0	241	SHEF-BFFB8
241	A	sgRNA_HQ	1.0	241	SHEF-BFFB8
241	G	sgRNA_HQ	23.0	241	SHEF-BFFB8
3037	A	sgRNA_HQ		3037	SHEF-BFFB8
3037	C	sgRNA_HQ		3037	SHEF-BFFB8
3037	G	sgRNA_HQ		3037	SHEF-BFFB8
3037	T	sgRNA_HQ		3037	SHEF-BFFB8
14408	A	sgRNA_HQ		14408	SHEF-BFFB8
14408	C	sgRNA_HQ		14408	SHEF-BFFB8
14408	T	sgRNA_HQ		14408	SHEF-BFFB8
18713	C	sgRNA_HQ		18713	SHEF-BFFB8
18713	T	sgRNA_HQ		18713	SHEF-BFFB8
23403	A	sgRNA_HQ		23403	SHEF-BFFB8
23403	C	sgRNA_HQ		23403	SHEF-BFFB8
23403	G	sgRNA_HQ		23403	SHEF-BFFB8
28881	A	sgRNA_HQ		28881	SHEF-BFFB8
28881	C	sgRNA_HQ		28881	SHEF-BFFB8
28881	G	sgRNA_HQ		28881	SHEF-BFFB8
28882	A	sgRNA_HQ		28882	SHEF-BFFB8
28882	C	sgRNA_HQ		28882	SHEF-BFFB8
28883	A	sgRNA_HQ		28883	SHEF-BFFB8
28883	C	sgRNA_HQ		28883	SHEF-BFFB8
28883	G	sgRNA_HQ		28883	SHEF-BFFB8
241	T	sgRNA_LQ	325.0	241	SHEF-BFFB8
241	A	sgRNA_LQ		241	SHEF-BFFB8
241	G	sgRNA_LQ	5.0	241	SHEF-BFFB8
3037	A	sgRNA_LQ		3037	SHEF-BFFB8
3037	C	sgRNA_LQ		3037	SHEF-BFFB8
3037	G	sgRNA_LQ		3037	SHEF-BFFB8
3037	T	sgRNA_LQ		3037	SHEF-BFFB8
14408	A	sgRNA_LQ		14408	SHEF-BFFB8
14408	C	sgRNA_LQ		14408	SHEF-BFFB8
14408	T	sgRNA_LQ		14408	SHEF-BFFB8
18713	C	sgRNA_LQ		18713	SHEF-BFFB8
18713	T	sgRNA_LQ		18713	SHEF-BFFB8
23403	A	sgRNA_LQ		23403	SHEF-BFFB8
23403	C	sgRNA_LQ		23403	SHEF-BFFB8
23403	G	sgRNA_LQ		23403	SHEF-BFFB8
28881	A	sgRNA_LQ		28881	SHEF-BFFB8
28881	C	sgRNA_LQ		28881	SHEF-BFFB8
28881	G	sgRNA_LQ		28881	SHEF-BFFB8
28882	A	sgRNA_LQ		28882	SHEF-BFFB8
28882	C	sgRNA_LQ		28882	SHEF-BFFB8
28883	A	sgRNA_LQ		28883	SHEF-BFFB8
28883	C	sgRNA_LQ		28883	SHEF-BFFB8
28883	G	sgRNA_LQ		28883	SHEF-BFFB8
241	T	sgRNA_LLQ	18.0	241	SHEF-BFFB8
241	A	sgRNA_LLQ		241	SHEF-BFFB8
241	G	sgRNA_LLQ	2.0	241	SHEF-BFFB8
3037	A	sgRNA_LLQ		3037	SHEF-BFFB8
3037	C	sgRNA_LLQ		3037	SHEF-BFFB8
3037	G	sgRNA_LLQ		3037	SHEF-BFFB8
3037	T	sgRNA_LLQ		3037	SHEF-BFFB8
14408	A	sgRNA_LLQ		14408	SHEF-BFFB8
14408	C	sgRNA_LLQ		14408	SHEF-BFFB8
14408	T	sgRNA_LLQ		14408	SHEF-BFFB8
18713	C	sgRNA_LLQ		18713	SHEF-BFFB8
18713	T	sgRNA_LLQ		18713	SHEF-BFFB8
23403	A	sgRNA_LLQ		23403	SHEF-BFFB8
23403	C	sgRNA_LLQ		23403	SHEF-BFFB8
23403	G	sgRNA_LLQ		23403	SHEF-BFFB8
28881	A	sgRNA_LLQ		28881	SHEF-BFFB8
28881	C	sgRNA_LLQ		28881	SHEF-BFFB8
28881	G	sgRNA_LLQ		28881	SHEF-BFFB8
28882	A	sgRNA_LLQ		28882	SHEF-BFFB8
28882	C	sgRNA_LLQ		28882	SHEF-BFFB8
28883	A	sgRNA_LLQ		28883	SHEF-BFFB8
28883	C	sgRNA_LLQ		28883	SHEF-BFFB8
28883	G	sgRNA_LLQ		28883	SHEF-BFFB8
241	T	gRNA	33.0	241	SHEF-BFFB8
241	A	gRNA		241	SHEF-BFFB8
241	G	gRNA		241	SHEF-BFFB8
3037	A	gRNA	2.0	3037	SHEF-BFFB8
3037	C	gRNA	7.0	3037	SHEF-BFFB8
3037	G	gRNA	1.0	3037	SHEF-BFFB8
3037	T	gRNA	1537.0	3037	SHEF-BFFB8
14408	A	gRNA	1.0	14408	SHEF-BFFB8
14408	C	gRNA	32.0	14408	SHEF-BFFB8
14408	T	gRNA	1694.0	14408	SHEF-BFFB8
18713	C	gRNA	18.0	18713	SHEF-BFFB8
18713	T	gRNA	2059.0	18713	SHEF-BFFB8
23403	A	gRNA	3.0	23403	SHEF-BFFB8
23403	C	gRNA	1.0	23403	SHEF-BFFB8
23403	G	gRNA	2752.0	23403	SHEF-BFFB8
28881	A	gRNA	1193.0	28881	SHEF-BFFB8
28881	C	gRNA	11.0	28881	SHEF-BFFB8
28881	G	gRNA	5.0	28881	SHEF-BFFB8
28882	A	gRNA	1107.0	28882	SHEF-BFFB8
28882	C	gRNA	16.0	28882	SHEF-BFFB8
28883	A	gRNA	8.0	28883	SHEF-BFFB8
28883	C	gRNA	1147.0	28883	SHEF-BFFB8
28883	G	gRNA	3.0	28883	SHEF-BFFB8
241	T	sgRNA_HQ	1084.0	241	SHEF-BFFF4
241	C	sgRNA_HQ	3.0	241	SHEF-BFFF4
241	G	sgRNA_HQ	6.0	241	SHEF-BFFF4
241	A	sgRNA_HQ	1.0	241	SHEF-BFFF4
3037	A	sgRNA_HQ		3037	SHEF-BFFF4
3037	C	sgRNA_HQ		3037	SHEF-BFFF4
3037	T	sgRNA_HQ		3037	SHEF-BFFF4
7438	C	sgRNA_HQ		7438	SHEF-BFFF4
7438	G	sgRNA_HQ		7438	SHEF-BFFF4
7438	T	sgRNA_HQ		7438	SHEF-BFFF4
10097	A	sgRNA_HQ		10097	SHEF-BFFF4
10097	G	sgRNA_HQ		10097	SHEF-BFFF4
14408	C	sgRNA_HQ		14408	SHEF-BFFF4
14408	T	sgRNA_HQ		14408	SHEF-BFFF4
23403	A	sgRNA_HQ		23403	SHEF-BFFF4
23403	C	sgRNA_HQ		23403	SHEF-BFFF4
23403	G	sgRNA_HQ		23403	SHEF-BFFF4
23403	T	sgRNA_HQ		23403	SHEF-BFFF4
23731	C	sgRNA_HQ		23731	SHEF-BFFF4
23731	T	sgRNA_HQ		23731	SHEF-BFFF4
28580	A	sgRNA_HQ		28580	SHEF-BFFF4
28580	C	sgRNA_HQ		28580	SHEF-BFFF4
28580	G	sgRNA_HQ		28580	SHEF-BFFF4
28580	T	sgRNA_HQ		28580	SHEF-BFFF4
28881	A	sgRNA_HQ		28881	SHEF-BFFF4
28881	C	sgRNA_HQ		28881	SHEF-BFFF4
28881	G	sgRNA_HQ		28881	SHEF-BFFF4
28882	A	sgRNA_HQ		28882	SHEF-BFFF4
28882	C	sgRNA_HQ		28882	SHEF-BFFF4
28882	G	sgRNA_HQ		28882	SHEF-BFFF4
28883	A	sgRNA_HQ		28883	SHEF-BFFF4
28883	C	sgRNA_HQ		28883	SHEF-BFFF4
28883	G	sgRNA_HQ		28883	SHEF-BFFF4
28883	T	sgRNA_HQ		28883	SHEF-BFFF4
241	T	sgRNA_LQ	378.0	241	SHEF-BFFF4
241	C	sgRNA_LQ	2.0	241	SHEF-BFFF4
241	G	sgRNA_LQ	4.0	241	SHEF-BFFF4
241	A	sgRNA_LQ		241	SHEF-BFFF4
3037	A	sgRNA_LQ		3037	SHEF-BFFF4
3037	C	sgRNA_LQ		3037	SHEF-BFFF4
3037	T	sgRNA_LQ		3037	SHEF-BFFF4
7438	C	sgRNA_LQ		7438	SHEF-BFFF4
7438	G	sgRNA_LQ		7438	SHEF-BFFF4
7438	T	sgRNA_LQ		7438	SHEF-BFFF4
10097	A	sgRNA_LQ		10097	SHEF-BFFF4
10097	G	sgRNA_LQ		10097	SHEF-BFFF4
14408	C	sgRNA_LQ		14408	SHEF-BFFF4
14408	T	sgRNA_LQ		14408	SHEF-BFFF4
23403	A	sgRNA_LQ		23403	SHEF-BFFF4
23403	C	sgRNA_LQ		23403	SHEF-BFFF4
23403	G	sgRNA_LQ		23403	SHEF-BFFF4
23403	T	sgRNA_LQ		23403	SHEF-BFFF4
23731	C	sgRNA_LQ		23731	SHEF-BFFF4
23731	T	sgRNA_LQ		23731	SHEF-BFFF4
28580	A	sgRNA_LQ		28580	SHEF-BFFF4
28580	C	sgRNA_LQ		28580	SHEF-BFFF4
28580	G	sgRNA_LQ		28580	SHEF-BFFF4
28580	T	sgRNA_LQ		28580	SHEF-BFFF4
28881	A	sgRNA_LQ		28881	SHEF-BFFF4
28881	C	sgRNA_LQ		28881	SHEF-BFFF4
28881	G	sgRNA_LQ		28881	SHEF-BFFF4
28882	A	sgRNA_LQ		28882	SHEF-BFFF4
28882	C	sgRNA_LQ		28882	SHEF-BFFF4
28882	G	sgRNA_LQ		28882	SHEF-BFFF4
28883	A	sgRNA_LQ		28883	SHEF-BFFF4
28883	C	sgRNA_LQ		28883	SHEF-BFFF4
28883	G	sgRNA_LQ		28883	SHEF-BFFF4
28883	T	sgRNA_LQ		28883	SHEF-BFFF4
241	T	sgRNA_LLQ	31.0	241	SHEF-BFFF4
241	C	sgRNA_LLQ		241	SHEF-BFFF4
241	G	sgRNA_LLQ		241	SHEF-BFFF4
241	A	sgRNA_LLQ		241	SHEF-BFFF4
3037	A	sgRNA_LLQ		3037	SHEF-BFFF4
3037	C	sgRNA_LLQ		3037	SHEF-BFFF4
3037	T	sgRNA_LLQ		3037	SHEF-BFFF4
7438	C	sgRNA_LLQ		7438	SHEF-BFFF4
7438	G	sgRNA_LLQ		7438	SHEF-BFFF4
7438	T	sgRNA_LLQ		7438	SHEF-BFFF4
10097	A	sgRNA_LLQ		10097	SHEF-BFFF4
10097	G	sgRNA_LLQ		10097	SHEF-BFFF4
14408	C	sgRNA_LLQ		14408	SHEF-BFFF4
14408	T	sgRNA_LLQ		14408	SHEF-BFFF4
23403	A	sgRNA_LLQ		23403	SHEF-BFFF4
23403	C	sgRNA_LLQ		23403	SHEF-BFFF4
23403	G	sgRNA_LLQ		23403	SHEF-BFFF4
23403	T	sgRNA_LLQ		23403	SHEF-BFFF4
23731	C	sgRNA_LLQ		23731	SHEF-BFFF4
23731	T	sgRNA_LLQ		23731	SHEF-BFFF4
28580	A	sgRNA_LLQ		28580	SHEF-BFFF4
28580	C	sgRNA_LLQ		28580	SHEF-BFFF4
28580	G	sgRNA_LLQ		28580	SHEF-BFFF4
28580	T	sgRNA_LLQ		28580	SHEF-BFFF4
28881	A	sgRNA_LLQ		28881	SHEF-BFFF4
28881	C	sgRNA_LLQ		28881	SHEF-BFFF4
28881	G	sgRNA_LLQ		28881	SHEF-BFFF4
28882	A	sgRNA_LLQ		28882	SHEF-BFFF4
28882	C	sgRNA_LLQ		28882	SHEF-BFFF4
28882	G	sgRNA_LLQ		28882	SHEF-BFFF4
28883	A	sgRNA_LLQ		28883	SHEF-BFFF4
28883	C	sgRNA_LLQ		28883	SHEF-BFFF4
28883	G	sgRNA_LLQ		28883	SHEF-BFFF4
28883	T	sgRNA_LLQ		28883	SHEF-BFFF4
241	T	gRNA	138.0	241	SHEF-BFFF4
241	C	gRNA		241	SHEF-BFFF4
241	G	gRNA		241	SHEF-BFFF4
241	A	gRNA		241	SHEF-BFFF4
3037	A	gRNA	1.0	3037	SHEF-BFFF4
3037	C	gRNA	18.0	3037	SHEF-BFFF4
3037	T	gRNA	1713.0	3037	SHEF-BFFF4
7438	C	gRNA	1755.0	7438	SHEF-BFFF4
7438	G	gRNA	1.0	7438	SHEF-BFFF4
7438	T	gRNA	44.0	7438	SHEF-BFFF4
10097	A	gRNA	1207.0	10097	SHEF-BFFF4
10097	G	gRNA	150.0	10097	SHEF-BFFF4
14408	C	gRNA	45.0	14408	SHEF-BFFF4
14408	T	gRNA	2178.0	14408	SHEF-BFFF4
23403	A	gRNA	19.0	23403	SHEF-BFFF4
23403	C	gRNA	1.0	23403	SHEF-BFFF4
23403	G	gRNA	2638.0	23403	SHEF-BFFF4
23403	T	gRNA	3.0	23403	SHEF-BFFF4
23731	C	gRNA	31.0	23731	SHEF-BFFF4
23731	T	gRNA	1442.0	23731	SHEF-BFFF4
28580	A	gRNA	2.0	28580	SHEF-BFFF4
28580	C	gRNA	6.0	28580	SHEF-BFFF4
28580	G	gRNA	10.0	28580	SHEF-BFFF4
28580	T	gRNA	2089.0	28580	SHEF-BFFF4
28881	A	gRNA	1174.0	28881	SHEF-BFFF4
28881	C	gRNA	8.0	28881	SHEF-BFFF4
28881	G	gRNA	4.0	28881	SHEF-BFFF4
28882	A	gRNA	1106.0	28882	SHEF-BFFF4
28882	C	gRNA	16.0	28882	SHEF-BFFF4
28882	G	gRNA	4.0	28882	SHEF-BFFF4
28883	A	gRNA	6.0	28883	SHEF-BFFF4
28883	C	gRNA	1131.0	28883	SHEF-BFFF4
28883	G	gRNA	13.0	28883	SHEF-BFFF4
28883	T	gRNA	3.0	28883	SHEF-BFFF4
241	T	sgRNA_HQ	1343.0	241	SHEF-C001B
241	G	sgRNA_HQ	5.0	241	SHEF-C001B
241	C	sgRNA_HQ	4.0	241	SHEF-C001B
3037	A	sgRNA_HQ		3037	SHEF-C001B
3037	C	sgRNA_HQ		3037	SHEF-C001B
3037	T	sgRNA_HQ		3037	SHEF-C001B
7438	A	sgRNA_HQ		7438	SHEF-C001B
7438	C	sgRNA_HQ		7438	SHEF-C001B
7438	T	sgRNA_HQ		7438	SHEF-C001B
10097	A	sgRNA_HQ		10097	SHEF-C001B
10097	G	sgRNA_HQ		10097	SHEF-C001B
10097	T	sgRNA_HQ		10097	SHEF-C001B
14408	A	sgRNA_HQ		14408	SHEF-C001B
14408	C	sgRNA_HQ		14408	SHEF-C001B
14408	G	sgRNA_HQ		14408	SHEF-C001B
14408	T	sgRNA_HQ		14408	SHEF-C001B
23403	A	sgRNA_HQ		23403	SHEF-C001B
23403	C	sgRNA_HQ		23403	SHEF-C001B
23403	G	sgRNA_HQ		23403	SHEF-C001B
23403	T	sgRNA_HQ		23403	SHEF-C001B
23731	A	sgRNA_HQ		23731	SHEF-C001B
23731	C	sgRNA_HQ		23731	SHEF-C001B
23731	T	sgRNA_HQ		23731	SHEF-C001B
28580	A	sgRNA_HQ		28580	SHEF-C001B
28580	C	sgRNA_HQ		28580	SHEF-C001B
28580	G	sgRNA_HQ		28580	SHEF-C001B
28580	T	sgRNA_HQ		28580	SHEF-C001B
28881	A	sgRNA_HQ		28881	SHEF-C001B
28881	C	sgRNA_HQ		28881	SHEF-C001B
28881	G	sgRNA_HQ		28881	SHEF-C001B
28881	T	sgRNA_HQ		28881	SHEF-C001B
28882	A	sgRNA_HQ		28882	SHEF-C001B
28882	C	sgRNA_HQ		28882	SHEF-C001B
28882	G	sgRNA_HQ		28882	SHEF-C001B
28883	A	sgRNA_HQ		28883	SHEF-C001B
28883	C	sgRNA_HQ		28883	SHEF-C001B
28883	G	sgRNA_HQ		28883	SHEF-C001B
28883	T	sgRNA_HQ		28883	SHEF-C001B
241	T	sgRNA_LQ	449.0	241	SHEF-C001B
241	G	sgRNA_LQ	5.0	241	SHEF-C001B
241	C	sgRNA_LQ	1.0	241	SHEF-C001B
3037	A	sgRNA_LQ		3037	SHEF-C001B
3037	C	sgRNA_LQ		3037	SHEF-C001B
3037	T	sgRNA_LQ		3037	SHEF-C001B
7438	A	sgRNA_LQ		7438	SHEF-C001B
7438	C	sgRNA_LQ		7438	SHEF-C001B
7438	T	sgRNA_LQ		7438	SHEF-C001B
10097	A	sgRNA_LQ		10097	SHEF-C001B
10097	G	sgRNA_LQ		10097	SHEF-C001B
10097	T	sgRNA_LQ		10097	SHEF-C001B
14408	A	sgRNA_LQ		14408	SHEF-C001B
14408	C	sgRNA_LQ		14408	SHEF-C001B
14408	G	sgRNA_LQ		14408	SHEF-C001B
14408	T	sgRNA_LQ		14408	SHEF-C001B
23403	A	sgRNA_LQ		23403	SHEF-C001B
23403	C	sgRNA_LQ		23403	SHEF-C001B
23403	G	sgRNA_LQ		23403	SHEF-C001B
23403	T	sgRNA_LQ		23403	SHEF-C001B
23731	A	sgRNA_LQ		23731	SHEF-C001B
23731	C	sgRNA_LQ		23731	SHEF-C001B
23731	T	sgRNA_LQ		23731	SHEF-C001B
28580	A	sgRNA_LQ		28580	SHEF-C001B
28580	C	sgRNA_LQ		28580	SHEF-C001B
28580	G	sgRNA_LQ		28580	SHEF-C001B
28580	T	sgRNA_LQ		28580	SHEF-C001B
28881	A	sgRNA_LQ		28881	SHEF-C001B
28881	C	sgRNA_LQ		28881	SHEF-C001B
28881	G	sgRNA_LQ		28881	SHEF-C001B
28881	T	sgRNA_LQ		28881	SHEF-C001B
28882	A	sgRNA_LQ		28882	SHEF-C001B
28882	C	sgRNA_LQ		28882	SHEF-C001B
28882	G	sgRNA_LQ		28882	SHEF-C001B
28883	A	sgRNA_LQ		28883	SHEF-C001B
28883	C	sgRNA_LQ		28883	SHEF-C001B
28883	G	sgRNA_LQ		28883	SHEF-C001B
28883	T	sgRNA_LQ		28883	SHEF-C001B
241	T	sgRNA_LLQ	44.0	241	SHEF-C001B
241	G	sgRNA_LLQ		241	SHEF-C001B
241	C	sgRNA_LLQ		241	SHEF-C001B
3037	A	sgRNA_LLQ		3037	SHEF-C001B
3037	C	sgRNA_LLQ		3037	SHEF-C001B
3037	T	sgRNA_LLQ		3037	SHEF-C001B
7438	A	sgRNA_LLQ		7438	SHEF-C001B
7438	C	sgRNA_LLQ		7438	SHEF-C001B
7438	T	sgRNA_LLQ		7438	SHEF-C001B
10097	A	sgRNA_LLQ		10097	SHEF-C001B
10097	G	sgRNA_LLQ		10097	SHEF-C001B
10097	T	sgRNA_LLQ		10097	SHEF-C001B
14408	A	sgRNA_LLQ		14408	SHEF-C001B
14408	C	sgRNA_LLQ		14408	SHEF-C001B
14408	G	sgRNA_LLQ		14408	SHEF-C001B
14408	T	sgRNA_LLQ		14408	SHEF-C001B
23403	A	sgRNA_LLQ		23403	SHEF-C001B
23403	C	sgRNA_LLQ		23403	SHEF-C001B
23403	G	sgRNA_LLQ		23403	SHEF-C001B
23403	T	sgRNA_LLQ		23403	SHEF-C001B
23731	A	sgRNA_LLQ		23731	SHEF-C001B
23731	C	sgRNA_LLQ		23731	SHEF-C001B
23731	T	sgRNA_LLQ		23731	SHEF-C001B
28580	A	sgRNA_LLQ		28580	SHEF-C001B
28580	C	sgRNA_LLQ		28580	SHEF-C001B
28580	G	sgRNA_LLQ		28580	SHEF-C001B
28580	T	sgRNA_LLQ		28580	SHEF-C001B
28881	A	sgRNA_LLQ		28881	SHEF-C001B
28881	C	sgRNA_LLQ		28881	SHEF-C001B
28881	G	sgRNA_LLQ		28881	SHEF-C001B
28881	T	sgRNA_LLQ		28881	SHEF-C001B
28882	A	sgRNA_LLQ		28882	SHEF-C001B
28882	C	sgRNA_LLQ		28882	SHEF-C001B
28882	G	sgRNA_LLQ		28882	SHEF-C001B
28883	A	sgRNA_LLQ		28883	SHEF-C001B
28883	C	sgRNA_LLQ		28883	SHEF-C001B
28883	G	sgRNA_LLQ		28883	SHEF-C001B
28883	T	sgRNA_LLQ		28883	SHEF-C001B
241	T	gRNA	209.0	241	SHEF-C001B
241	G	gRNA	4.0	241	SHEF-C001B
241	C	gRNA		241	SHEF-C001B
3037	A	gRNA	1.0	3037	SHEF-C001B
3037	C	gRNA	27.0	3037	SHEF-C001B
3037	T	gRNA	1704.0	3037	SHEF-C001B
7438	A	gRNA	5.0	7438	SHEF-C001B
7438	C	gRNA	2127.0	7438	SHEF-C001B
7438	T	gRNA	38.0	7438	SHEF-C001B
10097	A	gRNA	1350.0	10097	SHEF-C001B
10097	G	gRNA	163.0	10097	SHEF-C001B
10097	T	gRNA	3.0	10097	SHEF-C001B
14408	A	gRNA	1.0	14408	SHEF-C001B
14408	C	gRNA	56.0	14408	SHEF-C001B
14408	G	gRNA	2.0	14408	SHEF-C001B
14408	T	gRNA	2038.0	14408	SHEF-C001B
23403	A	gRNA	13.0	23403	SHEF-C001B
23403	C	gRNA	2.0	23403	SHEF-C001B
23403	G	gRNA	3165.0	23403	SHEF-C001B
23403	T	gRNA	3.0	23403	SHEF-C001B
23731	A	gRNA	1.0	23731	SHEF-C001B
23731	C	gRNA	32.0	23731	SHEF-C001B
23731	T	gRNA	1464.0	23731	SHEF-C001B
28580	A	gRNA	3.0	28580	SHEF-C001B
28580	C	gRNA	2.0	28580	SHEF-C001B
28580	G	gRNA	12.0	28580	SHEF-C001B
28580	T	gRNA	2059.0	28580	SHEF-C001B
28881	A	gRNA	1138.0	28881	SHEF-C001B
28881	C	gRNA	17.0	28881	SHEF-C001B
28881	G	gRNA	3.0	28881	SHEF-C001B
28881	T	gRNA	1.0	28881	SHEF-C001B
28882	A	gRNA	1048.0	28882	SHEF-C001B
28882	C	gRNA	13.0	28882	SHEF-C001B
28882	G	gRNA	3.0	28882	SHEF-C001B
28883	A	gRNA	4.0	28883	SHEF-C001B
28883	C	gRNA	1095.0	28883	SHEF-C001B
28883	G	gRNA	9.0	28883	SHEF-C001B
28883	T	gRNA	3.0	28883	SHEF-C001B
241	T	gRNA	263.0	241	SHEF-C0084
241	G	gRNA	5.0	241	SHEF-C0084
241	C	gRNA		241	SHEF-C0084
3037	A	gRNA	1.0	3037	SHEF-C0084
3037	C	gRNA	23.0	3037	SHEF-C0084
3037	G	gRNA	1.0	3037	SHEF-C0084
3037	T	gRNA	2062.0	3037	SHEF-C0084
7438	A	gRNA	4.0	7438	SHEF-C0084
7438	C	gRNA	2201.0	7438	SHEF-C0084
7438	T	gRNA	61.0	7438	SHEF-C0084
10097	A	gRNA	1336.0	10097	SHEF-C0084
10097	G	gRNA	163.0	10097	SHEF-C0084
10097	C	gRNA	1.0	10097	SHEF-C0084
14408	C	gRNA	51.0	14408	SHEF-C0084
14408	T	gRNA	1834.0	14408	SHEF-C0084
23403	A	gRNA	22.0	23403	SHEF-C0084
23403	G	gRNA	2485.0	23403	SHEF-C0084
23403	T	gRNA	3.0	23403	SHEF-C0084
23731	A	gRNA	2.0	23731	SHEF-C0084
23731	C	gRNA	37.0	23731	SHEF-C0084
23731	T	gRNA	1669.0	23731	SHEF-C0084
28580	A	gRNA	3.0	28580	SHEF-C0084
28580	C	gRNA	4.0	28580	SHEF-C0084
28580	G	gRNA	11.0	28580	SHEF-C0084
28580	T	gRNA	2255.0	28580	SHEF-C0084
28881	A	gRNA	1491.0	28881	SHEF-C0084
28881	C	gRNA	24.0	28881	SHEF-C0084
28881	G	gRNA	6.0	28881	SHEF-C0084
28882	A	gRNA	1393.0	28882	SHEF-C0084
28882	C	gRNA	16.0	28882	SHEF-C0084
28882	G	gRNA	8.0	28882	SHEF-C0084
28883	A	gRNA	6.0	28883	SHEF-C0084
28883	C	gRNA	1443.0	28883	SHEF-C0084
28883	G	gRNA	8.0	28883	SHEF-C0084
241	T	nsgRNA_HQ	5.0	241	SHEF-C0084
241	G	nsgRNA_HQ		241	SHEF-C0084
241	C	nsgRNA_HQ		241	SHEF-C0084
3037	A	nsgRNA_HQ		3037	SHEF-C0084
3037	C	nsgRNA_HQ		3037	SHEF-C0084
3037	G	nsgRNA_HQ		3037	SHEF-C0084
3037	T	nsgRNA_HQ		3037	SHEF-C0084
7438	A	nsgRNA_HQ		7438	SHEF-C0084
7438	C	nsgRNA_HQ		7438	SHEF-C0084
7438	T	nsgRNA_HQ		7438	SHEF-C0084
10097	A	nsgRNA_HQ	1.0	10097	SHEF-C0084
10097	G	nsgRNA_HQ		10097	SHEF-C0084
10097	C	nsgRNA_HQ		10097	SHEF-C0084
14408	C	nsgRNA_HQ		14408	SHEF-C0084
14408	T	nsgRNA_HQ		14408	SHEF-C0084
23403	A	nsgRNA_HQ		23403	SHEF-C0084
23403	G	nsgRNA_HQ		23403	SHEF-C0084
23403	T	nsgRNA_HQ		23403	SHEF-C0084
23731	A	nsgRNA_HQ		23731	SHEF-C0084
23731	C	nsgRNA_HQ		23731	SHEF-C0084
23731	T	nsgRNA_HQ		23731	SHEF-C0084
28580	A	nsgRNA_HQ		28580	SHEF-C0084
28580	C	nsgRNA_HQ		28580	SHEF-C0084
28580	G	nsgRNA_HQ		28580	SHEF-C0084
28580	T	nsgRNA_HQ		28580	SHEF-C0084
28881	A	nsgRNA_HQ		28881	SHEF-C0084
28881	C	nsgRNA_HQ		28881	SHEF-C0084
28881	G	nsgRNA_HQ		28881	SHEF-C0084
28882	A	nsgRNA_HQ		28882	SHEF-C0084
28882	C	nsgRNA_HQ		28882	SHEF-C0084
28882	G	nsgRNA_HQ		28882	SHEF-C0084
28883	A	nsgRNA_HQ		28883	SHEF-C0084
28883	C	nsgRNA_HQ		28883	SHEF-C0084
28883	G	nsgRNA_HQ		28883	SHEF-C0084
241	T	nsgRNA_LQ	2.0	241	SHEF-C0084
241	G	nsgRNA_LQ		241	SHEF-C0084
241	C	nsgRNA_LQ		241	SHEF-C0084
3037	A	nsgRNA_LQ		3037	SHEF-C0084
3037	C	nsgRNA_LQ		3037	SHEF-C0084
3037	G	nsgRNA_LQ		3037	SHEF-C0084
3037	T	nsgRNA_LQ		3037	SHEF-C0084
7438	A	nsgRNA_LQ		7438	SHEF-C0084
7438	C	nsgRNA_LQ		7438	SHEF-C0084
7438	T	nsgRNA_LQ		7438	SHEF-C0084
10097	A	nsgRNA_LQ		10097	SHEF-C0084
10097	G	nsgRNA_LQ		10097	SHEF-C0084
10097	C	nsgRNA_LQ		10097	SHEF-C0084
14408	C	nsgRNA_LQ		14408	SHEF-C0084
14408	T	nsgRNA_LQ		14408	SHEF-C0084
23403	A	nsgRNA_LQ		23403	SHEF-C0084
23403	G	nsgRNA_LQ		23403	SHEF-C0084
23403	T	nsgRNA_LQ		23403	SHEF-C0084
23731	A	nsgRNA_LQ		23731	SHEF-C0084
23731	C	nsgRNA_LQ		23731	SHEF-C0084
23731	T	nsgRNA_LQ		23731	SHEF-C0084
28580	A	nsgRNA_LQ		28580	SHEF-C0084
28580	C	nsgRNA_LQ		28580	SHEF-C0084
28580	G	nsgRNA_LQ		28580	SHEF-C0084
28580	T	nsgRNA_LQ		28580	SHEF-C0084
28881	A	nsgRNA_LQ		28881	SHEF-C0084
28881	C	nsgRNA_LQ		28881	SHEF-C0084
28881	G	nsgRNA_LQ		28881	SHEF-C0084
28882	A	nsgRNA_LQ		28882	SHEF-C0084
28882	C	nsgRNA_LQ		28882	SHEF-C0084
28882	G	nsgRNA_LQ		28882	SHEF-C0084
28883	A	nsgRNA_LQ		28883	SHEF-C0084
28883	C	nsgRNA_LQ		28883	SHEF-C0084
28883	G	nsgRNA_LQ		28883	SHEF-C0084
241	T	sgRNA_LQ	317.0	241	SHEF-C0084
241	G	sgRNA_LQ	2.0	241	SHEF-C0084
241	C	sgRNA_LQ	2.0	241	SHEF-C0084
3037	A	sgRNA_LQ		3037	SHEF-C0084
3037	C	sgRNA_LQ		3037	SHEF-C0084
3037	G	sgRNA_LQ		3037	SHEF-C0084
3037	T	sgRNA_LQ		3037	SHEF-C0084
7438	A	sgRNA_LQ		7438	SHEF-C0084
7438	C	sgRNA_LQ		7438	SHEF-C0084
7438	T	sgRNA_LQ		7438	SHEF-C0084
10097	A	sgRNA_LQ		10097	SHEF-C0084
10097	G	sgRNA_LQ		10097	SHEF-C0084
10097	C	sgRNA_LQ		10097	SHEF-C0084
14408	C	sgRNA_LQ		14408	SHEF-C0084
14408	T	sgRNA_LQ		14408	SHEF-C0084
23403	A	sgRNA_LQ		23403	SHEF-C0084
23403	G	sgRNA_LQ		23403	SHEF-C0084
23403	T	sgRNA_LQ		23403	SHEF-C0084
23731	A	sgRNA_LQ		23731	SHEF-C0084
23731	C	sgRNA_LQ		23731	SHEF-C0084
23731	T	sgRNA_LQ		23731	SHEF-C0084
28580	A	sgRNA_LQ		28580	SHEF-C0084
28580	C	sgRNA_LQ		28580	SHEF-C0084
28580	G	sgRNA_LQ		28580	SHEF-C0084
28580	T	sgRNA_LQ		28580	SHEF-C0084
28881	A	sgRNA_LQ		28881	SHEF-C0084
28881	C	sgRNA_LQ		28881	SHEF-C0084
28881	G	sgRNA_LQ		28881	SHEF-C0084
28882	A	sgRNA_LQ		28882	SHEF-C0084
28882	C	sgRNA_LQ		28882	SHEF-C0084
28882	G	sgRNA_LQ		28882	SHEF-C0084
28883	A	sgRNA_LQ		28883	SHEF-C0084
28883	C	sgRNA_LQ		28883	SHEF-C0084
28883	G	sgRNA_LQ		28883	SHEF-C0084
241	T	sgRNA_HQ	1063.0	241	SHEF-C0084
241	G	sgRNA_HQ	4.0	241	SHEF-C0084
241	C	sgRNA_HQ	4.0	241	SHEF-C0084
3037	A	sgRNA_HQ		3037	SHEF-C0084
3037	C	sgRNA_HQ		3037	SHEF-C0084
3037	G	sgRNA_HQ		3037	SHEF-C0084
3037	T	sgRNA_HQ		3037	SHEF-C0084
7438	A	sgRNA_HQ		7438	SHEF-C0084
7438	C	sgRNA_HQ		7438	SHEF-C0084
7438	T	sgRNA_HQ		7438	SHEF-C0084
10097	A	sgRNA_HQ		10097	SHEF-C0084
10097	G	sgRNA_HQ		10097	SHEF-C0084
10097	C	sgRNA_HQ		10097	SHEF-C0084
14408	C	sgRNA_HQ		14408	SHEF-C0084
14408	T	sgRNA_HQ		14408	SHEF-C0084
23403	A	sgRNA_HQ		23403	SHEF-C0084
23403	G	sgRNA_HQ		23403	SHEF-C0084
23403	T	sgRNA_HQ		23403	SHEF-C0084
23731	A	sgRNA_HQ		23731	SHEF-C0084
23731	C	sgRNA_HQ		23731	SHEF-C0084
23731	T	sgRNA_HQ		23731	SHEF-C0084
28580	A	sgRNA_HQ		28580	SHEF-C0084
28580	C	sgRNA_HQ		28580	SHEF-C0084
28580	G	sgRNA_HQ		28580	SHEF-C0084
28580	T	sgRNA_HQ		28580	SHEF-C0084
28881	A	sgRNA_HQ		28881	SHEF-C0084
28881	C	sgRNA_HQ		28881	SHEF-C0084
28881	G	sgRNA_HQ		28881	SHEF-C0084
28882	A	sgRNA_HQ		28882	SHEF-C0084
28882	C	sgRNA_HQ		28882	SHEF-C0084
28882	G	sgRNA_HQ		28882	SHEF-C0084
28883	A	sgRNA_HQ		28883	SHEF-C0084
28883	C	sgRNA_HQ		28883	SHEF-C0084
28883	G	sgRNA_HQ		28883	SHEF-C0084
241	T	sgRNA_LLQ	36.0	241	SHEF-C0084
241	G	sgRNA_LLQ		241	SHEF-C0084
241	C	sgRNA_LLQ		241	SHEF-C0084
3037	A	sgRNA_LLQ		3037	SHEF-C0084
3037	C	sgRNA_LLQ		3037	SHEF-C0084
3037	G	sgRNA_LLQ		3037	SHEF-C0084
3037	T	sgRNA_LLQ		3037	SHEF-C0084
7438	A	sgRNA_LLQ		7438	SHEF-C0084
7438	C	sgRNA_LLQ		7438	SHEF-C0084
7438	T	sgRNA_LLQ		7438	SHEF-C0084
10097	A	sgRNA_LLQ		10097	SHEF-C0084
10097	G	sgRNA_LLQ		10097	SHEF-C0084
10097	C	sgRNA_LLQ		10097	SHEF-C0084
14408	C	sgRNA_LLQ		14408	SHEF-C0084
14408	T	sgRNA_LLQ		14408	SHEF-C0084
23403	A	sgRNA_LLQ		23403	SHEF-C0084
23403	G	sgRNA_LLQ		23403	SHEF-C0084
23403	T	sgRNA_LLQ		23403	SHEF-C0084
23731	A	sgRNA_LLQ		23731	SHEF-C0084
23731	C	sgRNA_LLQ		23731	SHEF-C0084
23731	T	sgRNA_LLQ		23731	SHEF-C0084
28580	A	sgRNA_LLQ		28580	SHEF-C0084
28580	C	sgRNA_LLQ		28580	SHEF-C0084
28580	G	sgRNA_LLQ		28580	SHEF-C0084
28580	T	sgRNA_LLQ		28580	SHEF-C0084
28881	A	sgRNA_LLQ		28881	SHEF-C0084
28881	C	sgRNA_LLQ		28881	SHEF-C0084
28881	G	sgRNA_LLQ		28881	SHEF-C0084
28882	A	sgRNA_LLQ		28882	SHEF-C0084
28882	C	sgRNA_LLQ		28882	SHEF-C0084
28882	G	sgRNA_LLQ		28882	SHEF-C0084
28883	A	sgRNA_LLQ		28883	SHEF-C0084
28883	C	sgRNA_LLQ		28883	SHEF-C0084
28883	G	sgRNA_LLQ		28883	SHEF-C0084
241	T	nsgRNA_LQ	2.0	241	SHEF-C00A2
241	G	nsgRNA_LQ		241	SHEF-C00A2
241	C	nsgRNA_LQ		241	SHEF-C00A2
241	A	nsgRNA_LQ		241	SHEF-C00A2
3037	A	nsgRNA_LQ		3037	SHEF-C00A2
3037	C	nsgRNA_LQ		3037	SHEF-C00A2
3037	G	nsgRNA_LQ		3037	SHEF-C00A2
3037	T	nsgRNA_LQ		3037	SHEF-C00A2
7438	A	nsgRNA_LQ		7438	SHEF-C00A2
7438	C	nsgRNA_LQ		7438	SHEF-C00A2
7438	G	nsgRNA_LQ		7438	SHEF-C00A2
7438	T	nsgRNA_LQ		7438	SHEF-C00A2
10097	A	nsgRNA_LQ		10097	SHEF-C00A2
10097	G	nsgRNA_LQ		10097	SHEF-C00A2
10097	T	nsgRNA_LQ		10097	SHEF-C00A2
14408	A	nsgRNA_LQ		14408	SHEF-C00A2
14408	C	nsgRNA_LQ		14408	SHEF-C00A2
14408	G	nsgRNA_LQ		14408	SHEF-C00A2
14408	T	nsgRNA_LQ		14408	SHEF-C00A2
23403	A	nsgRNA_LQ		23403	SHEF-C00A2
23403	C	nsgRNA_LQ		23403	SHEF-C00A2
23403	G	nsgRNA_LQ		23403	SHEF-C00A2
23403	T	nsgRNA_LQ		23403	SHEF-C00A2
23731	A	nsgRNA_LQ		23731	SHEF-C00A2
23731	C	nsgRNA_LQ		23731	SHEF-C00A2
23731	G	nsgRNA_LQ		23731	SHEF-C00A2
23731	T	nsgRNA_LQ		23731	SHEF-C00A2
28580	A	nsgRNA_LQ		28580	SHEF-C00A2
28580	C	nsgRNA_LQ		28580	SHEF-C00A2
28580	G	nsgRNA_LQ		28580	SHEF-C00A2
28580	T	nsgRNA_LQ		28580	SHEF-C00A2
28881	A	nsgRNA_LQ		28881	SHEF-C00A2
28881	C	nsgRNA_LQ		28881	SHEF-C00A2
28881	G	nsgRNA_LQ		28881	SHEF-C00A2
28882	A	nsgRNA_LQ		28882	SHEF-C00A2
28882	C	nsgRNA_LQ		28882	SHEF-C00A2
28882	G	nsgRNA_LQ		28882	SHEF-C00A2
28883	A	nsgRNA_LQ		28883	SHEF-C00A2
28883	C	nsgRNA_LQ		28883	SHEF-C00A2
28883	G	nsgRNA_LQ		28883	SHEF-C00A2
28883	T	nsgRNA_LQ		28883	SHEF-C00A2
241	T	sgRNA_LQ	642.0	241	SHEF-C00A2
241	G	sgRNA_LQ	8.0	241	SHEF-C00A2
241	C	sgRNA_LQ	5.0	241	SHEF-C00A2
241	A	sgRNA_LQ		241	SHEF-C00A2
3037	A	sgRNA_LQ		3037	SHEF-C00A2
3037	C	sgRNA_LQ		3037	SHEF-C00A2
3037	G	sgRNA_LQ		3037	SHEF-C00A2
3037	T	sgRNA_LQ		3037	SHEF-C00A2
7438	A	sgRNA_LQ		7438	SHEF-C00A2
7438	C	sgRNA_LQ		7438	SHEF-C00A2
7438	G	sgRNA_LQ		7438	SHEF-C00A2
7438	T	sgRNA_LQ		7438	SHEF-C00A2
10097	A	sgRNA_LQ		10097	SHEF-C00A2
10097	G	sgRNA_LQ		10097	SHEF-C00A2
10097	T	sgRNA_LQ		10097	SHEF-C00A2
14408	A	sgRNA_LQ		14408	SHEF-C00A2
14408	C	sgRNA_LQ		14408	SHEF-C00A2
14408	G	sgRNA_LQ		14408	SHEF-C00A2
14408	T	sgRNA_LQ		14408	SHEF-C00A2
23403	A	sgRNA_LQ		23403	SHEF-C00A2
23403	C	sgRNA_LQ		23403	SHEF-C00A2
23403	G	sgRNA_LQ		23403	SHEF-C00A2
23403	T	sgRNA_LQ		23403	SHEF-C00A2
23731	A	sgRNA_LQ		23731	SHEF-C00A2
23731	C	sgRNA_LQ		23731	SHEF-C00A2
23731	G	sgRNA_LQ		23731	SHEF-C00A2
23731	T	sgRNA_LQ		23731	SHEF-C00A2
28580	A	sgRNA_LQ		28580	SHEF-C00A2
28580	C	sgRNA_LQ		28580	SHEF-C00A2
28580	G	sgRNA_LQ		28580	SHEF-C00A2
28580	T	sgRNA_LQ		28580	SHEF-C00A2
28881	A	sgRNA_LQ		28881	SHEF-C00A2
28881	C	sgRNA_LQ		28881	SHEF-C00A2
28881	G	sgRNA_LQ		28881	SHEF-C00A2
28882	A	sgRNA_LQ		28882	SHEF-C00A2
28882	C	sgRNA_LQ		28882	SHEF-C00A2
28882	G	sgRNA_LQ		28882	SHEF-C00A2
28883	A	sgRNA_LQ		28883	SHEF-C00A2
28883	C	sgRNA_LQ		28883	SHEF-C00A2
[truncated: 130,868 more rows]
