# Supplementary material for: Subgenomic RNA identification in SARS-CoV-2 genomic sequencing data
Source: Genome Res. 2021 Apr;31(4):645–58. doi: 10.1101/gr.268110.120 (PMC8015849; doi:10.1101/gr.268110.120)
Supplement: Supplemental Material [file supp_gr.268110.120_Supplemental_File.zip › Supplemental_File_S19.csv]

# Supplemental File S19 - ENA Accession Number to ID Used in Manuscript
# ENA Accession number conversion
# ena_accession: ENA accession number
# study_id: Sample ID used in this manuscript
ena_accession	study_id
ERS5552044	SHEF-CC3DA
ERS5552045	SHEF-CAD56
ERS5552046	SHEF-CEBFE
ERS5552047	SHEF-C1F86
ERS5552048	SHEF-C0A68
ERS5552049	SHEF-C7B40
ERS5552050	SHEF-C930A
ERS5552051	SHEF-C6D4B
ERS5552052	SHEF-C0C08
ERS5552053	SHEF-C179D
ERS5552054	SHEF-C3063
ERS5552055	SHEF-CAC59
ERS5552056	SHEF-CFDBB
ERS5552057	SHEF-C4D6B
ERS5552058	SHEF-CD807
ERS5552059	SHEF-C88A2
ERS5552060	SHEF-C2AC0
ERS5552061	SHEF-C2BDC
ERS5552062	SHEF-C4615
ERS5552063	SHEF-CDA3E
ERS5552064	SHEF-C3C7E
ERS5552065	SHEF-C51B9
ERS5552066	SHEF-C4C7D
ERS5552067	SHEF-CA05D
ERS5552068	SHEF-D2CE5
ERS5552069	SHEF-CDE8D
ERS5552070	SHEF-D31E5
ERS5552071	SHEF-CD1DF
ERS5552072	SHEF-C29C3
ERS5552073	SHEF-CC4AA
ERS5552074	SHEF-CC923
ERS5552075	SHEF-CDD17
ERS5552076	SHEF-CF6ED
ERS5552077	SHEF-CCE7F
ERS5552078	SHEF-C20BF
ERS5552079	SHEF-D2DA6
ERS5552080	SHEF-D2AFA
ERS5552081	SHEF-C724B
ERS5552082	SHEF-D2E2B
ERS5552083	SHEF-CDB2C
ERS5552084	SHEF-C7102
ERS5552085	SHEF-CBA03
ERS5552086	SHEF-CCDBE
ERS5552087	SHEF-CA4BB
ERS5552088	SHEF-C81E3
ERS5552089	SHEF-C5614
ERS5552090	SHEF-C32F4
ERS5552091	SHEF-C7FBD
ERS5552092	SHEF-CA828
ERS5552093	SHEF-CEE31
ERS5552094	SHEF-C8CB5
ERS5552095	SHEF-CD38E
ERS5552096	SHEF-CB292
ERS5552097	SHEF-CAFC9
ERS5552098	SHEF-CB441
ERS5552099	SHEF-C5D97
ERS5552100	SHEF-D01CA
ERS5552101	SHEF-C225F
ERS5552102	SHEF-D11AB
ERS5552103	SHEF-CB502
ERS5552104	SHEF-C88DF
ERS5552105	SHEF-C8936
ERS5552106	SHEF-CA04E
ERS5552107	SHEF-C7D77
ERS5552108	SHEF-C6640
ERS5552109	SHEF-CB2A1
ERS5552110	SHEF-D132D
ERS5552111	SHEF-C0A95
ERS5552112	SHEF-C1C16
ERS5552113	SHEF-C33C4
ERS5552114	SHEF-C3FA2
ERS5552115	SHEF-D0BDB
ERS5552116	SHEF-D1369
ERS5552117	SHEF-C2AFD
ERS5552118	SHEF-D1F65
ERS5552119	SHEF-C47B8
ERS5552120	SHEF-C3C23
ERS5552121	SHEF-C2D6D
ERS5552122	SHEF-C7ECF
ERS5552123	SHEF-D2438
ERS5552124	SHEF-C65DA
ERS5552125	SHEF-CB159
ERS5552126	SHEF-D18B5
ERS5552127	SHEF-C8C4C
ERS5552128	SHEF-C576C
ERS5552129	SHEF-CF8BA
ERS5552130	SHEF-CD500
ERS5552131	SHEF-D2104
ERS5552132	SHEF-D1D3E
ERS5552133	SHEF-CFDAC
ERS5552134	SHEF-C5C4F
ERS5552135	SHEF-D19B2
ERS5552136	SHEF-D2A36
ERS5552137	SHEF-C19F1
ERS5552138	SHEF-C822C
ERS5552139	SHEF-CB423
ERS5552140	SHEF-C80AA
ERS5552141	SHEF-D2F82
ERS5552142	SHEF-C43D2
ERS5552143	SHEF-CF094
ERS5552144	SHEF-C41BA
ERS5552145	SHEF-D0300
ERS5552146	SHEF-CF86F
ERS5552147	SHEF-C5878
ERS5552148	SHEF-C7B31
ERS5552149	SHEF-C8286
ERS5552150	SHEF-D091D
ERS5552151	SHEF-CE0D1
ERS5552152	SHEF-CEE7D
ERS5552153	SHEF-C0A59
ERS5552154	SHEF-C77B5
ERS5552155	SHEF-C6B7E
ERS5552156	SHEF-C6543
ERS5552157	SHEF-C2CE8
ERS5552158	SHEF-D068F
ERS5552159	SHEF-C5A36
ERS5552160	SHEF-C57A8
ERS5552161	SHEF-C5984
ERS5552162	SHEF-C1715
ERS5552163	SHEF-D0986
ERS5552164	SHEF-C4E77
ERS5552165	SHEF-D273F
ERS5552166	SHEF-CA5C7
ERS5552167	SHEF-C9AD8
ERS5552168	SHEF-C682C
ERS5552169	SHEF-CF8AB
ERS5552170	SHEF-CD6C1
ERS5552171	SHEF-D141B
ERS5552172	SHEF-C0F96
ERS5552173	SHEF-CD184
ERS5552174	SHEF-C816B
ERS5552175	SHEF-C625B
ERS5552176	SHEF-C70AB
ERS5552177	SHEF-CBBB5
ERS5552178	SHEF-CE0FF
ERS5552179	SHEF-D3473
ERS5552180	SHEF-CF0EF
ERS5552181	SHEF-D2720
ERS5552182	SHEF-CA873
ERS5552183	SHEF-C817A
ERS5552184	SHEF-D2711
ERS5552185	SHEF-CF93F
ERS5552186	SHEF-C722D
ERS5552187	SHEF-D1660
ERS5552188	SHEF-C0CBD
ERS5552189	SHEF-C1AEF
ERS5552190	SHEF-C4994
ERS5552191	SHEF-C6042
ERS5552192	SHEF-C1BCE
ERS5552193	SHEF-C81F2
ERS5552194	SHEF-C1CBC
ERS5552195	SHEF-C5298
ERS5552196	SHEF-CBB88
ERS5552197	SHEF-C5DB5
ERS5552198	SHEF-C14C3
ERS5552199	SHEF-D0FB1
ERS5552200	SHEF-CD904
ERS5552201	SHEF-CB62D
ERS5552202	SHEF-C2DC7
ERS5552203	SHEF-D1E59
ERS5552204	SHEF-C5BF7
ERS5552205	SHEF-C5C21
ERS5552206	SHEF-CE4E4
ERS5552207	SHEF-C1C70
ERS5552208	SHEF-C5535
ERS5552209	SHEF-CF10A
ERS5552210	SHEF-CE1DE
ERS5552211	SHEF-CDF8A
ERS5552212	SHEF-D1E0E
ERS5552213	SHEF-C79A0
ERS5552214	SHEF-CEA79
ERS5552215	SHEF-C2134
ERS5552216	SHEF-D04D0
ERS5552217	SHEF-C1D22
ERS5552218	SHEF-CE648
ERS5552219	SHEF-C2F58
ERS5552220	SHEF-CE4B7
ERS5552221	SHEF-CA2EE
ERS5552222	SHEF-C4071
ERS5552223	SHEF-D0160
ERS5552224	SHEF-D2CD6
ERS5552225	SHEF-C9F51
ERS5552226	SHEF-D02E5
ERS5552227	SHEF-CBE70
ERS5552228	SHEF-C6947
ERS5552229	SHEF-CA3BE
ERS5552230	SHEF-CC246
ERS5552231	SHEF-C1BBF
ERS5552232	SHEF-D2993
ERS5552233	SHEF-C8392
ERS5552234	SHEF-CA8A0
ERS5552235	SHEF-D1F29
ERS5552236	SHEF-C8DD0
ERS5552237	SHEF-C82D1
ERS5552238	SHEF-CECFB
ERS5552239	SHEF-CDDBD
ERS5552240	SHEF-C9100
ERS5552241	SHEF-C2B36
ERS5552242	SHEF-CCBD2
ERS5552243	SHEF-CFDD9
ERS5552244	SHEF-C584B
ERS5552245	SHEF-CAEAE
ERS5552246	SHEF-C867B
ERS5552247	SHEF-C79EC
ERS5552248	SHEF-C5C9A
ERS5552249	SHEF-D0A74
ERS5552250	SHEF-C0A4A
ERS5552251	SHEF-C7463
ERS5552252	SHEF-C6C20
ERS5552253	SHEF-D0B35
ERS5552254	SHEF-CB61E
ERS5552255	SHEF-CB7FD
ERS5552256	SHEF-CA14B
ERS5552257	SHEF-C7F08
ERS5552258	SHEF-D2429
ERS5552259	SHEF-C241D
ERS5552260	SHEF-C7C4D
ERS5552261	SHEF-CDEE7
ERS5552262	SHEF-C1047
ERS5552263	SHEF-C9AC9
ERS5552264	SHEF-C1F4A
ERS5552265	SHEF-C368F
ERS5552266	SHEF-CCA6C
ERS5552267	SHEF-C87A5
ERS5552268	SHEF-CE6DF
ERS5552269	SHEF-CAC2C
ERS5552270	SHEF-C4CF5
ERS5552271	SHEF-D1A82
ERS5552272	SHEF-C7E74
ERS5552273	SHEF-C2608
ERS5552274	SHEF-D12C6
ERS5552275	SHEF-C769A
ERS5552276	SHEF-CA460
ERS5552277	SHEF-D1E86
ERS5552278	SHEF-C5289
ERS5552279	SHEF-C93EC
ERS5552280	SHEF-C690B
ERS5552281	SHEF-CC0B5
ERS5552282	SHEF-C6B23
ERS5552283	SHEF-C76D6
ERS5552284	SHEF-C33D3
ERS5552285	SHEF-CA354
ERS5552286	SHEF-C8013
ERS5552287	SHEF-D00EB
ERS5552288	SHEF-D01F7
ERS5552289	SHEF-D0625
ERS5552290	SHEF-CC0D3
ERS5552291	SHEF-CB1E0
ERS5552292	SHEF-C9FF7
ERS5552293	SHEF-CB678
ERS5552294	SHEF-CB906
ERS5552295	SHEF-C1C8F
ERS5552296	SHEF-C759D
ERS5552297	SHEF-CAE08
ERS5552298	SHEF-C6C5D
ERS5552299	SHEF-CC6D1
ERS5552300	SHEF-C095C
ERS5552301	SHEF-CAD1A
ERS5552302	SHEF-C0DE7
ERS5552303	SHEF-CB8FA
ERS5552304	SHEF-D1633
ERS5552305	SHEF-C8444
ERS5552306	SHEF-C7FF9
ERS5552307	SHEF-CC853
ERS5552308	SHEF-CA345
ERS5552309	SHEF-CEC19
ERS5552310	SHEF-C9DFD
ERS5552311	SHEF-D3024
ERS5552312	SHEF-C22B9
ERS5552313	SHEF-C37B9
ERS5552314	SHEF-CF128
ERS5552315	SHEF-D14DF
ERS5552316	SHEF-D077D
ERS5552317	SHEF-C9FBB
ERS5552318	SHEF-C9AAB
ERS5552319	SHEF-C82FF
ERS5552320	SHEF-CCC39
ERS5552321	SHEF-C18F4
ERS5552322	SHEF-CD0C3
ERS5552323	SHEF-CB04D
ERS5552324	SHEF-C4BDA
ERS5552325	SHEF-C3E5A
ERS5552326	SHEF-D3051
ERS5552327	SHEF-C6200
ERS5552328	SHEF-CA284
ERS5552329	SHEF-CDFB7
ERS5552330	SHEF-C1663
ERS5552331	SHEF-C32A9
ERS5552332	SHEF-CC880
ERS5552333	SHEF-CD55B
ERS5552334	SHEF-CD49A
ERS5552335	SHEF-CB1B3
ERS5552336	SHEF-C2E4C
ERS5552337	SHEF-C8C5B
ERS5552338	SHEF-CDE23
ERS5552339	SHEF-C3F66
ERS5552340	SHEF-D15FA
ERS5552341	SHEF-D018E
ERS5552342	SHEF-D193A
ERS5552343	SHEF-C5A45
ERS5552344	SHEF-CAE53
ERS5552345	SHEF-C2D8B
ERS5552346	SHEF-D2B51
ERS5552347	SHEF-CB0B6
ERS5552348	SHEF-C6F72
ERS5552349	SHEF-CFCBE
ERS5552350	SHEF-CD02D
ERS5552351	SHEF-C68A4
ERS5552352	SHEF-C9935
ERS5552353	SHEF-C6C02
ERS5552354	SHEF-CD7EC
ERS5552355	SHEF-C09F2
ERS5552356	SHEF-D0B62
ERS5552357	SHEF-C3546
ERS5552358	SHEF-CAECC
ERS5552359	SHEF-C243B
ERS5552360	SHEF-C3E78
ERS5552361	SHEF-C6798
ERS5552362	SHEF-CB951
ERS5552363	SHEF-D2070
ERS5552364	SHEF-C4A91
ERS5552365	SHEF-CB46F
ERS5552366	SHEF-D21AA
ERS5552367	SHEF-CAC0E
ERS5552368	SHEF-C8329
ERS5552369	SHEF-C38B6
ERS5552370	SHEF-CC088
ERS5552371	SHEF-D0072
ERS5552372	SHEF-C5070
ERS5552373	SHEF-C616D
ERS5552374	SHEF-C2AA2
ERS5552375	SHEF-CABB6
ERS5552376	SHEF-CA846
ERS5552377	SHEF-CD791
ERS5552378	SHEF-C22AA
ERS5552379	SHEF-CBB1F
ERS5552380	SHEF-C4F0B
ERS5552381	SHEF-C291E
ERS5552382	SHEF-C342B
ERS5552383	SHEF-CA3EB
ERS5552384	SHEF-C12D8
ERS5552385	SHEF-CD9C8
ERS5552386	SHEF-C80D7
ERS5552387	SHEF-C12E7
ERS5552388	SHEF-C19E2
ERS5552389	SHEF-CBBE2
ERS5552390	SHEF-C3B35
ERS5552391	SHEF-C6929
ERS5552392	SHEF-D2BF7
ERS5552393	SHEF-CE9A9
ERS5552394	SHEF-C71B7
ERS5552395	SHEF-D1F74
ERS5552396	SHEF-CC422
ERS5552397	SHEF-C7B5F
ERS5552398	SHEF-CF44D
ERS5552399	SHEF-C5429
ERS5552400	SHEF-CF216
ERS5552401	SHEF-D20F8
ERS5552402	SHEF-D0CF6
ERS5552403	SHEF-C3379
ERS5552404	SHEF-C3B62
ERS5552405	SHEF-D0EB4
ERS5552406	SHEF-C5C5E
ERS5552407	SHEF-C3FDF
ERS5552408	SHEF-CBE9E
ERS5552409	SHEF-C76C7
ERS5552410	SHEF-CF7EA
ERS5552411	SHEF-C0ED5
ERS5552412	SHEF-CB687
ERS5552413	SHEF-CC0A6
ERS5552414	SHEF-D2C21
ERS5552415	SHEF-D0EC3
ERS5552416	SHEF-C831A
ERS5552417	SHEF-D3482
ERS5552418	SHEF-CD2CD
ERS5552419	SHEF-C394A
ERS5552420	SHEF-CE718
ERS5552421	SHEF-D08B6
ERS5552422	SHEF-C5A81
ERS5552423	SHEF-CD56A
ERS5552424	SHEF-C0BB0
ERS5552425	SHEF-CBC1C
ERS5552426	SHEF-CADED
ERS5552427	SHEF-C9DC0
ERS5552428	SHEF-D31B8
ERS5552429	SHEF-C9F24
ERS5552430	SHEF-CB432
ERS5552431	SHEF-C7515
ERS5552432	SHEF-C6DA5
ERS5552433	SHEF-C9B11
ERS5552434	SHEF-CC185
ERS5552435	SHEF-CC729
ERS5552436	SHEF-CE244
ERS5552437	SHEF-C691A
ERS5552438	SHEF-CA363
ERS5552439	SHEF-CA7B2
ERS5552440	SHEF-C8611
ERS5552441	SHEF-C3977
ERS5552442	SHEF-C47F4
ERS5552443	SHEF-C16FA
ERS5552444	SHEF-C8A06
ERS5552445	SHEF-C1E3E
ERS5552446	SHEF-D2957
ERS5552447	SHEF-D28E1
ERS5552448	SHEF-D0124
ERS5552449	SHEF-C17E8
ERS5552450	SHEF-CAAD7
ERS5552451	SHEF-C482E
ERS5552452	SHEF-C5650
ERS5552453	SHEF-C905E
ERS5552454	SHEF-CC54D
ERS5552455	SHEF-CD03C
ERS5552456	SHEF-CC862
ERS5552457	SHEF-CFAB4
ERS5552458	SHEF-C569C
ERS5552459	SHEF-C379B
ERS5552460	SHEF-CBB2E
ERS5552461	SHEF-D21D7
ERS5552462	SHEF-CBB5B
ERS5552463	SHEF-C6060
ERS5552464	SHEF-CD54C
ERS5552465	SHEF-C2565
ERS5552466	SHEF-C6E48
ERS5552467	SHEF-D0801
ERS5552468	SHEF-D1026
ERS5552469	SHEF-C8C6A
ERS5552470	SHEF-CA49D
ERS5552471	SHEF-C324F
ERS5552472	SHEF-C7A8F
ERS5552473	SHEF-C7C6B
ERS5552474	SHEF-C3BF9
ERS5552475	SHEF-C237A
ERS5552476	SHEF-C9249
ERS5552477	SHEF-D0DD5
ERS5552478	SHEF-C177F
ERS5552479	SHEF-C336A
ERS5552480	SHEF-C6EEE
ERS5552481	SHEF-D1F47
ERS5552482	SHEF-CEE04
ERS5552483	SHEF-C21DA
ERS5552484	SHEF-D1E3B
ERS5552485	SHEF-D130F
ERS5552486	SHEF-C9021
ERS5552487	SHEF-C31E8
ERS5552488	SHEF-D05A0
ERS5552489	SHEF-CB5F3
ERS5552490	SHEF-CB3AE
ERS5552491	SHEF-D1E68
ERS5552492	SHEF-C4132
ERS5552493	SHEF-CB5D5
ERS5552494	SHEF-D03C4
ERS5552495	SHEF-CE903
ERS5552496	SHEF-C84CC
ERS5552497	SHEF-C6C7B
ERS5552498	SHEF-CF8C9
ERS5552499	SHEF-CCD90
ERS5552500	SHEF-C9953
ERS5552501	SHEF-C2213
ERS5552502	SHEF-CF902
ERS5552503	SHEF-D17E5
ERS5552504	SHEF-C6859
ERS5552505	SHEF-CBBA6
ERS5552506	SHEF-D10CC
ERS5552507	SHEF-CFB48
ERS5552508	SHEF-CD403
ERS5552509	SHEF-C78EF
ERS5552510	SHEF-D30BB
ERS5552511	SHEF-C5F19
ERS5552512	SHEF-C2055
ERS5552513	SHEF-C4C13
ERS5552514	SHEF-D34A0
ERS5552515	SHEF-C6F36
ERS5552516	SHEF-C3300
ERS5552517	SHEF-C6464
ERS5552518	SHEF-CB414
ERS5552519	SHEF-C16AF
ERS5552520	SHEF-C6534
ERS5552521	SHEF-CC0C4
ERS5552522	SHEF-CB58A
ERS5552523	SHEF-CE2CC
ERS5552524	SHEF-C83A1
ERS5552525	SHEF-CE693
ERS5552526	SHEF-C6525
ERS5552527	SHEF-C5966
ERS5552528	SHEF-C9883
ERS5552529	SHEF-D2E58
ERS5552530	SHEF-C9A50
ERS5552531	SHEF-C4E95
ERS5552532	SHEF-D1475
ERS5552533	SHEF-C59C0
ERS5552534	SHEF-CFEE5
ERS5552535	SHEF-C821D
ERS5552536	SHEF-C28C6
ERS5552537	SHEF-C6D1E
ERS5552538	SHEF-C16DC
ERS5552539	SHEF-D307F
ERS5552540	SHEF-C3CC9
ERS5552541	SHEF-C911F
ERS5552542	SHEF-C15B1
ERS5552543	SHEF-C85F6
ERS5552544	SHEF-C46E8
ERS5552545	SHEF-C8523
ERS5552546	SHEF-C3458
ERS5552547	SHEF-CF234
ERS5552548	SHEF-CB9CA
ERS5552549	SHEF-CF8D8
ERS5552550	SHEF-CBCA3
ERS5552551	SHEF-C83ED
ERS5552552	SHEF-CD47C
ERS5552553	SHEF-C3115
ERS5552554	SHEF-C2C60
ERS5552555	SHEF-C668C
ERS5552556	SHEF-CF6A1
ERS5552557	SHEF-C90E5
ERS5552558	SHEF-C1F3B
ERS5552559	SHEF-CFE6D
ERS5552560	SHEF-C8374
ERS5552561	SHEF-CFB57
ERS5552562	SHEF-C7F9F
ERS5552563	SHEF-CE129
ERS5552564	SHEF-C0F69
ERS5552565	SHEF-D029A
ERS5552566	SHEF-C5D6A
ERS5552567	SHEF-C87F0
ERS5552568	SHEF-D2465
ERS5552569	SHEF-C8CE2
ERS5552570	SHEF-C0C35
ERS5552571	SHEF-C0E7B
ERS5552572	SHEF-C1CE9
ERS5552573	SHEF-CEA6A
ERS5552574	SHEF-D2702
ERS5552575	SHEF-CB353
ERS5552576	SHEF-D10F9
ERS5552577	SHEF-CCF4F
ERS5552578	SHEF-C3090
ERS5552579	SHEF-C9D39
ERS5552580	SHEF-CE0C2
ERS5552581	SHEF-C72B4
ERS5552582	SHEF-CA1C3
ERS5552583	SHEF-D0F84
ERS5552584	SHEF-C774C
ERS5552585	SHEF-C65F8
ERS5552586	SHEF-C830B
ERS5552587	SHEF-D1C31
ERS5552588	SHEF-C32C7
ERS5552589	SHEF-D1CD7
ERS5552590	SHEF-D2A54
ERS5552591	SHEF-C49C1
ERS5552592	SHEF-C30DC
ERS5552593	SHEF-C343A
ERS5552594	SHEF-D3358
ERS5552595	SHEF-C906D
ERS5552596	SHEF-C6367
ERS5552597	SHEF-C62A6
ERS5552598	SHEF-C393B
ERS5552599	SHEF-C7C98
ERS5552600	SHEF-CB854
ERS5552601	SHEF-C526B
ERS5552602	SHEF-CFF3D
ERS5552603	SHEF-C958C
ERS5552604	SHEF-C7418
ERS5552605	SHEF-D1536
ERS5552606	SHEF-CA65B
ERS5552607	SHEF-C1E4D
ERS5552608	SHEF-CC5A7
ERS5552609	SHEF-C13C6
ERS5552610	SHEF-C56BA
ERS5552611	SHEF-C3CF6
ERS5552612	SHEF-CB0F2
ERS5552613	SHEF-C3494
ERS5552614	SHEF-CAE9F
ERS5552615	SHEF-C6622
ERS5552616	SHEF-D2DC4
ERS5552617	SHEF-C0E11
ERS5552618	SHEF-CDCB0
ERS5552619	SHEF-D223E
ERS5552620	SHEF-D093B
ERS5552621	SHEF-D1080
ERS5552622	SHEF-CE60C
ERS5552623	SHEF-C3A56
ERS5552624	SHEF-CEC55
ERS5552625	SHEF-CD04B
ERS5552626	SHEF-C708D
ERS5552627	SHEF-C3DB7
ERS5552628	SHEF-CC45F
ERS5552629	SHEF-CD60D
ERS5552630	SHEF-C7FAE
ERS5552631	SHEF-D2DE2
ERS5552632	SHEF-C8F9E
ERS5552633	SHEF-D14FD
ERS5552634	SHEF-C0CEA
ERS5552635	SHEF-D1518
ERS5552636	SHEF-CF252
ERS5552637	SHEF-CA178
ERS5552638	SHEF-C69DE
ERS5552639	SHEF-C89EB
ERS5552640	SHEF-C2028
ERS5552641	SHEF-D0591
ERS5552642	SHEF-CE684
ERS5552643	SHEF-C440C
ERS5552644	SHEF-C8B8B
ERS5552645	SHEF-D23B3
ERS5552646	SHEF-C7A34
ERS5552647	SHEF-C52C5
ERS5552648	SHEF-CDE05
ERS5552649	SHEF-D2BD9
ERS5552650	SHEF-CFBEE
ERS5552651	SHEF-C7F17
ERS5552652	SHEF-C6DE1
ERS5552653	SHEF-C2E5B
ERS5552654	SHEF-CC431
ERS5552655	SHEF-CDA2F
ERS5552656	SHEF-CCB5A
ERS5552657	SHEF-C9D48
ERS5552658	SHEF-C192E
ERS5552659	SHEF-CFCAF
ERS5552660	SHEF-C196A
ERS5552661	SHEF-C2D03
ERS5552662	SHEF-CD6EF
ERS5552663	SHEF-C57B7
ERS5552664	SHEF-CB63C
ERS5552665	SHEF-D0CBA
ERS5552666	SHEF-C1E98
ERS5552667	SHEF-CC0F1
ERS5552668	SHEF-C77F1
ERS5552669	SHEF-C4800
ERS5552670	SHEF-D12D5
ERS5552671	SHEF-CAE71
ERS5552672	SHEF-C916A
ERS5552673	SHEF-C4396
ERS5552674	SHEF-C5395
ERS5552675	SHEF-C9F33
ERS5552676	SHEF-C8C79
ERS5552677	SHEF-CAB89
ERS5552678	SHEF-CDED8
ERS5552679	SHEF-CA21B
ERS5552680	SHEF-C3634
ERS5552681	SHEF-C5FDD
ERS5552682	SHEF-D174F
ERS5552683	SHEF-CEC0A
ERS5552684	SHEF-C9294
ERS5552685	SHEF-CC8AE
ERS5552686	SHEF-C9B02
ERS5552687	SHEF-C7700
ERS5552688	SHEF-C2C51
ERS5552689	SHEF-CE96D
ERS5552690	SHEF-D169D
ERS5552691	SHEF-C233E
ERS5552692	SHEF-CA1B4
ERS5552693	SHEF-C3133
ERS5552694	SHEF-C8338
ERS5552695	SHEF-C7991
ERS5552696	SHEF-C9ABA
ERS5552697	SHEF-D0731
ERS5552698	SHEF-C8963
ERS5552699	SHEF-C3212
ERS5552700	SHEF-C5B42
ERS5552701	SHEF-C1E10
ERS5552702	SHEF-C7937
ERS5552703	SHEF-CE4C6
ERS5552704	SHEF-C8A60
ERS5552705	SHEF-C79CE
ERS5552706	SHEF-C4FCF
ERS5552707	SHEF-C22C8
ERS5552708	SHEF-CF191
ERS5552709	SHEF-CB669
ERS5552710	SHEF-C608E
ERS5552711	SHEF-CA169
ERS5552712	SHEF-C6789
ERS5552713	SHEF-CFE21
ERS5552714	SHEF-C5DD3
ERS5552715	SHEF-D13D2
ERS5552716	SHEF-C76E5
ERS5552717	SHEF-C384D
ERS5552718	SHEF-D0C9C
ERS5552719	SHEF-CA697
ERS5552720	SHEF-D15DC
ERS5552721	SHEF-CDE32
ERS5552722	SHEF-C7ABC
ERS5552723	SHEF-CCDCD
ERS5552724	SHEF-C806E
ERS5552725	SHEF-C4CE6
ERS5552726	SHEF-CF911
ERS5552727	SHEF-C2F76
ERS5552728	SHEF-CCC93
ERS5552729	SHEF-CA70D
ERS5552730	SHEF-D259F
ERS5552731	SHEF-CCAB7
ERS5552732	SHEF-C3230
ERS5552733	SHEF-CDCCF
ERS5552734	SHEF-C4493
ERS5552735	SHEF-CD52E
ERS5552736	SHEF-C706F
ERS5552737	SHEF-D11D8
ERS5552738	SHEF-C3959
ERS5552739	SHEF-C7797
ERS5552740	SHEF-CD430
ERS5552741	SHEF-C8408
ERS5552742	SHEF-C522F
ERS5552743	SHEF-D08F2
ERS5552744	SHEF-D1053
ERS5552745	SHEF-CD2AF
ERS5552746	SHEF-C28F3
ERS5552747	SHEF-C8AE8
ERS5552748	SHEF-D1A55
ERS5552749	SHEF-CB1A4
ERS5552750	SHEF-C7788
ERS5552751	SHEF-D2C8B
ERS5552752	SHEF-C1812
ERS5552753	SHEF-D1FED
ERS5552754	SHEF-C9E36
ERS5552755	SHEF-CEB1C
ERS5552756	SHEF-CF067
ERS5552757	SHEF-D2869
ERS5552758	SHEF-CD3E8
ERS5552759	SHEF-CECEC
ERS5552760	SHEF-C45BE
ERS5552761	SHEF-C18E5
ERS5552762	SHEF-C2DB8
ERS5552763	SHEF-CE89D
ERS5552764	SHEF-C7BB9
ERS5552765	SHEF-CBF31
ERS5552766	SHEF-CA749
ERS5552767	SHEF-C67C5
ERS5552768	SHEF-D179A
ERS5552769	SHEF-C95AA
ERS5552770	SHEF-C715D
ERS5552771	SHEF-C11BD
ERS5552772	SHEF-CEDE9
ERS5552773	SHEF-C3485
ERS5552774	SHEF-C815C
ERS5552775	SHEF-CA6E2
ERS5552776	SHEF-C1B37
ERS5552777	SHEF-CC52F
ERS5552778	SHEF-C914C
ERS5552779	SHEF-C3F84
ERS5552780	SHEF-D33C1
ERS5552781	SHEF-D20CB
ERS5552782	SHEF-C319D
ERS5552783	SHEF-C1645
ERS5552784	SHEF-CD315
ERS5552785	SHEF-D1DE3
ERS5552786	SHEF-CF261
ERS5552787	SHEF-C9030
ERS5552788	SHEF-C69CF
ERS5552789	SHEF-CAAC8
ERS5552790	SHEF-C66D7
ERS5552791	SHEF-CC64A
ERS5552792	SHEF-C5D79
ERS5552793	SHEF-C49A3
ERS5552794	SHEF-C493A
ERS5552795	SHEF-CAF7E
ERS5552796	SHEF-CA1D2
ERS5552797	SHEF-D29B1
ERS5552798	SHEF-CE1B0
ERS5552799	SHEF-D0054
ERS5552800	SHEF-CCED9
ERS5552801	SHEF-CFA1E
ERS5552802	SHEF-CA7EF
ERS5552803	SHEF-C4581
ERS5552804	SHEF-CEA1F
ERS5552805	SHEF-CDAD4
ERS5552806	SHEF-C35BF
ERS5552807	SHEF-C2B45
ERS5552808	SHEF-CDDF9
ERS5552809	SHEF-C2F49
ERS5552810	SHEF-CA0D5
ERS5552811	SHEF-C757F
ERS5552812	SHEF-CED9E
ERS5552813	SHEF-CB247
ERS5552814	SHEF-D1E2C
ERS5552815	SHEF-C2310
ERS5552816	SHEF-CBEE9
ERS5552817	SHEF-C81D4
ERS5552818	SHEF-D2386
ERS5552819	SHEF-D275D
ERS5552820	SHEF-C8620
ERS5552821	SHEF-D227A
ERS5552822	SHEF-C1E01
ERS5552823	SHEF-CB3F9
ERS5552824	SHEF-C35CE
ERS5552825	SHEF-C3DF3
ERS5552826	SHEF-C72E1
ERS5552827	SHEF-D1E95
ERS5552828	SHEF-C0BA1
ERS5552829	SHEF-CDF5D
ERS5552830	SHEF-CCC75
ERS5552831	SHEF-CFEF4
ERS5552832	SHEF-C100B
ERS5552833	SHEF-C8DFE
ERS5552834	SHEF-CE860
ERS5552835	SHEF-C2222
ERS5552836	SHEF-C8532
ERS5552837	SHEF-C3160
ERS5552838	SHEF-C51E6
ERS5552839	SHEF-D0BBD
ERS5552840	SHEF-CD737
ERS5552841	SHEF-CAA9B
ERS5552842	SHEF-D1ACE
ERS5552843	SHEF-CACC2
ERS5552844	SHEF-C2D9A
ERS5552845	SHEF-D019D
ERS5552846	SHEF-CD89E
ERS5552847	SHEF-CC3BC
ERS5552848	SHEF-CD05A
ERS5552849	SHEF-C3036
ERS5552850	SHEF-C8C2E
ERS5552851	SHEF-C764F
ERS5552852	SHEF-CBFE6
ERS5552853	SHEF-D19C1
ERS5552854	SHEF-D0D99
ERS5552855	SHEF-C9D84
ERS5552856	SHEF-C3E0F
ERS5552857	SHEF-CD8AD
ERS5552858	SHEF-C5FEC
ERS5552859	SHEF-C1706
ERS5552860	SHEF-CBCC1
ERS5552861	SHEF-CFEB8
ERS5552862	SHEF-D269C
ERS5552863	SHEF-D29EE
ERS5552864	SHEF-CE138
ERS5552865	SHEF-CB001
ERS5552866	SHEF-CD39D
ERS5552867	SHEF-D15BE
ERS5552868	SHEF-CD1B1
ERS5552869	SHEF-CFDCA
ERS5552870	SHEF-CB317
ERS5552871	SHEF-D0528
ERS5552872	SHEF-C15FD
ERS5552873	SHEF-CCDFA
ERS5552874	SHEF-CBC58
ERS5552875	SHEF-CF322
ERS5552876	SHEF-C2626
ERS5552877	SHEF-C151B
ERS5552878	SHEF-CFE03
ERS5552879	SHEF-CA0B7
ERS5552880	SHEF-C6EA2
ERS5552881	SHEF-CFA4B
ERS5552882	SHEF-C7296
ERS5552883	SHEF-CA020
ERS5552884	SHEF-C2CF7
ERS5552885	SHEF-CB5E4
ERS5552886	SHEF-C5359
ERS5552887	SHEF-C0FB4
ERS5552888	SHEF-C6C11
ERS5552889	SHEF-CC905
ERS5552890	SHEF-C1B64
ERS5552891	SHEF-CF340
ERS5552892	SHEF-CD97D
ERS5552893	SHEF-C56AB
ERS5552894	SHEF-CBECB
ERS5552895	SHEF-C64CE
ERS5552896	SHEF-C426C
ERS5552897	SHEF-CA1F0
ERS5552898	SHEF-D1F56
ERS5552899	SHEF-C05A3
ERS5552900	SHEF-C093E
ERS5552901	SHEF-C07AD
ERS5552902	SHEF-C07DA
ERS5552903	SHEF-C079E
ERS5552904	SHEF-C07CB
ERS5552905	SHEF-C07BC
ERS5552906	SHEF-C07E9
ERS5552907	SHEF-C08E6
ERS5552908	SHEF-C0831
ERS5552909	SHEF-C086E
ERS5552910	SHEF-C08AA
ERS5552911	SHEF-C08C8
ERS5552912	SHEF-C0813
ERS5552913	SHEF-C0804
ERS5552914	SHEF-C087D
ERS5552915	SHEF-C0822
ERS5552916	SHEF-C0901
ERS5552917	SHEF-C08B9
ERS5552918	SHEF-C089B
ERS5552919	SHEF-C08F5
ERS5552920	SHEF-C088C
ERS5552921	SHEF-C07F8
ERS5552922	SHEF-C092F
ERS5552923	SHEF-C0840
ERS5552924	SHEF-C04A6
ERS5552925	SHEF-C042E
ERS5552926	SHEF-C02CA
ERS5552927	SHEF-C0321
ERS5552928	SHEF-C029D
ERS5552929	SHEF-C0303
ERS5552930	SHEF-C03C7
ERS5552931	SHEF-C038B
ERS5552932	SHEF-C0479
ERS5552933	SHEF-C0242
ERS5552934	SHEF-C0400
ERS5552935	SHEF-C0497
ERS5552936	SHEF-C03F4
ERS5552937	SHEF-C0260
ERS5552938	SHEF-C03A9
ERS5552939	SHEF-C02BB
ERS5552940	SHEF-C044C
ERS5552941	SHEF-C028E
ERS5552942	SHEF-C039A
ERS5552943	SHEF-C0251
ERS5552944	SHEF-C03B8
ERS5552945	SHEF-C0206
ERS5552946	SHEF-C0233
ERS5552947	SHEF-C04C4
ERS5552948	SHEF-C0488
ERS5552949	SHEF-C04B5
ERS5552950	SHEF-C045B
ERS5552951	SHEF-C0215
ERS5552952	SHEF-C034F
ERS5552953	SHEF-C036D
ERS5552954	SHEF-C02E8
ERS5552955	SHEF-C02AC
ERS5552956	SHEF-C027F
ERS5552957	SHEF-C041F
ERS5552958	SHEF-C0224
ERS5552959	SHEF-C03D6
ERS5552960	SHEF-C04D3
ERS5552961	SHEF-C0330
ERS5552962	SHEF-C046A
ERS5552963	SHEF-C0312
ERS5552964	SHEF-C043D
ERS5552965	SHEF-C02D9
ERS5552966	SHEF-C037C
ERS5552967	SHEF-C035E
ERS5552968	SHEF-C03E5
ERS5552969	SHEF-C02F7
ERS5552970	SHEF-BFD09
ERS5552971	SHEF-C0716
ERS5552972	SHEF-C0594
ERS5552973	SHEF-C052B
ERS5552974	SHEF-BFF9A
ERS5552975	SHEF-BFF7C
ERS5552976	SHEF-C0154
ERS5552977	SHEF-C01FA
ERS5552978	SHEF-BFEE8
ERS5552979	SHEF-C0127
ERS5552980	SHEF-BFF30
ERS5552981	SHEF-BFFA9
ERS5552982	SHEF-C01CD
ERS5552983	SHEF-BFE8E
ERS5552984	SHEF-BFEF7
ERS5552985	SHEF-BFF12
ERS5552986	SHEF-BFFB8
ERS5552987	SHEF-BFFE5
ERS5552988	SHEF-C0145
ERS5552989	SHEF-C0691
ERS5552990	SHEF-C0682
ERS5552991	SHEF-C050D
ERS5552992	SHEF-C053A
ERS5552993	SHEF-C0664
ERS5552994	SHEF-C0628
ERS5552995	SHEF-C051C
ERS5552996	SHEF-C0770
ERS5552997	SHEF-C0084
ERS5552998	SHEF-C0743
ERS5552999	SHEF-C0637
ERS5553000	SHEF-C0734
ERS5553001	SHEF-C05FE
ERS5553002	SHEF-C05B2
ERS5553003	SHEF-C06CE
ERS5553004	SHEF-C05D0
ERS5553005	SHEF-C0585
ERS5553006	SHEF-C06BF
ERS5553007	SHEF-C0549
ERS5553008	SHEF-C06DD
ERS5553009	SHEF-C0673
ERS5553010	SHEF-BFEAC
ERS5553011	SHEF-BFF03
ERS5553012	SHEF-BFFC7
ERS5553013	SHEF-BFEBB
ERS5553014	SHEF-C01AF
ERS5553015	SHEF-BFED9
ERS5553016	SHEF-BFF5E
ERS5553017	SHEF-C01BE
ERS5553018	SHEF-BFF6D
ERS5553019	SHEF-C01EB
ERS5553020	SHEF-BFFD6
ERS5553021	SHEF-C0163
ERS5553022	SHEF-BFF4F
ERS5553023	SHEF-BFF21
ERS5553024	SHEF-C0190
ERS5553025	SHEF-BFF8B
ERS5553026	SHEF-C0118
ERS5553027	SHEF-C0172
ERS5553028	SHEF-BFE9D
ERS5553029	SHEF-C0181
ERS5553030	SHEF-C0725
ERS5553031	SHEF-C0752
ERS5553032	SHEF-C04E2
ERS5553033	SHEF-C06FB
ERS5553034	SHEF-C078F
ERS5553035	SHEF-C0057
ERS5553036	SHEF-C00DF
ERS5553037	SHEF-C0093
ERS5553038	SHEF-C04F1
ERS5553039	SHEF-C0707
ERS5553040	SHEF-C0075
ERS5553041	SHEF-C002A
ERS5553042	SHEF-C000C
ERS5553043	SHEF-C00EE
ERS5553044	SHEF-C0039
ERS5553045	SHEF-C00B1
ERS5553046	SHEF-C0066
ERS5553047	SHEF-C0646
ERS5553048	SHEF-C06A0
ERS5553049	SHEF-BFFF4
ERS5553050	SHEF-C05C1
ERS5553051	SHEF-C001B
ERS5553052	SHEF-C0576
ERS5553053	SHEF-C060A
ERS5553054	SHEF-C00A2
ERS5553055	SHEF-C0048
ERS5553056	SHEF-C00FD
ERS5553057	SHEF-BFD81
ERS5553058	SHEF-BFE42
ERS5553059	SHEF-BFDAF
ERS5553060	SHEF-BFDFA
ERS5553061	SHEF-BFE15
ERS5553062	SHEF-C0619
ERS5553063	SHEF-BFD90
ERS5553064	SHEF-BFDBE
ERS5553065	SHEF-BFD63
ERS5553066	SHEF-BFE24
ERS5553067	SHEF-BFE06
ERS5553068	SHEF-C00C0
ERS5553069	SHEF-BFE51
ERS5553070	SHEF-BFE33
ERS5553071	SHEF-BFD72
ERS5553072	SHEF-BFDCD
ERS5553073	SHEF-BFDEB
ERS5553074	SHEF-C0655
ERS5553075	SHEF-BFE7F
ERS5553076	SHEF-BFCFD
ERS5553077	SHEF-BFD18
ERS5553078	SHEF-BFD45
ERS5553079	SHEF-BFD36
ERS5553080	SHEF-BFCEE
ERS5553081	SHEF-BFE60
ERS5553082	SHEF-BFD54
ERS5553083	SHEF-BFC93
ERS5553084	SHEF-BFCB1
ERS5553085	SHEF-BFD27
ERS5553086	SHEF-BFCC0
ERS5553087	SHEF-BFCDF
ERS5553088	SHEF-BFCA2
ERS5553109	CVR196
ERS5553110	CVR1996
ERS5553111	CVR201
ERS5553112	CVR206
ERS5553113	CVR2091
ERS5553114	CVR2096
ERS5553115	CVR2125
ERS5553116	CVR2131
ERS5553117	CVR2133
ERS5553118	CVR213
ERS5553119	CVR215
ERS5553120	CVR2162
ERS5553121	CVR2166
ERS5553122	CVR2176
ERS5553123	CVR2178
ERS5553124	CVR2185
ERS5553125	CVR2187
ERS5553126	CVR2190
ERS5553127	CVR2191
ERS5553128	CVR2201
ERS5553129	CVR2213
ERS5553130	CVR2231
ERS5553131	CVR2234
ERS5553132	CVR2235
ERS5553133	CVR2239
ERS5553134	CVR2240
ERS5553135	CVR2243
ERS5553136	CVR2247
ERS5553137	CVR2251
ERS5553138	CVR2255
ERS5553139	CVR2265
ERS5553140	CVR2267
ERS5553141	CVR2306
ERS5553142	CVR2307
ERS5553143	CVR2313
ERS5553144	CVR2319
ERS5553145	CVR2322
ERS5553146	CVR2386
ERS5553147	CVR2398
ERS5553148	CVR2417
ERS5553149	CVR2473
ERS5553150	CVR2484
ERS5553151	CVR2712
ERS5553152	CVR2728
ERS5553153	CVR2773
ERS5553154	CVR2775
ERS5553155	CVR2904
ERS5553156	CVR2905
ERS5553157	CVR3903
ERS5553158	CVR3935
ERS5553159	CVR3936
ERS5553160	CVR3937
ERS5553161	CVR3938
ERS5553162	CVR3939
ERS5553163	CVR3940
ERS5553164	CVR3941
ERS5553165	CVR3942
ERS5553166	CVR3943
ERS5553167	CVR3944
ERS5553168	CVR3945
ERS5563628	VA_GLA1_24_S17_illumina
ERS5563629	VA_GLA1_48_S49_illumina
ERS5563630	VA_GLA1_72_S97_illumina
ERS5563631	VA_GLA2_24_S33_illumina
ERS5563632	VA_GLA2_48_S66_illumina
ERS5563633	VA_GLA2_72_S106_illumina
ERS5563634	VA_PHE2_24_S2_illumina
ERS5563635	VA_PHE2_48_S42_illumina
ERS5563636	VA_PHE2_72_S82_illumina
ERS5563637	VAT_GLA1_24_S18_illumina
ERS5563638	VAT_GLA1_48_S50_illumina
ERS5563639	VAT_GLA1_72_S98_illumina
ERS5563640	VAT_GLA2_24_S34_illumina
ERS5563641	VAT_GLA2_48_S73_illumina
ERS5563642	VAT_GLA2_72_S113_illumina
ERS5563643	VAT_PHE2_24_S9_illumina
ERS5563644	VAT_PHE2_48_S57_illumina
ERS5563645	VAT_PHE2_72_S89_illumina
ERS5563646	V_GLA1_24_S10_illumina
ERS5563647	V_GLA1_48_S58_illumina
ERS5563648	V_GLA1_72_S90_illumina
ERS5563649	V_GLA2_24_S25_illumina
ERS5563650	V_GLA2_48_S65_illumina
ERS5563651	V_GLA2_72_S105_illumina
ERS5563652	V_PHE2_24_S1_illumina
ERS5563653	V_PHE2_48_S41_illumina
ERS5563654	V_PHE2_72_S81_illumina
ERS5563655	VA_GLA1_24_ont
ERS5563656	VA_GLA1_48_ont
ERS5563657	VA_GLA1_72_ont
ERS5563658	VA_GLA2_24_ont
ERS5563659	VA_GLA2_48_ont
ERS5563660	VA_GLA2_72_ont
ERS5563661	VA_PHE2_24_ont
ERS5563662	VA_PHE2_48_ont
ERS5563663	VA_PHE2_72_ont
ERS5563664	VAT_GLA1_24_ont
ERS5563665	VAT_GLA1_48_ont
ERS5563666	VAT_GLA1_72_ont
ERS5563667	VAT_GLA2_24_ont
ERS5563668	VAT_GLA2_48_ont
ERS5563669	VAT_GLA2_72_ont
ERS5563670	VAT_PHE2_24_ont
ERS5563671	VAT_PHE2_48_ont
ERS5563672	VAT_PHE2_72_ont
ERS5563673	V_GLA1_24_ont
ERS5563674	V_GLA1_48_ont
ERS5563675	V_GLA1_72_ont
ERS5563676	V_GLA2_24_ont
ERS5563677	V_GLA2_48_ont
ERS5563678	V_GLA2_72_ont
ERS5563679	V_PHE2_24_ont
ERS5563680	V_PHE2_48_ont
ERS5563681	V_PHE2_72_ont
ERS5563768	SHEF-C0989
ERS5563769	SHEF-C09D4
ERS5563770	SHEF-C0A86
ERS5563771	SHEF-C0B92
ERS5563772	SHEF-C0CF9
ERS5563773	SHEF-C0EF3
ERS5563774	SHEF-C0FF0
ERS5563775	SHEF-C1029
ERS5563776	SHEF-C1108
ERS5563777	SHEF-C119F
ERS5563778	SHEF-C1C07
ERS5563779	SHEF-C1C25
ERS5563780	SHEF-C1DAA
ERS5563781	SHEF-C1ED4
ERS5563782	SHEF-C1FB3
ERS5563783	SHEF-C2064
ERS5563784	SHEF-C232F
ERS5563785	SHEF-C235C
ERS5563786	SHEF-C2459
ERS5563787	SHEF-C2477
ERS5563788	SHEF-C25FC
ERS5563789	SHEF-C2617
ERS5563790	SHEF-C2671
ERS5563791	SHEF-C26AE
ERS5563792	SHEF-C277E
ERS5563793	SHEF-C27F6
ERS5563794	SHEF-C286C
ERS5563795	SHEF-C293C
ERS5563796	SHEF-C2C7F
ERS5563797	SHEF-C2D30
ERS5563798	SHEF-C2DE5
ERS5563799	SHEF-C31CA
ERS5563800	SHEF-C335B
ERS5563801	SHEF-C34A3
ERS5563802	SHEF-C35DD
ERS5563803	SHEF-C35FB
ERS5563804	SHEF-C3740
ERS5563805	SHEF-C3968
ERS5563806	SHEF-C3986
ERS5563807	SHEF-C3A0B
ERS5563808	SHEF-C3B08
ERS5563809	SHEF-C3B17
ERS5563810	SHEF-C3B71
ERS5563811	SHEF-C3C50
ERS5563812	SHEF-C419C
ERS5563813	SHEF-C41F6
ERS5563814	SHEF-C42B7
ERS5563815	SHEF-C42C6
ERS5563816	SHEF-C4554
ERS5563817	SHEF-C469D
ERS5563818	SHEF-C4F56
ERS5563819	SHEF-C4F74
ERS5563820	SHEF-C50BC
ERS5563821	SHEF-C517D
ERS5563822	SHEF-C541A
ERS5563823	SHEF-C5483
ERS5563824	SHEF-C54FC
ERS5563825	SHEF-C5580
ERS5563826	SHEF-C5711
ERS5563827	SHEF-C58A5
ERS5563828	SHEF-C590C
ERS5563829	SHEF-C5C30
ERS5563830	SHEF-C5E1C
ERS5563831	SHEF-C5F64
ERS5563832	SHEF-C60F7
ERS5563833	SHEF-C62E2
ERS5563834	SHEF-C6376
ERS5563835	SHEF-C6491
ERS5563836	SHEF-C65AD
ERS5563837	SHEF-C676B
ERS5563838	SHEF-C6886
ERS5563839	SHEF-C68C2
ERS5563840	SHEF-C69FC
ERS5563841	SHEF-C6ABD
ERS5563842	SHEF-C6D78
ERS5563843	SHEF-C6DC3
ERS5563844	SHEF-C6F27
ERS5563845	SHEF-C707E
ERS5563846	SHEF-C721E
ERS5563847	SHEF-C7339
ERS5563848	SHEF-C7409
ERS5563849	SHEF-C7454
ERS5563850	SHEF-C7560
ERS5563851	SHEF-C7885
ERS5563852	SHEF-C78B2
ERS5563853	SHEF-C7928
ERS5563854	SHEF-C7AE9
ERS5563855	SHEF-C7B6E
ERS5563856	SHEF-C7E92
ERS5563857	SHEF-C7EDE
ERS5563858	SHEF-C7F26
ERS5563859	SHEF-C7F35
ERS5563860	SHEF-C83FC
ERS5563861	SHEF-C84DB
ERS5563862	SHEF-C8514
ERS5563863	SHEF-C85AB
ERS5563864	SHEF-C86A8
ERS5563865	SHEF-C870F
ERS5563866	SHEF-C8778
ERS5563867	SHEF-C8787
ERS5563868	SHEF-C8857
ERS5563869	SHEF-C88C0
ERS5563870	SHEF-C8A33
ERS5563871	SHEF-C8EEC
ERS5563872	SHEF-C8F07
ERS5563873	SHEF-C8FBC
ERS5563874	SHEF-C904F
ERS5563875	SHEF-C908B
ERS5563876	SHEF-C92D0
ERS5563877	SHEF-C9319
ERS5563878	SHEF-C948F
ERS5563879	SHEF-C9540
ERS5563880	SHEF-C95B9
ERS5563881	SHEF-C96F2
ERS5563882	SHEF-C98DE
ERS5563883	SHEF-C999F
ERS5563884	SHEF-C99BD
ERS5563885	SHEF-C9A05
ERS5563886	SHEF-C9A23
ERS5563887	SHEF-C9CC3
ERS5563888	SHEF-C9F9D
ERS5563889	SHEF-CA002
ERS5563890	SHEF-CA0F3
ERS5563891	SHEF-CA10F
ERS5563892	SHEF-CA266
ERS5563893	SHEF-CA6A6
ERS5563894	SHEF-CA73A
ERS5563895	SHEF-CAA5F
ERS5563896	SHEF-CAA8C
ERS5563897	SHEF-CAF05
ERS5563898	SHEF-CAFBA
ERS5563899	SHEF-CB0E3
ERS5563900	SHEF-CB10E
ERS5563901	SHEF-CB238
ERS5563902	SHEF-CB49C
ERS5563903	SHEF-CB5B7
ERS5563904	SHEF-CB60F
ERS5563905	SHEF-CB739
ERS5563906	SHEF-CB7C0
ERS5563907	SHEF-CB809
ERS5563908	SHEF-CB933
ERS5563909	SHEF-CBA6D
ERS5563910	SHEF-CBAC7
ERS5563911	SHEF-CBB6A
ERS5563912	SHEF-CBF22
ERS5563913	SHEF-CC000
ERS5563914	SHEF-CC097
ERS5563915	SHEF-CC1C1
ERS5563916	SHEF-CC361
ERS5563917	SHEF-CC370
ERS5563918	SHEF-CC440
ERS5563919	SHEF-CC6E0
ERS5563920	SHEF-CC747
ERS5563921	SHEF-CC817
ERS5563922	SHEF-CC8CC
ERS5563923	SHEF-CC8DB
ERS5563924	SHEF-CCA99
ERS5563925	SHEF-CCAC6
ERS5563926	SHEF-CCAE4
ERS5563927	SHEF-CCC2A
ERS5563928	SHEF-CCCEE
ERS5563929	SHEF-CCECA
ERS5563930	SHEF-CCEE8
ERS5563931	SHEF-CCF8B
ERS5563932	SHEF-CCFB8
ERS5563933	SHEF-CD245
ERS5563934	SHEF-CD3CA
ERS5563935	SHEF-CD412
ERS5563936	SHEF-CD53D
ERS5563937	SHEF-CD6B2
ERS5563938	SHEF-CD95F
ERS5563939	SHEF-CD96E
ERS5563940	SHEF-CDBE0
ERS5563941	SHEF-CDC29
ERS5563942	SHEF-CDC92
ERS5563943	SHEF-CDD08
ERS5563944	SHEF-CDD44
ERS5563945	SHEF-CE04A
ERS5563946	SHEF-CE235
ERS5563947	SHEF-CE323
ERS5563948	SHEF-CE36F
ERS5563949	SHEF-CE62A
ERS5563950	SHEF-CE806
ERS5563951	SHEF-CE851
ERS5563952	SHEF-CE8E8
ERS5563953	SHEF-CE930
ERS5563954	SHEF-CE9C7
ERS5563955	SHEF-CEC37
ERS5563956	SHEF-CED25
ERS5563957	SHEF-CEE8C
ERS5563958	SHEF-CF085
ERS5563959	SHEF-CF39B
ERS5563960	SHEF-CF498
ERS5563961	SHEF-CF53B
ERS5563962	SHEF-CF595
ERS5563963	SHEF-CF647
ERS5563964	SHEF-CF717
ERS5563965	SHEF-CF7DB
ERS5563966	SHEF-CFCFA
ERS5563967	SHEF-CFD42
ERS5563968	SHEF-CFE5E
ERS5563969	SHEF-CFFF1
ERS5563970	SHEF-D0151
ERS5563971	SHEF-D0388
ERS5563972	SHEF-D043A
ERS5563973	SHEF-D04EF
ERS5563974	SHEF-D06DA
ERS5563975	SHEF-D0704
ERS5563976	SHEF-D075F
ERS5563977	SHEF-D086B
ERS5563978	SHEF-D087A
ERS5563979	SHEF-D0898
ERS5563980	SHEF-D0959
ERS5563981	SHEF-D09A4
ERS5563982	SHEF-D0B71
ERS5563983	SHEF-D0CC9
ERS5563984	SHEF-D0F57
ERS5563985	SHEF-D0F75
ERS5563986	SHEF-D1202
ERS5563987	SHEF-D12B7
ERS5563988	SHEF-D1545
ERS5563989	SHEF-D1606
ERS5563990	SHEF-D16E8
ERS5563991	SHEF-D1BBC
ERS5563992	SHEF-D1C22
ERS5563993	SHEF-D1CE6
ERS5563994	SHEF-D1D6B
ERS5563995	SHEF-D1EE0
ERS5563996	SHEF-D219B
ERS5563997	SHEF-D29DF
ERS5563998	SHEF-D2EA3
ERS5563999	SHEF-D3042
ERS5564000	SHEF-D32D3
ERS5564005	SHEF-C096B
