# Supplementary material for: Subgenomic RNA identification in SARS-CoV-2 genomic sequencing data
Source: Genome Res. 2021 Apr;31(4):645–58. doi: 10.1101/gr.268110.120 (PMC8015849; doi:10.1101/gr.268110.120)
Supplement: Supplemental Material [file supp_gr.268110.120_Supplemental_File.zip › Supplemental_File_S1.csv]

# Supplemental File S1 - Sheffield Nanopore Canonical ORF Sub-Genomic RNA Counts
# Canonical ORF counts for the Sheffield Nanopore dataset from clinical SARS-CoV-2 samples
# mapped_reads: Total mapped reads
# amplicons: The amplicon(s) that gave rise to the sub-genomic RNA
# gRNA_count: The number of genomic reads at this ORF
# sgRNA_HQ_count: The number of high quality reads supporting sub-genomic RNA at this ORF
# sgRNA_LQ_count: The number of low quality reads supporting sub-genomic RNA at this ORF
# sgRNA_LLQ_count: The number of low low quality reads supporting sub-genomic RNA at this ORF
# gRHPT: Genomic reads per hundred thousand mapped reads
# sgRPTg_HQ: High quality sub-genomic reads per thousand genomic
# sgRPTg_LQ: Low quality sub-genomic reads per thousand genomic
# sgRPTg_LLQ: Low low quality sub-genomic reads per thousand genomic
# sgRPTg_ALL: All sub-genomic reads per thousand genomic
# sgRPHT_HQ: High quality sub-genomic reads per hundred thousand mapped reads
# sgRPHT_LQ: Low quality sub-genomic reads per hundred thousand mapped reads
# sgRPHT_LLQ: Low low quality sub-genomic reads per hundred thousand mapped reads
# sgRPHT_All: All sub-genomic reads per hundred thousand mapped reads
sample	orf	mapped_reads	amplicons	gRNA_count	sgRNA_HQ_count	sgRNA_LQ_count	sgRNA_LLQ_count	gRHPT	sgRPTg_HQ	sgRPTg_LQ	sgRPTg_LLQ	sgRPTg_ALL	sgRPHT_HQ	sgRPHT_LQ	sgRPHT_LLQ	sgRPHT_ALL
SHEF-BFD63	ORF1a	504121	1|2	7984	4300	1416	132	1583.746759	27640.75336	9116.512223	851.6129032	37608.87849	852.9698227	280.8849463	26.18418991	1160.038959
SHEF-BFD63	S	504121	71|72	9026	94	50	7	1790.443167	30.83675748	16.57824934	2.320954907	49.73596173	18.64631705	9.918253753	1.388555525	29.95312633
SHEF-BFD63	ORF3a	504121	84|85	6054	2	1	5	1200.902164	0.903451561	0.217580505	1.556193075	2.677225141	0.39673015	0.198365075	0.991825375	1.5869206
SHEF-BFD63	E	504121	87|88	11492	36	13	183	2279.611442	6.305680192	2.277904328	32.06352144	40.64710596	7.141142702	2.578745976	36.30080873	46.02069741
SHEF-BFD63	M	504121	87|88	11492	222	78	8	2279.611442	38.89723442	13.66033828	1.401787279	53.95935998	44.03704666	15.47247585	1.5869206	61.09644312
SHEF-BFD63	ORF6	504121	89|90	4100	12	10	4	813.2968077	11.29688142	8.150066159	2.922959347	22.36990692	2.380380901	1.983650751	0.7934603	5.157491951
SHEF-BFD63	ORF7a	504121	90|91	4267	4	3	37	846.4237752	3.207956665	2.24177309	11.4480198	16.89774956	0.7934603	0.595095225	7.339507777	8.728063302
SHEF-BFD63	ORF8	504121	92	4908	1	0	2	973.5757884	0.203748981	0	0.407497963	0.611246944	0.198365075	0	0.39673015	0.595095225
SHEF-BFD63	N	504121	93|94	13497	484	172	21	2677.333418	57.5130094	20.41058502	2.491990032	80.41558445	96.00869632	34.11879291	4.165666576	134.2931558
SHEF-BFD63	N*	504121		0	0	0	0	0	0	0	0	0	0	0	0	0
SHEF-BFD63	ORF10	504121	98	1914	0	0	18	379.6707536	0	0	9.404388715	9.404388715	0	0	3.570571351	3.570571351
SHEF-BFD72	ORF1a	506704	1|2|3	14969	4494	1563	148	2954.190218	23269.83511	8093.398585	766.8393782	32130.07308	886.9083331	308.4641132	29.20837412	1224.58082
SHEF-BFD72	S	506704	71|72	8856	122	49	9	1747.765954	36.12673971	14.39631429	2.665087356	53.18814135	24.07717326	9.67034008	1.776184913	35.52369825
SHEF-BFD72	ORF3a	506704	84|85	7094	2	0	3	1400.028419	0.622277536	0	0.773195876	1.395473412	0.394707758	0	0.592061638	0.986769396
SHEF-BFD72	E	506704	86|87	8884	23	6	162	1753.291863	4.33052892	1.101726037	29.74660301	35.17885797	4.539139221	1.184123275	31.97132843	37.69459092
SHEF-BFD72	M	506704	87|88	10452	209	86	10	2062.742745	38.3767903	15.79140654	1.852349344	56.02054619	41.24696075	16.97243361	1.973538792	60.19293315
SHEF-BFD72	ORF6	506704	89|90	4893	50	17	5	965.6525309	28.12693483	8.971616452	2.863688431	39.96223972	9.867693959	3.355015946	0.986769396	14.2094793
SHEF-BFD72	ORF7a	506704	90|91	4892	7	2	6	965.455177	2.990249503	0.635525898	2.161880647	5.787656048	1.381477154	0.394707758	1.184123275	2.960308188
SHEF-BFD72	ORF8	506704	92	4427	0	4	7	873.6856232	0	0.90354642	1.581206234	2.484752654	0	0.789415517	1.381477154	2.170892671
SHEF-BFD72	N	506704	93	8412	282	106	22	1660.140832	33.5235378	12.60104612	2.61531146	48.73989539	55.65379393	20.91951119	4.341785342	80.91509047
SHEF-BFD72	N*	506704		0	0	0	0	0	0	0	0	0	0	0	0	0
SHEF-BFD72	ORF10	506704	97|98	7290	0	0	44	1438.709779	0	0	18.04309963	18.04309963	0	0	8.683570684	8.683570684
SHEF-BFD81	ORF1a	537620	1|2|3|4	29999	4346	1470	136	5579.963543	32400.0524	10986.61144	985.399101	44372.06294	808.3776645	273.4273279	25.29667795	1107.10167
SHEF-BFD81	S	537620	71|72	7812	23	10	1	1453.070942	19.18138225	8.650519031	0.865051903	28.69695319	4.278114653	1.860049849	0.186004985	6.324169488
SHEF-BFD81	ORF3a	537620	84	7078	0	0	3	1316.543283	0	0	0.423848545	0.423848545	0	0	0.558014955	0.558014955
SHEF-BFD81	E	537620	87	6218	25	8	214	1156.578996	4.020585397	1.286587327	34.416211	39.72338372	4.650124623	1.488039879	39.80506678	45.94323128
SHEF-BFD81	M	537620	87	6218	223	69	11	1156.578996	35.86362174	11.0968157	1.769057575	48.72949501	41.47911164	12.83434396	2.046054834	56.35951043
SHEF-BFD81	ORF6	537620	89|90	4834	21	12	3	899.1480972	141.4562199	84.74680153	28.03738318	254.2404046	3.906104684	2.232059819	0.558014955	6.696179458
SHEF-BFD81	ORF7a	537620	90	4727	0	1	0	879.2455638	0	0.211550666	0	0.211550666	0	0.186004985	0	0.186004985
SHEF-BFD81	ORF8	537620	92	6102	0	0	3	1135.002418	0	0	0.491642085	0.491642085	0	0	0.558014955	0.558014955
SHEF-BFD81	N	537620	93|94	15939	445	202	22	2964.733455	40.23144381	18.37695757	1.988970256	60.59737164	82.7722183	37.57300696	4.092109669	124.4373349
SHEF-BFD81	N*	537620		0	0	0	0	0	0	0	0	0	0	0	0	0
SHEF-BFD81	ORF10	537620	98	1110	0	0	6	206.4655333	0	0	5.405405405	5.405405405	0	0	1.11602991	1.11602991
SHEF-BFDBE	ORF1a	607986	1|2|4	25349	1323	495	53	4169.339426	30549.00879	11567.61891	1307.852141	43424.47984	217.6036948	81.4163484	8.717305991	307.7373492
SHEF-BFDBE	S	607986	71|72	12022	107	39	5	1977.348163	77.19567695	28.6651458	4.042037187	109.9028599	17.59908945	6.414621389	0.822387358	24.8360982
SHEF-BFDBE	ORF3a	607986	84|85	9510	6	0	4	1564.180754	6.118594771	0	0.436776589	6.555371359	0.986864829	0	0.657909886	1.644774715
SHEF-BFDBE	E	607986	87	9269	0	0	323	1524.541684	0	0	34.8473406	34.8473406	0	0	53.1262233	53.1262233
SHEF-BFDBE	M	607986	87	9269	173	55	7	1524.541684	18.66436509	5.933757687	0.755205524	25.3533283	28.45460257	9.046260934	1.151342301	38.65220581
SHEF-BFDBE	ORF6	607986		0	0	0	0	0	0	0	0	0	0	0	0	0
SHEF-BFDBE	ORF7a	607986	90	7469	0	0	22	1228.482235	0	0	2.9455081	2.9455081	0	0	3.618504373	3.618504373
SHEF-BFDBE	ORF8	607986	92	8929	0	0	5	1468.619343	0	0	0.559973121	0.559973121	0	0	0.822387358	0.822387358
SHEF-BFDBE	N	607986	93	16591	655	241	42	2728.84573	39.47923573	14.5259478	2.531492978	56.53667651	107.7327438	39.63907064	6.908053804	154.2798683
SHEF-BFDBE	N*	607986	95	1289	0	0	2	212.0114608	0	0	1.55159038	1.55159038	0	0	0.328954943	0.328954943
SHEF-BFDBE	ORF10	607986	97|98	8323	0	0	17	1368.945995	0	0	9.983393291	9.983393291	0	0	2.796117016	2.796117016
SHEF-BFDCD	ORF1a	488676	1|2	8943	1317	422	29	1830.046902	19507.77115	6112.866384	375.5631265	25996.20066	269.5037203	86.35578584	5.934402344	361.7939084
SHEF-BFDCD	S	488676	71|72	8864	73	40	4	1813.880772	62.90257691	34.61584542	3.616636528	101.1350589	14.93832314	8.185382544	0.818538254	23.94224394
SHEF-BFDCD	ORF3a	488676	84|85	6774	9	0	2	1386.194534	5.401547459	0	0.317057705	5.718605164	1.841711072	0	0.409269127	2.2509802
SHEF-BFDCD	E	488676	87	6955	71	25	203	1423.23339	10.20848311	3.594536305	29.1876348	42.99065421	14.52905402	5.11586409	41.54081641	61.18573452
SHEF-BFDCD	M	488676	87|88	14532	641	222	27	2973.749478	92.12850157	31.91948239	3.882099209	127.9300832	131.1707553	45.42887312	5.525133217	182.1247616
SHEF-BFDCD	ORF6	488676	89|90	4345	71	23	2	889.1371788	769.1482485	265.8749261	14.9396911	1049.962866	14.52905402	4.706594963	0.409269127	19.64491811
SHEF-BFDCD	ORF7a	488676	90|91	4767	2	0	1	975.4929647	2.274625071	0	2.040816327	4.315441398	0.409269127	0	0.204634564	0.613903691
SHEF-BFDCD	ORF8	488676	92	5744	0	0	1	1175.420933	0	0	0.174094708	0.174094708	0	0	0.204634564	0.204634564
SHEF-BFDCD	N	488676	93	10988	2058	782	90	2248.524585	187.2952312	71.16854751	8.190753549	266.6545322	421.1379319	160.0242287	18.41711072	599.5792713
SHEF-BFDCD	N*	488676	95|96	4860	0	0	3	994.5239791	0	0	1.203655679	1.203655679	0	0	0.613903691	0.613903691
SHEF-BFDCD	ORF10	488676	97|98	8209	0	0	13	1679.845133	0	0	5.85449788	5.85449788	0	0	2.660249327	2.660249327
SHEF-BFDEB	ORF1a	484078	1|2	6564	4232	1425	114	1355.979821	29546.54472	9958.197697	790.3655292	40295.10794	874.2392755	294.3740472	23.54992377	1192.163246
SHEF-BFDEB	S	484078	71|72	9121	75	32	3	1884.20048	19.9044586	8.492569002	0.717596697	29.1146243	15.4933709	6.610504919	0.619734836	22.72361066
SHEF-BFDEB	ORF3a	484078	84|85	7471	2	1	3	1543.34632	0.53719139	0.253100481	0.852272727	1.642564598	0.413156557	0.206578279	0.619734836	1.239469672
SHEF-BFDEB	E	484078	86|87|88	13217	16	11	162	2730.34511	2.823861631	1.978224099	28.80121086	33.60329659	3.305252459	2.272361066	33.46568115	39.04329468
SHEF-BFDEB	M	484078	87|88	10354	169	50	4	2138.911498	29.82703848	8.824567596	0.742784636	39.39439071	34.9117291	10.32891394	0.826313115	46.06695615
SHEF-BFDEB	ORF6	484078	89|90	4684	32	8	2	967.6126575	15.75271884	3.824307352	0.880161932	20.45718813	6.610504919	1.65262623	0.413156557	8.676287706
SHEF-BFDEB	ORF7a	484078	90|91	4645	10	6	24	959.5561046	3.804087481	2.347423242	9.064839201	15.21634992	2.065782787	1.239469672	4.957878689	8.263131148
SHEF-BFDEB	ORF8	484078	92	3805	0	0	7	786.0303505	0	0	1.839684625	1.839684625	0	0	1.446047951	1.446047951
SHEF-BFDEB	N	484078	93	7543	315	102	25	1558.219956	41.76057272	13.52247117	3.314331168	58.59737505	65.07215779	21.07098443	5.164456968	91.30759919
SHEF-BFDEB	N*	484078		0	0	0	0	0	0	0	0	0	0	0	0	0
SHEF-BFDEB	ORF10	484078	97|98	6807	0	0	26	1406.178343	0	0	11.7917425	11.7917425	0	0	5.371035246	5.371035246
SHEF-BFE8E	ORF1a	314809	1|2	3302	2078	461	30	1048.889962	43230.08861	9583.640647	625	53438.72926	660.0827804	146.4379989	9.529587782	816.050367
SHEF-BFE8E	S	314809	71	2607	64	14	4	828.1211782	24.54929037	5.370157269	1.534330648	31.45377829	20.32978727	4.447140965	1.270611704	26.04753994
SHEF-BFE8E	ORF3a	314809	84|85	6744	3	2	4	2142.251333	0.893606784	0.585651537	1.171303075	2.650561396	0.952958778	0.635305852	1.270611704	2.858876335
SHEF-BFE8E	E	314809	87	3230	20	6	80	1026.018951	6.191950464	1.857585139	24.76780186	32.81733746	6.353058521	1.905917556	25.41223408	33.67121016
SHEF-BFE8E	M	314809	87|88	6622	146	34	6	2103.497676	45.18645219	10.52631579	1.857585139	57.57035312	46.3773272	10.80019949	1.905917556	59.08344425
SHEF-BFE8E	ORF6	314809	89|90	6950	52	10	3	2207.687836	13.91148709	2.65674814	0.797024442	17.36525967	16.51795216	3.176529261	0.952958778	20.64744019
SHEF-BFE8E	ORF7a	314809	90|91	5018	12	6	1	1593.982383	6.318240007	3.27510917	0.313873195	9.907222373	3.811835113	1.905917556	0.317652926	6.035405595
SHEF-BFE8E	ORF8	314809	92|93	6571	1	0	2	2087.297377	0.237586125	0	0.846740051	1.084326176	0.317652926	0	0.635305852	0.952958778
SHEF-BFE8E	N	314809	93|94	7020	374	88	19	2229.923541	88.9753699	20.907579	4.514136374	114.3970853	118.8021943	27.95345749	6.035405595	152.7910574
SHEF-BFE8E	N*	314809	95	2293	0	1	1	728.3781595	0	0.4361099	0.4361099	0.872219799	0	0.317652926	0.317652926	0.635305852
SHEF-BFE8E	ORF10	314809	97|98	4533	0	0	14	1439.920714	0	0	9.297275071	9.297275071	0	0	4.447140965	4.447140965
SHEF-BFE9D	ORF1a	392803	1|2	3926	3908	903	59	999.4832015	54141.4836	12500.77841	805.8150262	67448.07703	994.9007518	229.886228	15.02025188	1239.807232
SHEF-BFE9D	S	392803	71	2680	67	16	2	682.2758482	25	5.970149254	0.746268657	31.71641791	17.0568962	4.073288646	0.509161081	21.63934593
SHEF-BFE9D	ORF3a	392803	84	4759	0	0	2	1211.548792	0	0	0.420256356	0.420256356	0	0	0.509161081	0.509161081
SHEF-BFE9D	E	392803	86|87	8553	19	1	117	2177.427362	4.929942916	0.25947068	30.31141009	35.50082369	4.837030267	0.25458054	29.78592322	34.87753403
SHEF-BFE9D	M	392803	87|88	8528	198	36	7	2171.062848	51.3751946	9.295423301	1.816294759	62.48691266	50.40694699	9.164899453	1.782063783	61.35391023
SHEF-BFE9D	ORF6	392803	89	1521	33	5	2	387.2170019	21.69625247	3.28731098	1.314924392	26.29848784	8.401157832	1.272902702	0.509161081	10.18322161
SHEF-BFE9D	ORF7a	392803	90|91	6451	1	1	2	1642.299066	0.561797753	0.214086919	0.428173839	1.204058511	0.25458054	0.25458054	0.509161081	1.018322161
SHEF-BFE9D	ORF8	392803	92	2774	0	0	1	706.206419	0	0	0.360490267	0.360490267	0	0	0.25458054	0.25458054
SHEF-BFE9D	N	392803	93	6375	51	13	6	1622.950945	8	2.039215686	0.941176471	10.98039216	12.98360756	3.309547025	1.527483242	17.82063783
SHEF-BFE9D	N*	392803		0	0	0	0	0	0	0	0	0	0	0	0	0
SHEF-BFE9D	ORF10	392803	98	1193	0	0	17	303.7145847	0	0	14.24979044	14.24979044	0	0	4.327869186	4.327869186
SHEF-BFEAC	ORF1a	483936	1|2|3	12226	4058	887	60	2526.367123	41794.52708	9144.329897	618.556701	51557.41367	838.5406335	183.2886993	12.39833366	1034.227666
SHEF-BFEAC	S	483936	71	3310	242	59	6	683.9747405	73.11178248	17.82477341	1.812688822	92.74924471	50.00661244	12.19169477	1.239833366	63.43814058
SHEF-BFEAC	ORF3a	483936	84|85	10750	3	1	1	2221.368115	0.554473296	0.182215743	0.182215743	0.918904783	0.619916683	0.206638894	0.206638894	1.033194472
SHEF-BFEAC	E	483936	86|87	9589	12	6	126	1981.460358	2.310358106	1.155179053	24.32876299	27.79430015	2.479666733	1.239833366	26.03650069	29.75600079
SHEF-BFEAC	M	483936	87|88	10649	279	65	10	2200.497586	53.70661417	12.51443974	1.925298421	68.14635233	57.65225154	13.43152814	2.066388944	73.15016862
SHEF-BFEAC	ORF6	483936	89	5722	35	8	2	1182.387754	6.116742398	1.398112548	0.349528137	7.864383083	7.232361304	1.653111155	0.413277789	9.298750248
SHEF-BFEAC	ORF7a	483936	90|91	7344	1	5	4	1517.55604	0.455580866	2.277904328	0.776849874	3.510335067	0.206638894	1.033194472	0.826555578	2.066388944
SHEF-BFEAC	ORF8	483936	92	3410	0	0	1	704.6386299	0	0	0.293255132	0.293255132	0	0	0.206638894	0.206638894
SHEF-BFEAC	N	483936	93|94	11107	208	62	12	2295.1382	27.3861383	8.116245582	1.570886242	37.07327013	42.98089004	12.81161145	2.479666733	58.27216822
SHEF-BFEAC	N*	483936		0	0	0	0	0	0	0	0	0	0	0	0	0
SHEF-BFEAC	ORF10	483936	97|98	7064	0	0	26	1459.69715	0	0	11.76206126	11.76206126	0	0	5.372611254	5.372611254
SHEF-BFEBB	ORF1a	228061	1|2	2503	1818	427	29	1097.513385	26333.74418	6174.32389	420.2898551	32928.35792	797.1551471	187.2306094	12.71589619	997.1016526
SHEF-BFEBB	S	228061	71|72	3765	56	21	2	1650.874108	37.65971755	13.88888069	1.344989913	52.89358815	24.55483401	9.208062755	0.876958358	34.63985513
SHEF-BFEBB	ORF3a	228061	84	2654	0	0	6	1163.723741	0	0	2.260738508	2.260738508	0	0	2.630875073	2.630875073
SHEF-BFEBB	E	228061	86|87	4575	9	1	69	2006.042243	4.261363636	0.473484848	32.53550271	37.2703512	3.946312609	0.438479179	30.25506334	34.63985513
SHEF-BFEBB	M	228061	87|88	4554	152	30	3	1996.83418	71.96969697	14.14056102	1.420454545	87.53071253	66.64883518	13.15437536	1.315437536	81.11864808
SHEF-BFEBB	ORF6	228061	89|90	4102	22	8	1	1798.641592	15.10019979	5.610098177	0.701262272	21.41156024	9.646541934	3.507833431	0.438479179	13.59285454
SHEF-BFEBB	ORF7a	228061	90|91	3782	1	0	3	1658.328254	0.904159132	0	1.121076233	2.025235365	0.438479179	0	1.315437536	1.753916715
SHEF-BFEBB	ORF8	228061	92	1588	1	3	8	696.304936	0.629722922	1.889168766	5.037783375	7.556675063	0.438479179	1.315437536	3.507833431	5.261750146
SHEF-BFEBB	N	228061	93	3284	124	36	6	1439.965623	37.75883069	10.96224117	1.827040195	50.54811206	54.37141817	15.78525044	2.630875073	72.78754368
SHEF-BFEBB	N*	228061	95	3422	0	0	1	1500.47575	0	0	0.292226768	0.292226768	0	0	0.438479179	0.438479179
SHEF-BFEBB	ORF10	228061	98	633	0	0	7	277.5573202	0	0	11.05845182	11.05845182	0	0	3.069354252	3.069354252
SHEF-BFED9	ORF1a	375000	1|2	3127	2922	689	34	833.8666667	31739.78941	7468.050283	369.5652174	39577.40491	779.2	183.7333333	9.066666667	972
SHEF-BFED9	S	375000	71	2363	87	18	3	630.1333333	36.81760474	7.617435463	1.269572577	45.70461278	23.2	4.8	0.8	28.8
SHEF-BFED9	ORF3a	375000	84	4614	1	0	5	1230.4	0.216731686	0	1.083658431	1.300390117	0.266666667	0	1.333333333	1.6
SHEF-BFED9	E	375000	86|87	8137	35	5	98	2169.866667	9.20568122	1.315097317	25.74356846	36.264347	9.333333333	1.333333333	26.13333333	36.8
SHEF-BFED9	M	375000	87|88	8465	317	78	9	2257.333333	83.32860466	20.51551815	2.367175171	106.211298	84.53333333	20.8	2.4	107.7333333
SHEF-BFED9	ORF6	375000	89	915	26	6	5	244	28.41530055	6.557377049	5.464480874	40.43715847	6.933333333	1.6	1.333333333	9.866666667
SHEF-BFED9	ORF7a	375000	90|91	6693	3	1	24	1784.8	1.257710448	0.20894275	5.330067092	6.796720289	0.8	0.266666667	6.4	7.466666667
SHEF-BFED9	ORF8	375000	92	3051	0	0	2	813.6	0	0	0.655522779	0.655522779	0	0	0.533333333	0.533333333
SHEF-BFED9	N	375000	93	5848	913	247	30	1559.466667	156.121751	42.23666211	5.12995896	203.4883721	243.4666667	65.86666667	8	317.3333333
SHEF-BFED9	N*	375000	95	2388	2	1	0	636.8	0.837520938	0.418760469	0	1.256281407	0.533333333	0.266666667	0	0.8
SHEF-BFED9	ORF10	375000	97|98	5445	0	0	22	1452	0	0	15.32808888	15.32808888	0	0	5.866666667	5.866666667
SHEF-BFEF7	ORF1a	284271	1	39	1920	410	17	13.71930306	49230.76923	10512.82051	435.8974359	60179.48718	675.4118429	144.2285706	5.980209026	825.6206226
SHEF-BFEF7	S	284271	71	2171	70	20	6	763.7078703	32.2432059	9.212344542	2.763703363	44.2192538	24.62439011	7.03554003	2.110662009	33.77059215
SHEF-BFEF7	ORF3a	284271	84	3197	1	0	1	1124.631074	0.312793244	0	0.312793244	0.625586487	0.351777002	0	0.351777002	0.703554003
SHEF-BFEF7	E	284271	87	2830	18	1	64	995.5289143	6.360424028	0.35335689	22.61484099	29.32862191	6.331986027	0.351777002	22.5137281	29.19749113
SHEF-BFEF7	M	284271	87|88	6040	300	41	5	2124.733089	105.9234063	14.48763251	1.766784452	122.1778233	105.5331005	14.42285706	1.758885008	121.7148425
SHEF-BFEF7	ORF6	284271	89|90	5207	33	4	2	1831.702847	16.07403799	1.778333886	0.974184121	18.826556	11.60864105	1.407108006	0.703554003	13.71930306
SHEF-BFEF7	ORF7a	284271	90|91	5068	3	0	0	1782.805844	1.361989784	0	0	1.361989784	1.055331005	0	0	1.055331005
SHEF-BFEF7	ORF8	284271	92	2399	0	0	2	843.9130267	0	0	0.8336807	0.8336807	0	0	0.703554003	0.703554003
SHEF-BFEF7	N	284271	93|94	6596	212	43	10	2320.321102	50.17751479	10.36259137	2.366863905	62.90697007	74.57672432	15.12641107	3.517770015	93.2209054
SHEF-BFEF7	N*	284271	95	2316	0	0	1	814.7155355	0	0	0.431778929	0.431778929	0	0	0.351777002	0.351777002
SHEF-BFEF7	ORF10	284271	98	1332	0	0	14	468.566966	0	0	10.51051051	10.51051051	0	0	4.924878021	4.924878021
SHEF-BFF03	ORF1a	284728	1|2	2659	2377	500	43	933.8737321	47520.38329	9960.766577	860	58341.14987	834.8318395	175.6061926	15.10213256	1025.540165
SHEF-BFF03	S	284728	71	1811	105	31	3	636.0456295	57.97901712	17.11761458	1.656543346	76.75317504	36.87730044	10.88758394	1.053637155	48.81852154
SHEF-BFF03	ORF3a	284728	84	3206	1	0	2	1125.986907	0.311915159	0	0.623830318	0.935745477	0.351212385	0	0.70242477	1.053637155
SHEF-BFF03	E	284728	86|87	5676	12	9	80	1993.481498	4.362050164	3.141794592	29.03708675	36.5409315	4.214548622	3.160911466	28.09699081	35.4724509
SHEF-BFF03	M	284728	87	2751	289	53	2	966.1852716	105.0527081	19.26572156	0.727008361	125.045438	101.5003793	18.61425641	0.70242477	120.8170605
SHEF-BFF03	ORF6	284728	89|90	4288	33	3	0	1505.998708	29.11764706	2.757352941	0	31.875	11.59000871	1.053637155	0	12.64364587
SHEF-BFF03	ORF7a	284728	90|91	4649	2	2	5	1632.786379	1.002631125	0.625	1.5625	3.190131125	0.70242477	0.70242477	1.756061926	3.160911466
SHEF-BFF03	ORF8	284728	92	2229	1	1	3	782.8524065	0.448631673	0.448631673	1.34589502	2.243158367	0.351212385	0.351212385	1.053637155	1.756061926
SHEF-BFF03	N	284728	93	4222	280	72	10	1482.81869	66.31927996	17.05352913	2.368545713	85.74135481	98.33946784	25.28729173	3.512123852	127.1388834
SHEF-BFF03	N*	284728	95	1561	0	0	1	548.2425332	0	0	0.64061499	0.64061499	0	0	0.351212385	0.351212385
SHEF-BFF03	ORF10	284728	97|98	2835	0	0	14	995.6871119	0	0	12.24108342	12.24108342	0	0	4.916973392	4.916973392
SHEF-BFF12	ORF1a	395864	1|2|3	8342	3781	829	52	2107.289372	48612.86124	10602.63188	675.3246753	59890.81779	955.1260029	209.4153548	13.13582442	1177.677182
SHEF-BFF12	S	395864	71	2294	86	17	2	579.4919467	37.48910201	7.410636443	0.871839582	45.77157803	21.7246327	4.294404139	0.505224016	26.52426086
SHEF-BFF12	ORF3a	395864	84	5703	0	0	3	1440.646283	0	0	0.526038927	0.526038927	0	0	0.757836024	0.757836024
SHEF-BFF12	E	395864	86|87	8647	26	4	143	2184.336035	6.429277943	0.989119683	35.33099838	42.74939601	6.567912212	1.010448033	36.12351717	43.70187741
SHEF-BFF12	M	395864	87	4044	270	62	4	1021.562961	66.76557864	15.33135509	0.989119683	83.08605341	68.2052422	15.66194451	1.010448033	84.87763474
SHEF-BFF12	ORF6	395864	89	388	14	2	0	98.01345917	36.08247423	5.154639175	0	41.2371134	3.536568114	0.505224016	0	4.041792131
SHEF-BFF12	ORF7a	395864	90|91	6885	0	1	4	1739.233676	0	0.700770848	0.732869183	1.433640031	0	0.252612008	1.010448033	1.263060041
SHEF-BFF12	ORF8	395864	92	3621	0	0	1	914.7080816	0	0	0.276166805	0.276166805	0	0	0.252612008	0.252612008
SHEF-BFF12	N	395864	93	6728	232	63	5	1699.573591	34.48275862	9.363852556	0.743162901	44.58977408	58.60598589	15.91455651	1.263060041	75.78360245
SHEF-BFF12	N*	395864		0	0	0	0	0	0	0	0	0	0	0	0	0
SHEF-BFF12	ORF10	395864	97|98	4563	0	0	19	1152.668593	0	0	15.2678551	15.2678551	0	0	4.799628155	4.799628155
SHEF-BFF21	ORF1a	367367	1|2|3	8025	2996	701	49	2184.464037	37316.44037	8714.000375	612.5	46642.94074	815.5332406	190.817357	13.33816048	1019.688758
SHEF-BFF21	S	367367	71	2400	243	78	12	653.297656	101.25	32.5	5	138.75	66.14638767	21.23217382	3.26648828	90.64504977
SHEF-BFF21	ORF3a	367367	84	4759	0	0	5	1295.43481	0	0	1.050640891	1.050640891	0	0	1.361036783	1.361036783
SHEF-BFF21	E	367367	87	3673	38	17	136	999.8176211	10.3457664	4.628369181	37.02695344	52.00108903	10.34387955	4.627525063	37.02020051	51.99160513
SHEF-BFF21	M	367367	87|88	8377	460	122	10	2280.281027	125.1188809	33.2153553	2.722570106	161.0568063	125.2153841	33.20929751	2.722073567	161.1467552
SHEF-BFF21	ORF6	367367	89|90	5386	41	15	0	1466.108823	55.23736	20.32816214	0	75.56552214	11.16050162	4.08311035	0	15.24361197
SHEF-BFF21	ORF7a	367367	90|91	6427	6	0	3	1749.476681	3.454231434	0	0.639658849	4.093890282	1.63324414	0	0.81662207	2.44986621
SHEF-BFF21	ORF8	367367	92	3278	0	0	3	892.2957152	0	0	0.91519219	0.91519219	0	0	0.81662207	0.81662207
SHEF-BFF21	N	367367	93	6209	233	66	9	1690.135478	37.52617169	10.62973104	1.449508778	49.6054115	63.42431411	17.96568554	2.44986621	83.83986586
SHEF-BFF21	N*	367367	95	2100	0	0	1	571.635449	0	0	0.476190476	0.476190476	0	0	0.272207357	0.272207357
SHEF-BFF21	ORF10	367367	97|98	3623	0	0	22	986.2072532	0	0	17.08985753	17.08985753	0	0	5.988561847	5.988561847
SHEF-BFF30	ORF1a	305368	1|2	409	1387	314	24	133.9367583	50155.4529	11467.46335	923.0769231	62545.99317	454.2060727	102.8267533	7.859369679	564.8921956
SHEF-BFF30	S	305368	71|72	5263	195	54	1	1723.494276	321.1774484	90.15025042	1.669449082	412.9971479	63.85737864	17.68358178	0.327473737	81.86843415
SHEF-BFF30	ORF3a	305368	84	7363	0	0	3	2411.189123	0	0	0.407442618	0.407442618	0	0	0.98242121	0.98242121
SHEF-BFF30	E	305368	86|87|88	13330	218	48	89	4365.224909	72.57048919	15.96806387	29.45346909	117.9920221	71.38927458	15.71873936	29.14516256	116.2531765
SHEF-BFF30	M	305368	87	3006	280	60	5	984.3860522	93.14703925	19.96007984	1.663339987	114.7704591	91.69264625	19.6484242	1.637368683	112.9784391
SHEF-BFF30	ORF6	305368	89|90	7274	17	7	0	2382.04396	2666.804256	1166.666667	0	3833.470923	5.567053522	2.292316156	0	7.859369679
SHEF-BFF30	ORF7a	305368	90	7268	0	0	1	2380.079118	0	0	0.137589433	0.137589433	0	0	0.327473737	0.327473737
SHEF-BFF30	ORF8	305368	92	4566	0	0	3	1495.245081	0	0	0.657030223	0.657030223	0	0	0.98242121	0.98242121
SHEF-BFF30	N	305368	93	8246	1793	475	63	2700.348432	217.4387582	57.60368664	7.640067912	282.6825127	587.1604097	155.5500249	20.63084541	763.34128
SHEF-BFF30	N*	305368		0	0	0	0	0	0	0	0	0	0	0	0	0
SHEF-BFF30	ORF10	305368	97|98	3863	0	0	4	1265.031045	0	0	4.42325197	4.42325197	0	0	1.309894946	1.309894946
SHEF-BFF4F	ORF1a	288853	1|2|3	6074	2592	556	34	2102.799694	44833.48991	9730.701583	607.1428571	55171.33435	897.3422467	192.4854511	11.77069305	1101.598391
SHEF-BFF4F	S	288853	71	1526	56	19	7	528.2963999	36.69724771	12.4508519	4.587155963	53.73525557	19.38702385	6.577740235	2.423377981	28.38814207
SHEF-BFF4F	ORF3a	288853	84	4848	0	0	3	1678.36235	0	0	0.618811881	0.618811881	0	0	1.038590563	1.038590563
SHEF-BFF4F	E	288853	87	2769	67	18	79	958.61909	24.19646082	6.500541712	28.53015529	59.22715782	23.19518925	6.23154338	27.3495515	56.77628413
SHEF-BFF4F	M	288853	87|88	7962	463	103	9	2756.419355	167.2083785	37.02896995	3.250270856	207.4876193	160.2891436	35.65827601	3.11577169	199.0631913
SHEF-BFF4F	ORF6	288853	89|90	4579	6	2	0	1585.235397	217.6107951	86.95652174	0	304.5673169	2.077181127	0.692393709	0	2.769574836
SHEF-BFF4F	ORF7a	288853	90|91	5210	12	3	0	1803.685612	15.72950144	3.277594757	0	19.0070962	4.154362253	1.038590563	0	5.192952817
SHEF-BFF4F	ORF8	288853	92	3937	0	0	1	1362.977016	0	0	0.254000508	0.254000508	0	0	0.346196854	0.346196854
SHEF-BFF4F	N	288853	93|94	9307	1001	263	25	3222.054124	153.9763113	40.45531457	4.04811892	198.4797448	346.5430513	91.04977272	8.654921361	446.2477454
SHEF-BFF4F	N*	288853		0	0	0	0	0	0	0	0	0	0	0	0	0
SHEF-BFF4F	ORF10	288853	97|98	4769	0	0	10	1651.012799	0	0	9.013735364	9.013735364	0	0	3.461968545	3.461968545
SHEF-BFF5E	ORF1a	373417	1|2	780	3844	900	66	208.8817595	45715.7034	10695.78587	804.8780488	57216.36732	1029.412159	241.0174148	17.67461042	1288.104184
SHEF-BFF5E	S	373417	71	1613	0	0	2	431.9567668	0	0	1.239925604	1.239925604	0	0	0.535594255	0.535594255
SHEF-BFF5E	ORF3a	373417	84	7606	1	0	2	2036.864953	0.131475151	0	0.262950302	0.394425454	0.267797128	0	0.535594255	0.803391383
SHEF-BFF5E	E	373417	87	4853	0	0	111	1299.61946	0	0	22.87245003	22.87245003	0	0	29.72548116	29.72548116
SHEF-BFF5E	M	373417	87	4853	427	93	7	1299.61946	87.98681228	19.16340408	1.442406759	108.5926231	114.3493735	24.90513287	1.874579893	141.1290862
SHEF-BFF5E	ORF6	373417	89|90	5473	50	6	0	1465.653679	2400.366771	300	0	2700.366771	13.38985638	1.606782766	0	14.99663915
SHEF-BFF5E	ORF7a	373417	91	458	1	0	0	122.6510844	2.183406114	0	0	2.183406114	0.267797128	0	0	0.267797128
SHEF-BFF5E	ORF8	373417	92	4690	0	0	4	1255.968528	0	0	0.852878465	0.852878465	0	0	1.07118851	1.07118851
SHEF-BFF5E	N	373417	92|93	12755	1406	341	40	3415.752363	174.8689023	42.45991722	4.959702418	222.288522	376.5227614	91.31882051	10.7118851	478.553467
SHEF-BFF5E	N*	373417	95	3210	0	0	2	859.6287796	0	0	0.62305296	0.62305296	0	0	0.535594255	0.535594255
SHEF-BFF5E	ORF10	373417	97|98	4221	0	0	18	1130.371676	0	0	13.47317402	13.47317402	0	0	4.820348297	4.820348297
SHEF-BFF6D	ORF1a	275471	1|2	2534	2416	563	38	919.8790435	45529.51108	10604.17665	716.9811321	56850.66886	877.0433185	204.3772303	13.79455551	1095.215104
SHEF-BFF6D	S	275471	71	1871	32	10	1	679.2003514	17.10315339	5.344735436	0.534473544	22.98236237	11.6164678	3.630146186	0.363014619	15.6096286
SHEF-BFF6D	ORF3a	275471	84	3495	0	0	3	1268.736092	0	0	0.858369099	0.858369099	0	0	1.089043856	1.089043856
SHEF-BFF6D	E	275471	87	2902	6	6	89	1053.468423	2.067539628	2.067539628	30.66850448	34.80358374	2.178087712	2.178087712	32.30830106	36.66447648
SHEF-BFF6D	M	275471	87	2902	177	44	7	1053.468423	60.99241902	15.16195727	2.412129566	78.56650586	64.25358749	15.97264322	2.54110233	82.76733304
SHEF-BFF6D	ORF6	275471	89|90	4358	21	4	2	1582.017708	20.1397773	3.968253968	1.984126984	26.09215826	7.623306991	1.452058474	0.726029237	9.801394702
SHEF-BFF6D	ORF7a	275471	90	3350	0	0	5	1216.098972	0	0	1.492537313	1.492537313	0	0	1.815073093	1.815073093
SHEF-BFF6D	ORF8	275471	92|93	6628	0	2	2	2406.060892	0	0.680692688	0.909918107	1.590610795	0	0.726029237	0.726029237	1.452058474
SHEF-BFF6D	N	275471	93|94	6523	404	99	8	2367.944357	91.70048717	22.3476298	1.805869074	115.853986	146.6579059	35.93844724	2.904116949	185.5004701
SHEF-BFF6D	N*	275471		0	0	0	0	0	0	0	0	0	0	0	0	0
SHEF-BFF6D	ORF10	275471	97|98	4071	0	0	17	1477.832512	0	0	14.48927583	14.48927583	0	0	6.171248516	6.171248516
SHEF-BFF7C	ORF1a	190171	1|2|4	3436	1248	281	11	1806.794937	32255.22656	7300.511966	274.6755566	39830.41408	656.2514789	147.7617513	5.784267843	809.797498
SHEF-BFF7C	S	190171	71|72	3037	110	26	2	1596.983767	196.0944287	46.67863555	3.590664273	246.3637285	57.84267843	13.67190581	1.051685062	72.5662693
SHEF-BFF7C	ORF3a	190171	84	3919	2	0	1	2060.77688	0.510334269	0	0.255167134	0.765501403	1.051685062	0	0.525842531	1.577527594
SHEF-BFF7C	E	190171	87	3252	0	0	71	1710.039911	0	0	21.83271833	21.83271833	0	0	37.33481971	37.33481971
SHEF-BFF7C	M	190171	87	3252	56	13	1	1710.039911	17.2201722	3.997539975	0.307503075	21.52521525	29.44718175	6.835952906	0.525842531	36.80897718
SHEF-BFF7C	ORF6	190171		0	0	0	0	0	0	0	0	0	0	0	0	0
SHEF-BFF7C	ORF7a	190171	91	297	1	0	0	156.1752318	3.367003367	0	0	3.367003367	0.525842531	0	0	0.525842531
SHEF-BFF7C	ORF8	190171		0	0	0	0	0	0	0	0	0	0	0	0	0
SHEF-BFF7C	N	190171	93	5666	161	29	4	2979.423782	28.41510766	5.118249206	0.705965408	34.23932227	84.66064752	15.2494334	2.103370125	102.0134511
SHEF-BFF7C	N*	190171		0	0	0	0	0	0	0	0	0	0	0	0	0
SHEF-BFF7C	ORF10	190171		0	0	0	0	0	0	0	0	0	0	0	0	0
SHEF-BFF8B	ORF1a	272800	1|2|4	4690	2657	607	42	1719.208211	45799.16577	10553.41379	736.8421053	57089.42166	973.973607	222.5073314	15.39589443	1211.876833
SHEF-BFF8B	S	272800		0	0	0	0	0	0	0	0	0	0	0	0	0
SHEF-BFF8B	ORF3a	272800	84	4541	2	0	2	1664.589443	0.440431623	0	0.440431623	0.880863246	0.73313783	0	0.73313783	1.46627566
SHEF-BFF8B	E	272800	87	2825	21	4	71	1035.557185	7.433628319	1.415929204	25.13274336	33.98230088	7.697947214	1.46627566	26.02639296	35.19061584
SHEF-BFF8B	M	272800	87|88	7619	267	58	3	2792.888563	94.51327434	20.38558523	1.061946903	115.9608065	97.87390029	21.26099707	1.099706745	120.2346041
SHEF-BFF8B	ORF6	272800	89|90	3893	26	5	1	1427.052786	757.8348249	151.5151515	30.3030303	939.6530068	9.530791789	1.832844575	0.366568915	11.73020528
SHEF-BFF8B	ORF7a	272800	91	490	2	3	0	179.6187683	4.081632653	6.12244898	0	10.20408163	0.73313783	1.099706745	0	1.832844575
SHEF-BFF8B	ORF8	272800	92	2768	0	2	21	1014.662757	0	0.722543353	7.586705202	8.309248555	0	0.73313783	7.697947214	8.431085044
SHEF-BFF8B	N	272800	93	6220	433	115	20	2280.058651	69.61414791	18.48874598	3.215434084	91.31832797	158.7243402	42.15542522	7.331378299	208.2111437
SHEF-BFF8B	N*	272800		0	0	0	0	0	0	0	0	0	0	0	0	0
SHEF-BFF8B	ORF10	272800	97|98	4188	0	0	7	1535.190616	0	0	10.18016375	10.18016375	0	0	2.565982405	2.565982405
SHEF-BFF9A	ORF1a	291570	1|2	2720	2535	497	37	932.8806119	45215.41184	8857.518233	660.7142857	54733.64436	869.4310114	170.4564942	12.68992009	1052.577426
SHEF-BFF9A	S	291570	71	2094	29	9	2	718.1808828	13.84909265	4.297994269	0.955109838	19.10219675	9.946153582	3.086737319	0.685941626	13.71883253
SHEF-BFF9A	ORF3a	291570	84	3544	1	0	2	1215.488562	0.282167043	0	0.564334086	0.846501129	0.342970813	0	0.685941626	1.02891244
SHEF-BFF9A	E	291570	86|87	5995	12	4	85	2056.110025	3.813155386	1.304412442	27.00985065	32.12741848	4.115649758	1.371883253	29.15251912	34.64005213
SHEF-BFF9A	M	291570	87|88	6564	190	41	7	2251.260418	60.34985171	13.0282809	2.224340642	75.60247325	65.1644545	14.06180334	2.400795692	81.62705354
SHEF-BFF9A	ORF6	291570	89	1146	31	6	2	393.0445519	27.05061082	5.235602094	1.745200698	34.03141361	10.63209521	2.057824879	0.685941626	13.37586171
SHEF-BFF9A	ORF7a	291570	90|91	4481	2	1	3	1536.852214	1.052659274	0.731528895	1.373789653	3.157977823	0.685941626	0.342970813	1.02891244	2.057824879
SHEF-BFF9A	ORF8	291570	92	2260	0	0	3	775.1140378	0	0	1.327433628	1.327433628	0	0	1.02891244	1.02891244
SHEF-BFF9A	N	291570	93	4676	316	66	6	1603.731522	67.57912746	14.11462789	1.28314799	82.97690334	108.378777	22.63607367	2.057824879	133.0726755
SHEF-BFF9A	N*	291570	95	1651	0	1	1	566.2448126	0	0.605693519	0.605693519	1.211387038	0	0.342970813	0.342970813	0.685941626
SHEF-BFF9A	ORF10	291570	97|98	3850	0	0	14	1320.437631	0	0	13.68115942	13.68115942	0	0	4.801591385	4.801591385
SHEF-BFFA9	ORF1a	472686	1|3	6531	3214	777	47	1381.678323	33479.16667	8083.488733	489.5833333	42052.23873	679.9439797	164.3797362	9.943175808	854.2668918
SHEF-BFFA9	S	472686	71	4052	94	24	3	857.2286888	23.19842053	5.923000987	0.740375123	29.86179664	19.88635162	5.07736637	0.634670796	25.59838878
SHEF-BFFA9	ORF3a	472686	84|85	9764	1	0	4	2065.641885	0.204498978	0	0.820681165	1.025180143	0.211556932	0	0.846227728	1.05778466
SHEF-BFFA9	E	472686	87	4775	31	13	119	1010.184351	6.492146597	2.722513089	24.92146597	34.13612565	6.558264895	2.750240117	25.17527492	34.48377993
SHEF-BFFA9	M	472686	87|88	10027	286	69	9	2121.281358	59.81920625	14.45026178	1.884816754	76.15428478	60.50528258	14.59742831	1.904012389	77.00672328
SHEF-BFFA9	ORF6	472686	89|90	9596	55	15	2	2030.10032	11.2936345	3.086338756	0.410677618	14.79065087	11.63563126	3.173353981	0.423113864	15.23209911
SHEF-BFFA9	ORF7a	472686	90|91	7493	5	0	2	1585.196092	1.657204392	0	0.57299767	2.230202063	1.05778466	0	0.423113864	1.480898525
SHEF-BFFA9	ORF8	472686	92	3646	0	0	1	771.3365744	0	0	0.274273176	0.274273176	0	0	0.211556932	0.211556932
SHEF-BFFA9	N	472686	93|95	9786	438	122	28	2070.296137	67.55559824	18.77500769	4.309018159	90.6396241	92.66193625	25.80994571	5.923594098	124.3954761
SHEF-BFFA9	N*	472686	95|96	9154	2	2	2	1936.592156	0.608272506	0.608272506	0.474610171	1.691155183	0.423113864	0.423113864	0.423113864	1.269341593
SHEF-BFFA9	ORF10	472686	97|98	7415	0	0	22	1568.694651	0	0	9.486021819	9.486021819	0	0	4.654252506	4.654252506
SHEF-BFFB8	ORF1a	233271	1|2	2429	1857	405	28	1041.27817	44073.94219	9642.857143	666.6666667	54383.466	796.0698072	173.6178093	12.00320657	981.6908231
SHEF-BFFB8	S	233271	71	1672	23	9	5	716.7629067	13.75598086	5.38277512	2.990430622	22.1291866	9.859776826	3.858173541	2.143429745	15.86138011
SHEF-BFFB8	ORF3a	233271	84	2691	0	0	2	1153.593889	0	0	0.743218135	0.743218135	0	0	0.857371898	0.857371898
SHEF-BFFB8	E	233271	86|87	4839	5	1	49	2074.411307	2.12585034	0.425170068	20.78717494	23.33819535	2.143429745	0.428685949	21.0056115	23.57772719
SHEF-BFFB8	M	233271	87	2352	105	15	3	1008.269352	44.64285714	6.37755102	1.275510204	52.29591837	45.01202464	6.430289234	1.286057847	52.72837172
SHEF-BFFB8	ORF6	233271	89|90	4292	26	9	3	1839.920093	14.80177831	5.260081823	1.753360608	21.81522075	11.14583467	3.858173541	1.286057847	16.29006606
SHEF-BFFB8	ORF7a	233271	91	1346	2	1	0	577.0112873	1.485884101	0.742942051	0	2.228826152	0.857371898	0.428685949	0	1.286057847
SHEF-BFFB8	ORF8	233271	92	1778	0	0	2	762.2036173	0	0	1.124859393	1.124859393	0	0	0.857371898	0.857371898
SHEF-BFFB8	N	233271	93	3496	109	33	4	1498.686078	31.1784897	9.439359268	1.14416476	41.76201373	46.72676844	14.14663632	1.714743796	62.58814855
SHEF-BFFB8	N*	233271	95	1348	1	0	0	577.8686592	0.741839763	0	0	0.741839763	0.428685949	0	0	0.428685949
SHEF-BFFB8	ORF10	233271	97|98	3284	0	0	15	1407.804656	0	0	14.48520348	14.48520348	0	0	6.430289234	6.430289234
SHEF-BFFC7	ORF1a	275407	1|2|4	5548	2731	576	36	2014.473125	56672.15433	11898.4375	750	69320.59183	991.6233066	209.1450108	13.07156318	1213.839881
SHEF-BFFC7	S	275407	71|72	4410	181	48	7	1601.266489	108.6671501	28.88086643	4.21179302	141.7598096	65.72091486	17.4287509	2.54169284	85.69135861
SHEF-BFFC7	ORF3a	275407	84	3566	0	0	3	1294.810953	0	0	0.841278744	0.841278744	0	0	1.089296931	1.089296931
SHEF-BFFC7	E	275407	87	2751	15	3	75	998.8852861	5.452562704	1.090512541	27.26281352	33.80588877	5.446484657	1.089296931	27.23242329	33.76820487
SHEF-BFFC7	M	275407	87|88	6205	223	54	3	2253.029153	80.98744742	19.62922574	1.090512541	101.7071857	80.9710719	19.60734477	1.089296931	101.6677136
SHEF-BFFC7	ORF6	275407	89	339	12	1	2	123.0905533	35.39823009	2.949852507	5.899705015	44.24778761	4.357187726	0.363098977	0.726197954	5.446484657
SHEF-BFFC7	ORF7a	275407	91	1242	1	1	0	450.9689296	0.805152979	0.805152979	0	1.610305958	0.363098977	0.363098977	0	0.726197954
SHEF-BFFC7	ORF8	275407	92	2280	0	0	1	827.8656679	0	0	0.438596491	0.438596491	0	0	0.363098977	0.363098977
SHEF-BFFC7	N	275407	93	4940	171	40	6	1793.708947	34.61538462	8.097165992	1.214574899	43.92712551	62.08992509	14.52395909	2.178593863	78.79247804
SHEF-BFFC7	N*	275407		0	0	0	0	0	0	0	0	0	0	0	0	0
SHEF-BFFC7	ORF10	275407	97|98	3944	0	0	13	1432.062366	0	0	12.52069313	12.52069313	0	0	4.720286703	4.720286703
SHEF-BFFD6	ORF1a	290107	1|2	2495	2699	595	46	860.0275071	52633.58846	11609.07063	901.9607843	65144.61988	930.3463894	205.0967402	15.85621857	1151.299348
SHEF-BFFD6	S	290107	71	1846	83	25	3	636.3169451	44.96208017	13.54279523	1.625135428	60.13001083	28.6101335	8.617510091	1.034101211	38.2617448
SHEF-BFFD6	ORF3a	290107	84	4059	0	0	2	1399.138938	0	0	0.4927322	0.4927322	0	0	0.689400807	0.689400807
SHEF-BFFD6	E	290107	87	3115	13	6	91	1073.741757	4.173354735	1.926163724	29.21348315	35.31300161	4.481105247	2.068202422	31.36773673	37.9170444
SHEF-BFFD6	M	290107	87	3115	173	43	5	1073.741757	55.53772071	13.80417335	1.605136437	70.9470305	59.63316983	14.82211736	1.723502018	76.17878921
SHEF-BFFD6	ORF6	290107	89|90	4303	18	3	0	1483.245837	29.57894542	5.172413793	0	34.75135921	6.204607266	1.034101211	0	7.238708477
SHEF-BFFD6	ORF7a	290107	90|91	4890	1	0	2	1685.584974	0.856898029	0	0.537201182	1.394099211	0.344700404	0	0.689400807	1.034101211
SHEF-BFFD6	ORF8	290107	92	2534	0	0	1	873.4708228	0	0	0.394632991	0.394632991	0	0	0.344700404	0.344700404
SHEF-BFFD6	N	290107	93	4692	85	26	5	1617.334294	18.11594203	5.541346974	1.065643649	24.72293265	29.29953431	8.962210495	1.723502018	39.98524682
SHEF-BFFD6	N*	290107	95	1605	0	0	1	553.2441478	0	0	0.62305296	0.62305296	0	0	0.344700404	0.344700404
SHEF-BFFD6	ORF10	290107	97|98	4139	0	0	9	1426.714971	0	0	8.007707244	8.007707244	0	0	3.102303633	3.102303633
SHEF-BFFE5	ORF1a	346454	1|2	2251	3572	760	56	649.7255047	60278.48571	12831.87709	932.6595942	74043.02239	1031.017105	219.3653414	16.163762	1266.546208
SHEF-BFFE5	S	346454	71|72	5851	243	57	7	1688.82449	129.4482206	30.4975923	3.745318352	163.6911312	70.13918154	16.45240061	2.02047025	88.61205239
SHEF-BFFE5	ORF3a	346454	84	5164	1	2	2	1490.529767	0.193648335	0.387296669	0.387296669	0.968241673	0.288638607	0.577277214	0.577277214	1.443193036
SHEF-BFFE5	E	346454	87	3559	23	3	88	1027.264803	6.462489463	0.842933408	24.72604664	32.03146951	6.638687964	0.865915821	25.40019743	32.90480121
SHEF-BFFE5	M	346454	87|88	8745	426	88	4	2524.144619	119.5202421	24.72604664	1.123911211	145.3701999	122.9600466	25.40019743	1.154554429	149.5147985
SHEF-BFFE5	ORF6	346454	89|90	4991	12	2	7	1440.595288	36.36363636	3.244849265	15.58060762	55.18909325	3.463663286	0.577277214	2.02047025	6.06141075
SHEF-BFFE5	ORF7a	346454	90	4661	0	0	4	1345.344548	0	0	0.858184939	0.858184939	0	0	1.154554429	1.154554429
SHEF-BFFE5	ORF8	346454	92|93	9993	0	0	5	2884.365601	0	0	1.33497662	1.33497662	0	0	1.443193036	1.443193036
SHEF-BFFE5	N	346454	93	6614	143	27	5	1909.055748	21.62080435	4.082249773	0.75597218	26.45902631	41.27532082	7.793242393	1.443193036	50.51175625
SHEF-BFFE5	N*	346454		0	0	0	0	0	0	0	0	0	0	0	0	0
SHEF-BFFE5	ORF10	346454	97|98	4869	0	0	12	1405.381378	0	0	11.06517379	11.06517379	0	0	3.463663286	3.463663286
SHEF-BFFF4	ORF1a	258366	1|2	3357	1389	501	41	1299.31957	6790.484319	2437.543143	200.9803922	9429.007854	537.6094378	193.9109635	15.86896109	747.3893624
SHEF-BFFF4	S	258366	71|72	4584	57	25	18	1774.227259	34.13173653	14.97005988	10.52281162	59.62460802	22.06172639	9.676195784	6.966860965	38.70478314
SHEF-BFFF4	ORF3a	258366	83|84	6233	4	1	36	2412.469133	1.230508024	0.290951411	10.4742508	11.99571024	1.548191325	0.387047831	13.93372193	15.86896109
SHEF-BFFF4	E	258366	86|87	6109	16	5	165	2364.475202	5.901792597	1.902587519	62.59890066	70.40328078	6.192765302	1.935239157	63.86289218	71.99089664
SHEF-BFFF4	M	258366	87|88	5752	157	65	17	2226.299126	59.7412481	24.73363775	6.408382494	90.88326834	60.76650953	25.15810904	6.579813133	92.5044317
SHEF-BFFF4	ORF6	258366	89	454	17	6	7	175.7197154	37.44493392	13.21585903	15.4185022	66.07929515	6.579813133	2.322286988	2.70933482	11.61143494
SHEF-BFFF4	ORF7a	258366	90|91	4704	5	2	13	1820.672999	1.95716892	1.596169194	3.767024051	7.320362165	1.935239157	0.774095663	5.031621808	7.740956627
SHEF-BFFF4	ORF8	258366	92	2563	0	0	3	992.0035918	0	0	1.170503316	1.170503316	0	0	1.161143494	1.161143494
SHEF-BFFF4	N	258366	93	3745	249	123	61	1449.494128	66.48865154	32.84379172	16.28838451	115.6208278	96.37491001	47.60688326	23.60991771	167.591711
SHEF-BFFF4	N*	258366	95	1409	1	0	3	545.3503944	0.709723208	0	2.129169624	2.838892832	0.387047831	0	1.161143494	1.548191325
SHEF-BFFF4	ORF10	258366	97|98	3731	0	0	33	1444.075459	0	0	24.26427923	24.26427923	0	0	12.77257844	12.77257844
SHEF-C000C	ORF1a	354938	1|2|3	8155	2027	683	63	2297.584367	6134.098599	2069.69697	190.9090909	8394.70466	571.0856544	192.4279733	17.7495788	781.2632065
SHEF-C000C	S	354938	71	3131	78	39	25	882.1258924	24.91216864	12.45608432	7.984669435	45.35292239	21.97566899	10.9878345	7.043483651	40.00698714
SHEF-C000C	ORF3a	354938	84	4083	0	1	20	1150.34175	0	0.244917952	4.89835905	5.143277002	0	0.281739346	5.634786921	5.916526267
SHEF-C000C	E	354938	86|87	7323	19	5	228	2063.177231	5.957980558	1.567889621	71.35240379	78.87827397	5.353047575	1.40869673	64.23657089	70.9983152
SHEF-C000C	M	354938	87|88	6969	158	66	11	1963.441502	49.54531201	20.64711533	3.449357165	73.64178451	44.51481667	18.59479684	3.099132806	66.20874632
SHEF-C000C	ORF6	354938	89|90	5879	15	9	8	1656.345615	8.210728169	5.122367672	4.553215709	17.88631155	4.22609019	2.535654114	2.253914768	9.015659073
SHEF-C000C	ORF7a	354938	90|91	6464	1	0	15	1821.163133	0.426985482	0	4.007779796	4.434765278	0.281739346	0	4.22609019	4.507829536
SHEF-C000C	ORF8	354938	92	3005	0	0	9	846.6267348	0	0	2.995008319	2.995008319	0	0	2.535654114	2.535654114
SHEF-C000C	N	354938	93	4389	95	57	26	1236.55399	21.64502165	12.98701299	5.923900661	40.55593529	26.76523787	16.05914272	7.325222997	50.14960359
SHEF-C000C	N*	354938	95	1822	0	0	2	513.3290885	0	0	1.097694841	1.097694841	0	0	0.563478692	0.563478692
SHEF-C000C	ORF10	354938	97|98	5165	0	0	28	1455.183722	0	0	13.31171009	13.31171009	0	0	7.888701689	7.888701689
SHEF-C001B	ORF1a	280384	1|2	3437	1659	586	58	1225.818877	5322.822999	1881.348837	186.4951768	7390.667012	591.6885414	208.999087	20.68591646	821.3735449
SHEF-C001B	S	280384	71	2198	66	29	30	783.924903	30.02729754	13.19381256	13.64877161	56.86988171	23.53914631	10.34295823	10.69961196	44.5817165
SHEF-C001B	ORF3a	280384	84|85	5481	1	1	21	1954.819105	0.504286435	0.285877644	6.003430532	6.793594611	0.356653732	0.356653732	7.489728373	8.203035837
SHEF-C001B	E	280384	86|87	6324	7	6	246	2255.478201	2.365664076	2.027712065	82.89154352	87.28491966	2.496576124	2.139922392	87.73681808	92.37331659
SHEF-C001B	M	280384	87|88	6253	112	44	13	2230.155786	37.85062521	14.83551874	4.393376141	57.07952009	39.94521799	15.69276421	4.636498516	60.27448071
SHEF-C001B	ORF6	280384	89	531	6	6	4	189.3831317	11.29943503	11.29943503	7.532956685	30.13182674	2.139922392	2.139922392	1.426614928	5.706459712
SHEF-C001B	ORF7a	280384	90|91	5086	6	0	15	1813.940881	3.607912664	0	4.185267857	7.793180521	2.139922392	0	5.34980598	7.489728373
SHEF-C001B	ORF8	280384	92	2467	0	0	9	879.8647569	0	0	3.648155655	3.648155655	0	0	3.209883588	3.209883588
SHEF-C001B	N	280384	93	4210	209	105	32	1501.512212	49.64370546	24.94061758	7.600950119	82.18527316	74.54062999	37.44864186	11.41291942	123.4021913
SHEF-C001B	N*	280384	95	1349	0	0	4	481.1258845	0	0	2.965159377	2.965159377	0	0	1.426614928	1.426614928
SHEF-C001B	ORF10	280384	97|98	4068	0	0	36	1450.867382	0	0	24.12332936	24.12332936	0	0	12.83953435	12.83953435
SHEF-C002A	ORF1a	260877	1|2	3205	1453	487	51	1228.54832	6067.95707	2033.809958	213.3891213	8315.156149	556.9674598	186.678013	19.54944284	763.1949156
SHEF-C002A	S	260877	71|72	4708	73	50	26	1804.6819	35.01199041	23.88244189	12.47002398	71.36445628	27.98253583	19.16612043	9.966382625	57.11503889
SHEF-C002A	ORF3a	260877	83|84	5631	5	4	15	2158.488483	1.704739175	1.36379134	5.173611699	8.242142214	1.916612043	1.533289635	5.74983613	9.199737807
SHEF-C002A	E	260877	86|87|88	8731	19	7	179	3346.78795	7.621458225	2.728661704	72.10184272	82.45196265	7.283125764	2.683256861	68.61471115	78.58109377
SHEF-C002A	M	260877	87|88	5414	131	45	14	2075.30752	52.92890159	18.13925758	5.663430421	76.73158959	50.21523553	17.24950839	5.366513721	72.83125764
SHEF-C002A	ORF6	260877	89|90	4146	15	4	6	1589.254706	14.55601891	4.287245445	6.430868167	25.27413252	5.74983613	1.533289635	2.299934452	9.583060216
SHEF-C002A	ORF7a	260877	90|91	4931	1	6	5	1890.162797	0.311235605	2.679923347	1.556178027	4.547336979	0.383322409	2.299934452	1.916612043	4.599868904
SHEF-C002A	ORF8	260877	92	2300	1	3	7	881.6415399	0.434782609	1.304347826	3.043478261	4.782608696	0.383322409	1.149967226	2.683256861	4.216546495
SHEF-C002A	N	260877	93	3530	100	43	31	1353.128103	28.3286119	12.18130312	8.781869688	49.2917847	38.33224086	16.48286357	11.88299467	66.6980991
SHEF-C002A	N*	260877	95	1425	0	0	5	546.2344323	0	0	3.50877193	3.50877193	0	0	1.916612043	1.916612043
SHEF-C002A	ORF10	260877	97|98	4065	0	0	32	1558.205591	0	0	19.938086	19.938086	0	0	12.26631708	12.26631708
SHEF-C0039	ORF1a	244404	1|2	3037	1460	495	45	1242.614687	4896.338251	1655.09261	151.0067114	6702.437572	597.3715651	202.5335101	18.41213728	818.3172125
SHEF-C0039	S	244404	71	1992	99	40	52	815.0439436	49.69879518	20.08032129	26.10441767	95.88353414	40.50670202	16.36634425	21.27624752	78.14929379
SHEF-C0039	ORF3a	244404	84|85	4622	2	0	17	1891.131078	0.741839763	0	6.4539289	7.195768663	0.818317212	0	6.955696306	7.774013519
SHEF-C0039	E	244404	86|87|88	7490	10	7	170	3064.597961	4.361098997	3.052769298	73.81315577	81.22702407	4.091586062	2.864110244	69.55696306	76.51265937
SHEF-C0039	M	244404	87	2293	157	68	10	938.2006841	68.46925425	29.65547318	4.361098997	102.4858264	64.23790118	27.82278522	4.091586062	96.15227247
SHEF-C0039	ORF6	244404	89	1106	13	4	9	452.5294185	11.75406872	3.616636528	8.137432188	23.50813743	5.319061881	1.636634425	3.682427456	10.63812376
SHEF-C0039	ORF7a	244404	90|91	4285	2	0	14	1753.244628	0.753863551	0	5.512858178	6.266721728	0.818317212	0	5.728220487	6.5465377
SHEF-C0039	ORF8	244404	92	1969	1	1	10	805.6332957	0.507872016	0.507872016	5.078720163	6.094464195	0.409158606	0.409158606	4.091586062	4.909903275
SHEF-C0039	N	244404	93|94	5858	126	60	36	2396.851115	36.04839759	17.09888857	10.40006474	63.5473509	51.55398439	24.54951637	14.72970982	90.83321059
SHEF-C0039	N*	244404	95	1409	0	0	3	576.5044762	0	0	2.129169624	2.129169624	0	0	1.227475819	1.227475819
SHEF-C0039	ORF10	244404	97|98	3871	0	0	24	1583.852965	0	0	15.60649685	15.60649685	0	0	9.81980655	9.81980655
SHEF-C0048	ORF1a	299341	1|2	3527	1992	680	60	1178.2549	7388.151784	2527.881041	223.0483271	10139.08115	665.4617977	227.1656739	20.04403005	912.6715017
SHEF-C0048	S	299341	71	2696	41	12	23	900.6450837	15.20771513	4.451038576	8.53115727	28.18991098	13.69675387	4.008806011	7.683544854	25.38910473
SHEF-C0048	ORF3a	299341	84	3225	0	0	16	1077.366615	0	0	4.96124031	4.96124031	0	0	5.345074681	5.345074681
SHEF-C0048	E	299341	86|87|88	9077	4	6	182	3032.32768	1.386001386	2.079002079	62.60677306	66.07177652	1.33626867	2.004403005	60.80022449	64.14089617
SHEF-C0048	M	299341	87|88	5802	96	30	12	1938.257706	33.26046845	10.3950104	4.158004158	47.813483	32.07044808	10.02201503	4.008806011	46.10126912
SHEF-C0048	ORF6	299341	89|90	4887	21	9	4	1632.586248	13.04347826	5.274101255	2.48447205	20.80205157	7.015410518	3.006604508	1.33626867	11.3582837
SHEF-C0048	ORF7a	299341	90|91	5170	3	2	15	1727.127256	1.13857633	0.833419174	4.800462201	6.772457705	1.002201503	0.668134335	5.011007513	6.681343351
SHEF-C0048	ORF8	299341	92	2339	3	1	11	781.3831049	1.282599401	0.427533134	4.702864472	6.412997007	1.002201503	0.334067168	3.674738843	5.011007513
SHEF-C0048	N	299341	93|94	6712	113	51	14	2242.258829	28.96318207	12.97709924	3.562340967	45.50262227	37.74958993	17.03742554	4.676940346	59.46395582
SHEF-C0048	N*	299341	95	1725	0	0	3	576.265864	0	0	1.739130435	1.739130435	0	0	1.002201503	1.002201503
SHEF-C0048	ORF10	299341	97|98	4326	0	0	38	1445.174567	0	0	23.68267514	23.68267514	0	0	12.69455237	12.69455237
SHEF-C0066	ORF1a	420362	1|2|3|4	13651	2160	709	68	3247.439112	5956.712353	1958.563536	187.8453039	8103.121193	513.8428307	168.6641514	16.17653356	698.6835156
SHEF-C0066	S	420362	71	3701	84	38	53	880.431628	22.6965685	10.26749527	14.32045393	47.2845177	19.98277675	9.039827577	12.60818057	41.63078489
SHEF-C0066	ORF3a	420362	84|85	8541	3	3	22	2031.820193	0.708334271	0.719251978	5.263596798	6.691183046	0.713670598	0.713670598	5.233584387	6.660925583
SHEF-C0066	E	420362	86|87|88	12363	23	7	234	2941.036535	5.889320649	1.799469655	61.03311565	68.72190595	5.471474586	1.665231396	55.66630666	62.80301264
SHEF-C0066	M	420362	87|88	8000	177	52	14	1903.121595	46.21085262	13.58658298	3.663962314	63.46139792	42.10656529	12.37029037	3.330462792	57.80731845
SHEF-C0066	ORF6	420362	89|90	8928	32	14	16	2123.8837	7.006787826	3.065469674	3.513736999	13.5859945	7.612486381	3.330462792	3.80624319	14.74919236
SHEF-C0066	ORF7a	420362	90|91	7519	7	2	13	1788.696409	1.954540062	0.633312223	3.505073105	6.09292539	1.665231396	0.475780399	3.092572592	5.233584387
SHEF-C0066	ORF8	420362	92	3600	0	0	6	856.4047178	0	0	1.666666667	1.666666667	0	0	1.427341196	1.427341196
SHEF-C0066	N	420362	93	5191	142	79	24	1234.888025	27.35503757	15.21864766	4.623386631	47.19707186	33.78040831	18.79332575	5.709364786	58.28309885
SHEF-C0066	N*	420362	95	2502	0	0	2	595.2012789	0	0	0.799360512	0.799360512	0	0	0.475780399	0.475780399
SHEF-C0066	ORF10	420362	97|98	7884	0	0	52	1875.526332	0	0	14.24321406	14.24321406	0	0	12.37029037	12.37029037
SHEF-C0075	ORF1a	496304	1|2|4	12476	2825	898	85	2513.781876	5877.751964	1868.917588	177.0833333	7923.752885	569.2075824	180.9374899	17.12659983	767.2716722
SHEF-C0075	S	496304	71|72|73	13469	92	38	56	2713.860859	23.59579379	9.747743852	14.20082865	47.54436629	18.53702569	7.656597569	11.28340694	37.47703021
SHEF-C0075	ORF3a	496304	84	6014	0	0	18	1211.75731	0	0	2.993016295	2.993016295	0	0	3.626809375	3.626809375
SHEF-C0075	E	496304	86|87|88	16392	26	16	307	3302.814404	5.572444893	3.49421271	66.63026058	75.69691819	5.238724653	3.223830555	61.85724878	70.31980399
SHEF-C0075	M	496304	87|88	10352	276	69	21	2085.818369	60.09449672	15.06879231	4.586154182	79.74944322	55.61107708	13.90276927	4.231277604	73.74512396
SHEF-C0075	ORF6	496304	89|90	7889	39	25	19	1589.549953	21.03559871	13.1106839	10.24811219	44.3943948	7.858086979	5.037235243	3.828298785	16.72362101
SHEF-C0075	ORF7a	496304	90|91	8582	4	4	13	1729.182114	1.1166377	1.343556384	2.83485713	5.295051214	0.805957639	0.805957639	2.619362326	4.231277604
SHEF-C0075	ORF8	496304	92	4849	0	1	7	977.0221477	0	0.206228088	1.443596618	1.649824706	0	0.20148941	1.410425868	1.611915278
SHEF-C0075	N	496304	93	6741	150	74	31	1358.240111	22.25189141	10.97759976	4.598724225	37.8282154	30.22341146	14.91021632	6.246171701	51.37979948
SHEF-C0075	N*	496304	95	2338	0	0	3	471.0822399	0	0	1.28314799	1.28314799	0	0	0.604468229	0.604468229
SHEF-C0075	ORF10	496304	97|98	7501	0	0	66	1511.372062	0	0	19.54370303	19.54370303	0	0	13.29830104	13.29830104
SHEF-C0084	ORF1a	292907	1|2	3437	1303	442	51	1173.40999	3749.926788	1273.775216	146.9740634	5170.676068	444.8510961	150.9011393	17.41166992	613.1639053
SHEF-C0084	S	292907	71	2269	65	30	40	774.6486086	28.64698105	13.22168356	17.62891141	59.49757602	22.19134401	10.24215877	13.6562117	46.08971448
SHEF-C0084	ORF3a	292907	83|84	5763	2	0	7	1967.5187	0.697034284	0	2.280873249	2.977907533	0.682810585	0	2.389837047	3.072647632
SHEF-C0084	E	292907	86|87|88	8751	15	12	196	2987.637714	5.978477481	4.694872303	77.51620365	88.18955344	5.121079387	4.09686351	66.91543732	76.13338022
SHEF-C0084	M	292907	87|88	5532	135	47	8	1888.654078	53.80629733	18.59702689	3.188521323	75.59184554	46.08971448	16.04604875	2.73124234	64.86700557
SHEF-C0084	ORF6	292907	89|90	6222	30	17	10	2124.22373	10.191531	5.796113195	3.40947835	19.39712254	10.24215877	5.803889972	3.414052925	19.46010167
SHEF-C0084	ORF7a	292907	90|91|92	8006	4	5	13	2733.290771	1.776075186	2.335982147	4.699102579	8.811159912	1.36562117	1.707026462	4.438268802	7.510916434
SHEF-C0084	ORF8	292907	92|93	6044	1	2	11	2063.453588	0.37327361	0.67045043	4.029912916	5.073636955	0.341405292	0.682810585	3.755458217	4.779674095
SHEF-C0084	N	292907	93	3365	204	101	31	1148.828809	60.62407132	30.01485884	9.212481426	99.85141159	69.64667966	34.48193454	10.58356407	114.7121783
SHEF-C0084	N*	292907	95|96	4812	0	0	4	1642.842267	0	0	2.021102988	2.021102988	0	0	1.36562117	1.36562117
SHEF-C0084	ORF10	292907	97|98	5334	0	0	50	1821.05583	0	0	19.47171077	19.47171077	0	0	17.07026462	17.07026462
SHEF-C00A2	ORF1a	421931	1|2	5523	2458	846	76	1308.9818	4556.987555	1569.573284	141.0018553	6267.562694	582.5597076	200.5067179	18.01242383	801.0788494
SHEF-C00A2	S	421931	71|72	7388	116	54	44	1750.997201	36.08087092	16.7962675	13.61444135	66.49157977	27.4926469	12.79830114	10.42824538	50.71919342
SHEF-C00A2	ORF3a	421931	84	4862	0	0	17	1152.321114	0	0	3.496503497	3.496503497	0	0	4.029094805	4.029094805
SHEF-C00A2	E	421931	86|87|88	13746	46	25	336	3257.878658	11.11921909	6.060606061	81.2240215	98.40384665	10.90225653	5.925139419	79.63387379	96.46126973
SHEF-C00A2	M	421931	87|88	8987	311	127	17	2129.969118	75.39393939	30.71438366	4.084464555	110.1927876	73.70873437	30.09970825	4.029094805	107.8375374
SHEF-C00A2	ORF6	421931	89|90	7017	47	15	19	1663.068132	26.18384401	8.356545961	10.21935266	44.75974264	11.13926211	3.555083651	4.503105958	19.19745172
SHEF-C00A2	ORF7a	421931	90|91	7942	2	4	8	1882.29829	0.735294118	1.118289139	1.708129633	3.561712889	0.474011153	0.948022307	1.896044614	3.318078074
SHEF-C00A2	ORF8	421931	92	3393	0	0	4	804.1599219	0	0	1.178897731	1.178897731	0	0	0.948022307	0.948022307
SHEF-C00A2	N	421931	93	6081	399	202	70	1441.230912	65.61420819	33.21822069	11.51126459	110.3436935	94.56522512	47.8751265	16.59039037	159.030742
SHEF-C00A2	N*	421931	95	2525	1	2	1	598.4390813	0.396039604	0.792079208	0.396039604	1.584158416	0.237005577	0.474011153	0.237005577	0.948022307
SHEF-C00A2	ORF10	421931	97|98	7273	0	0	56	1723.74156	0	0	20.78406599	20.78406599	0	0	13.2723123	13.2723123
SHEF-C00C0	ORF1a	362817	1|2|3	10068	2582	955	91	2774.952662	6603.967168	2446.351631	233.3333333	9283.652132	711.6535333	263.2180962	25.08151492	999.9531444
SHEF-C00C0	S	362817	71|72	5967	27	12	10	1644.630764	18.26397132	8.327550312	6.93962526	33.5311469	7.441768164	3.307452517	2.756210431	13.50543111
SHEF-C00C0	ORF3a	362817	84	6176	0	0	19	1702.235562	0	0	3.07642487	3.07642487	0	0	5.236799819	5.236799819
SHEF-C00C0	E	362817	86|87	8720	27	9	314	2403.415496	7.858949765	2.581765988	93.13091736	103.5716331	7.441768164	2.480589388	86.54500754	96.46736509
SHEF-C00C0	M	362817	87	3339	0	0	7	920.298663	0	0	2.096436059	2.096436059	0	0	1.929347302	1.929347302
SHEF-C00C0	ORF6	362817	89|90	5136	26	14	3	1415.589677	156.245601	78.32352312	19.48051948	254.0496437	7.166147121	3.858694604	0.826863129	11.85170485
SHEF-C00C0	ORF7a	362817	90|91	5602	1	7	15	1544.029084	0.200722601	2.817238834	3.01083902	6.028800456	0.275621043	1.929347302	4.134315647	6.339283992
SHEF-C00C0	ORF8	362817	92	3810	0	0	9	1050.116174	0	0	2.362204724	2.362204724	0	0	2.480589388	2.480589388
SHEF-C00C0	N	362817	93	7306	147	55	31	2013.687341	20.12044895	7.528059129	4.243087873	31.89159595	40.51629334	15.15915737	8.544252337	64.21970305
SHEF-C00C0	N*	362817	95|96	2336	0	0	3	643.8507567	0	0	2.895229647	2.895229647	0	0	0.826863129	0.826863129
SHEF-C00C0	ORF10	362817	97|98	3793	0	2	38	1045.430617	0	1.217898126	28.93800439	30.15590252	0	0.551242086	10.47359964	11.02484172
SHEF-C00DF	ORF1a	190987	1|2	2104	1057	350	36	1101.645662	5617.543197	1856.904899	186.6921334	7661.14023	553.4408101	183.2585464	18.84945049	755.548807
SHEF-C00DF	S	190987	71	1668	23	10	18	873.3578725	13.78896882	5.995203837	10.79136691	30.57553957	12.04270448	5.235958468	9.424725243	26.70338819
SHEF-C00DF	ORF3a	190987	84|85	4017	1	1	9	2103.284517	0.506842372	0.506842372	4.543975767	5.557660511	0.523595847	0.523595847	4.712362622	5.759554315
SHEF-C00DF	E	190987	86|87|88	5533	9	1	129	2897.055821	4.756838105	0.523012552	67.49958159	72.77943225	4.712362622	0.523595847	67.54386424	72.77982271
SHEF-C00DF	M	190987	87|88	3658	62	29	11	1915.313608	32.47650338	15.31653942	5.753138075	53.54618087	32.4629425	15.18427956	5.759554315	53.40677638
SHEF-C00DF	ORF6	190987	89|90	4280	20	6	6	2240.990224	8.77594512	2.612102743	2.68103872	14.06908658	10.47191694	3.141575081	3.141575081	16.7550671
SHEF-C00DF	ORF7a	190987	90|91	3525	3	2	12	1845.67536	1.945525292	1.297016861	6.484103204	9.726645357	1.570787541	1.047191694	6.283150162	8.901129396
SHEF-C00DF	ORF8	190987	92	1554	0	0	5	813.667946	0	0	3.217503218	3.217503218	0	0	2.617979234	2.617979234
SHEF-C00DF	N	190987	93|94	4024	83	38	15	2106.949688	35.17531001	16.02023609	6.323777403	57.5193235	43.45845529	19.89664218	7.853937703	71.20903517
SHEF-C00DF	N*	190987	95	1182	0	0	2	618.890291	0	0	1.692047377	1.692047377	0	0	1.047191694	1.047191694
SHEF-C00DF	ORF10	190987	97|98	3522	0	0	34	1844.104573	0	0	20.77868756	20.77868756	0	0	17.80225879	17.80225879
SHEF-C00FD	ORF1a	312394	1|2	3793	1692	580	63	1214.171847	4227.794724	1450	157.5	5835.294724	541.6237188	185.6629769	20.16684059	747.4535362
SHEF-C00FD	S	312394	71|72	5492	84	50	44	1758.036326	37.08609272	22.07505519	19.2944328	78.45558071	26.88912079	16.00542904	14.08477756	56.97932739
SHEF-C00FD	ORF3a	312394	84	3447	0	3	16	1103.414278	0	0.870322019	4.641717435	5.512039455	0	0.960325742	5.121737293	6.082063036
SHEF-C00FD	E	312394	86|87	6329	24	13	213	2025.967208	7.961716085	4.3368404	71.26633494	83.56489143	7.68260594	4.161411551	68.18312772	80.02714521
SHEF-C00FD	M	312394	87|88	6373	182	74	17	2040.051986	61.08826633	24.90743857	5.721979132	91.71768404	58.25976171	23.68803498	5.441845874	87.38964257
SHEF-C00FD	ORF6	312394	89|90	5971	58	26	16	1911.368336	23.44381568	10.50929669	6.349015174	40.30212754	18.56629769	8.322823102	5.121737293	32.01085808
SHEF-C00FD	ORF7a	312394	90|91	5607	4	2	16	1794.848813	1.707760342	0.947867299	4.951298811	7.606926452	1.280434323	0.640217162	5.121737293	7.042388778
SHEF-C00FD	ORF8	312394	92	2719	1	0	8	870.3752313	0.367782273	0	2.942258183	3.310040456	0.320108581	0	2.560868647	2.880977227
SHEF-C00FD	N	312394	93	4108	180	95	29	1315.00605	43.81694255	23.12560857	7.0593963	74.00194742	57.61954455	30.41031518	9.283148844	97.31300857
SHEF-C00FD	N*	312394	95	1621	0	1	5	518.8960095	0	0.616903146	3.084515731	3.701418877	0	0.320108581	1.600542904	1.920651485
SHEF-C00FD	ORF10	312394	97|98	5321	0	0	44	1703.297759	0	0	19.08104741	19.08104741	0	0	14.08477756	14.08477756
SHEF-C0118	ORF1a	337718	1|2|3	8863	2532	934	113	2624.37892	7018.031122	2589.335218	313.8888889	9921.255228	749.737947	276.5621021	33.45986888	1059.759918
SHEF-C0118	S	337718	71|72	4939	44	31	32	1462.462765	29.39211757	20.70808283	20.99861159	71.098812	13.02862151	9.179256066	9.4753611	31.68323868
SHEF-C0118	ORF3a	337718	83|84	8147	3	2	24	2412.367715	0.716298681	0.431965443	5.183585313	6.331849437	0.888315103	0.592210069	7.106520825	8.587045997
SHEF-C0118	E	337718	86|87|88	11183	12	7	259	3311.342599	4.518072289	2.635542169	95.80491439	102.9585289	3.553260413	2.072735241	76.6912039	82.31719956
SHEF-C0118	M	337718	87|88	6590	192	90	16	1951.332177	72.28915663	33.76323035	5.779472746	111.8318597	56.8521666	26.64945309	4.73768055	88.23930024
SHEF-C0118	ORF6	337718	89	564	60	24	13	167.0032394	106.3829787	42.55319149	23.04964539	171.9858156	17.76630206	7.106520825	3.849365447	28.72218833
SHEF-C0118	ORF7a	337718	90|91	5580	0	16	27	1652.266092	0	4.279646272	5.875952122	10.15559839	0	4.73768055	7.994835928	12.73251648
SHEF-C0118	ORF8	337718	92	2753	0	0	4	815.1771596	0	0	1.452960407	1.452960407	0	0	1.184420138	1.184420138
SHEF-C0118	N	337718	93|94	8928	500	251	61	2643.625747	92.98865538	46.77593851	11.34461596	151.1092098	148.0525172	74.32236363	18.0624071	240.4372879
SHEF-C0118	N*	337718	95	951	0	0	1	281.5958877	0	0	1.051524711	1.051524711	0	0	0.296105034	0.296105034
SHEF-C0118	ORF10	337718	97|98	3644	0	0	40	1079.006745	0	0	29.61528217	29.61528217	0	0	11.84420138	11.84420138
SHEF-C0145	ORF1a	301172	1|2|3	8010	2626	820	92	2659.609791	7730.70166	2409.159	267.6469389	10407.5076	871.9270052	272.2696665	30.54732844	1174.744
SHEF-C0145	S	301172	71|72	5686	34	18	16	1887.957712	13.70967742	7.258064516	6.360302256	27.32804419	11.28923007	5.976651216	5.312578859	22.57846015
SHEF-C0145	ORF3a	301172	84	3613	1	0	20	1199.646714	0.276778301	0	5.535566012	5.812344312	0.332036179	0	6.640723573	6.972759752
SHEF-C0145	E	301172	86|87	7385	2	3	262	2452.087179	0.519345625	0.779018437	68.08086214	69.3792262	0.664072357	0.996108536	86.99347881	88.6536597
SHEF-C0145	M	301172	87	3851	26	15	6	1278.671324	6.751493119	3.895092184	1.558036874	12.20462218	8.632940645	4.98054268	1.992217072	15.6057004
SHEF-C0145	ORF6	301172	89	362	1	1	2	120.1970967	2.762430939	2.762430939	5.524861878	11.04972376	0.332036179	0.332036179	0.664072357	1.328144715
SHEF-C0145	ORF7a	301172	90|91	4814	2	2	5	1598.422164	0.579038796	1.024813515	1.447596989	3.0514493	0.664072357	0.664072357	1.660180893	2.988325608
SHEF-C0145	ORF8	301172	92	2499	0	0	3	829.7584105	0	0	1.200480192	1.200480192	0	0	0.996108536	0.996108536
SHEF-C0145	N	301172	93	5068	59	27	14	1682.759353	11.64167324	5.327545383	2.762430939	19.73164957	19.59013454	8.964976824	4.648506501	33.20361787
SHEF-C0145	N*	301172	95|96	3003	0	0	3	997.1046445	0	0	1.966454135	1.966454135	0	0	0.996108536	0.996108536
SHEF-C0145	ORF10	301172	97|98	3811	0	0	28	1265.389877	0	0	26.45579046	26.45579046	0	0	9.297013003	9.297013003
SHEF-C0154	ORF1a	299165	1|2|4	8362	2163	753	77	2795.113065	6530.57304	2273.492001	231.9391205	9036.004161	723.0123845	251.7005666	25.73830495	1000.451256
SHEF-C0154	S	299165	71|72	5637	119	53	40	1884.24448	54.36826237	24.28964253	18.16294614	96.82085104	39.77738038	17.71597613	13.37054803	70.86390453
SHEF-C0154	ORF3a	299165	84	4365	0	0	17	1459.061053	0	0	3.894616266	3.894616266	0	0	5.682482911	5.682482911
SHEF-C0154	E	299165	86|87	6944	4	0	260	2321.127137	1.207364926	0	78.24080513	79.44817005	1.337054803	0	86.90856216	88.24561697
SHEF-C0154	M	299165	87	3313	57	21	15	1107.41564	17.2049502	6.338665862	4.527618473	28.07123453	19.05303094	7.019537713	5.01395551	31.08652416
SHEF-C0154	ORF6	299165	89	220	9	7	0	73.53801414	40.90909091	31.81818182	0	72.72727273	3.008373306	2.339845904	0	5.34821921
SHEF-C0154	ORF7a	299165	90|91	5109	3	0	7	1707.753247	2.088558924	0	2.411758328	4.500317252	1.002791102	0	2.339845904	3.342637006
SHEF-C0154	ORF8	299165	92	2514	0	0	4	840.3389434	0	0	1.591089897	1.591089897	0	0	1.337054803	1.337054803
SHEF-C0154	N	299165	93	4651	115	52	14	1554.660472	24.72586541	11.18039131	3.010105354	38.91636207	38.44032557	17.38171243	4.679691809	60.50172981
SHEF-C0154	N*	299165		0	0	0	0	0	0	0	0	0	0	0	0	0
SHEF-C0154	ORF10	299165	97|98	2714	0	0	15	907.1916835	0	0	21.81926392	21.81926392	0	0	5.01395551	5.01395551
SHEF-C0172	ORF1a	214521	1|2	2135	1387	403	44	995.2405592	11956.89655	3466.012536	379.3103448	15802.21943	646.5567474	187.860396	20.51081246	854.9279558
SHEF-C0172	S	214521	71|72	4041	62	24	9	1883.731663	30.05332041	11.65437358	4.362578769	46.07027276	28.90159938	11.18771589	4.195393458	44.28470872
SHEF-C0172	ORF3a	214521	84	1955	3	2	8	911.33269	1.534526854	1.023017903	4.092071611	6.649616368	1.398464486	0.932309657	3.729238629	6.060012773
SHEF-C0172	E	214521	86|87	4186	10	2	89	1951.324113	4.508566276	0.901713255	40.24078676	45.65106629	4.661548287	0.932309657	41.48777975	47.0816377
SHEF-C0172	M	214521	87|88	4017	111	30	11	1872.543947	50.1500934	13.52569883	4.959422904	68.63521514	51.74318598	13.98464486	5.127703115	70.85553396
SHEF-C0172	ORF6	214521	89|90	4245	29	7	7	1978.827248	13.91717689	3.36376742	3.36376742	20.64471173	13.51849003	3.263083801	3.263083801	20.04465763
SHEF-C0172	ORF7a	214521	90|91	3630	7	5	8	1692.142028	4.334855618	2.530557076	4.136899733	11.00231243	3.263083801	2.330774143	3.729238629	9.323096573
SHEF-C0172	ORF8	214521	92	1558	2	0	8	726.2692231	1.283697047	0	5.13478819	6.418485237	0.932309657	0	3.729238629	4.661548287
SHEF-C0172	N	214521	93|94	4524	60	36	12	2108.884445	21.82568469	12.96829971	4.322766571	39.11675097	27.96928972	16.78157383	5.593857944	50.3447215
SHEF-C0172	N*	214521	95|96	3555	0	0	5	1657.180416	0	0	2.95243479	2.95243479	0	0	2.330774143	2.330774143
SHEF-C0172	ORF10	214521	97|98	3688	0	0	24	1719.179008	0	0	14.75688955	14.75688955	0	0	11.18771589	11.18771589
SHEF-C01BE	ORF1a	225277	1|2	2794	1657	492	63	1240.250891	14646.76369	4353.982301	557.5221239	19558.26811	735.5389143	218.3977947	27.96557127	981.9022803
SHEF-C01BE	S	225277	71	1669	138	59	23	740.8656898	82.68424206	35.35050929	13.78070701	131.8154584	61.25791803	26.18997945	10.209653	97.65755048
SHEF-C01BE	ORF3a	225277	83|84	2739	1	3	6	1215.836504	0.405844156	4.448051948	2.435064935	7.288961039	0.443897957	1.33169387	2.66338774	4.438979567
SHEF-C01BE	E	225277	86|87	4990	14	5	106	2215.050804	6.054261884	2.186270223	46.28163399	54.52216609	6.214571394	2.219489784	47.05318341	55.48724459
SHEF-C01BE	M	225277	87|88	4921	146	56	8	2184.421845	63.78148719	24.4862265	3.498032357	91.76574604	64.80910168	24.85828558	3.551183654	93.21857091
SHEF-C01BE	ORF6	225277	89	742	20	15	8	329.3722839	26.9541779	20.21563342	10.78167116	57.95148248	8.877959135	6.658469351	3.551183654	19.08761214
SHEF-C01BE	ORF7a	225277	90|91	4377	3	2	4	1942.941357	1.354843439	1.002730763	1.706956115	4.064530318	1.33169387	0.887795913	1.775591827	3.995081611
SHEF-C01BE	ORF8	225277	92	1812	0	1	4	804.3430976	0	0.55187638	2.207505519	2.759381898	0	0.443897957	1.775591827	2.219489784
SHEF-C01BE	N	225277	93	3368	119	55	17	1495.048318	35.33254157	16.33016627	5.047505938	56.71021378	52.82385685	24.41438762	7.546265265	84.78450974
SHEF-C01BE	N*	225277	95	1235	0	0	1	548.2139766	0	0	0.809716599	0.809716599	0	0	0.443897957	0.443897957
SHEF-C01BE	ORF10	225277	97|98	4066	0	0	20	1804.889092	0	0	11.14189231	11.14189231	0	0	8.877959135	8.877959135
SHEF-C0206	ORF1a	100014	1|2|3	2881	966	333	30	2880.596716	24595.2636	8463.989442	769.2307692	33828.48381	965.8647789	332.9533865	29.99580059	1328.813966
SHEF-C0206	S	100014	71	680	75	40	8	679.9048133	110.2941176	58.82352941	11.76470588	180.8823529	74.98950147	39.99440078	7.998880157	122.9827824
SHEF-C0206	ORF3a	100014	84	1442	0	1	2	1441.798148	0	0.693481276	1.386962552	2.080443828	0	0.99986002	1.999720039	2.999580059
SHEF-C0206	E	100014	87	1098	4	3	44	1097.846302	3.64298725	2.732240437	40.07285974	46.44808743	3.999440078	2.999580059	43.99384086	50.992861
SHEF-C0206	M	100014	87|88	2799	67	25	2	2798.608195	60.69717909	22.76867031	1.821493625	85.28734303	66.99062131	24.99650049	1.999720039	93.98684184
SHEF-C0206	ORF6	100014	89	628	9	8	0	627.9120923	14.33121019	12.7388535	0	27.07006369	8.998740176	7.998880157	0	16.99762033
SHEF-C0206	ORF7a	100014	90|91	1672	1	0	2	1671.765953	2.808988764	0	1.519756839	4.328745603	0.99986002	0	1.999720039	2.999580059
SHEF-C0206	ORF8	100014	92	855	0	0	1	854.8803168	0	0	1.169590643	1.169590643	0	0	0.99986002	0.99986002
SHEF-C0206	N	100014	93	1528	59	23	5	1527.78611	38.61256545	15.05235602	3.272251309	56.93717277	58.99174116	22.99678045	4.999300098	86.9878217
SHEF-C0206	N*	100014		0	0	0	0	0	0	0	0	0	0	0	0	0
SHEF-C0206	ORF10	100014	98	211	0	0	2	210.9704641	0	0	9.478672986	9.478672986	0	0	1.999720039	1.999720039
SHEF-C0215	ORF1a	178273	1	91	1250	426	39	51.04530692	13736.26374	4681.318681	428.5714286	18846.15385	701.1717983	238.9593489	21.87656011	962.0077073
SHEF-C0215	S	178273	71	1391	52	23	13	780.2639772	37.38317757	16.534867	9.345794393	63.26383896	29.16874681	12.90156109	7.292186702	49.3624946
SHEF-C0215	ORF3a	178273	84	2016	0	0	2	1130.849876	0	0	0.992063492	0.992063492	0	0	1.121874877	1.121874877
SHEF-C0215	E	178273	87|88	3956	18	3	70	2219.068507	10.95556908	1.82592818	42.4286871	55.21018436	10.0968739	1.682812316	39.26562071	51.04530692
SHEF-C0215	M	178273	87	1643	139	65	4	921.6202117	84.60133901	39.56177724	2.434570907	126.5976872	77.97030397	36.46093351	2.243749755	116.6749872
SHEF-C0215	ORF6	178273	89	1810	35	11	2	1015.296764	19.33701657	6.077348066	1.104972376	26.51933702	19.63281035	6.170311825	1.121874877	26.92499706
SHEF-C0215	ORF7a	178273	90|91	2959	4	2	5	1659.813881	3.995735209	0.949216896	2.37304224	7.317994345	2.243749755	1.121874877	2.804687193	6.170311825
SHEF-C0215	ORF8	178273	92	1454	1	0	2	815.6030358	0.687757909	0	1.375515818	2.063273728	0.560937439	0	1.121874877	1.682812316
SHEF-C0215	N	178273	93|94	4118	333	137	15	2309.940372	137.1620813	56.53682417	6.170300288	199.8692057	186.7921671	76.84842909	8.41406158	272.0546577
SHEF-C0215	N*	178273	95	972	0	1	0	545.2311904	0	1.028806584	0	1.028806584	0	0.560937439	0	0.560937439
SHEF-C0215	ORF10	178273	97|98	2478	0	0	23	1390.002973	0	0	24.03332808	24.03332808	0	0	12.90156109	12.90156109
SHEF-C0224	ORF1a	161175	1|3	2633	1007	355	45	1633.628044	14371.81874	5071.428571	642.8571429	20086.10445	624.7867225	220.2574841	27.91996277	872.9641694
SHEF-C0224	S	161175	71|72	3046	45	22	7	1889.871258	31.1634349	15.16715601	4.847645429	51.17823635	27.91996277	13.64975958	4.34310532	45.91282767
SHEF-C0224	ORF3a	161175	84|85	3379	1	1	3	2096.478982	0.651465798	0.651465798	1.626898048	2.929829644	0.620443617	0.620443617	1.861330852	3.102218086
SHEF-C0224	E	161175	86|87	3216	16	10	67	1995.346673	9.574725762	5.948839976	39.91380964	55.43737538	9.927097875	6.204436172	41.56972235	57.7012564
SHEF-C0224	M	161175	87|88	3611	166	65	6	2240.421902	98.44374647	38.51396128	3.569303986	140.5270117	102.9936405	40.32883512	3.722661703	147.0451373
SHEF-C0224	ORF6	161175	89	2652	20	21	6	1645.416473	7.54147813	7.918552036	2.262443439	17.7224736	12.40887234	13.02931596	3.722661703	29.16085001
SHEF-C0224	ORF7a	161175	91	901	5	1	2	559.0196991	5.549389567	1.109877913	2.219755827	8.879023307	3.102218086	0.620443617	1.240887234	4.963548937
SHEF-C0224	ORF8	161175		0	0	0	0	0	0	0	0	0	0	0	0	0
SHEF-C0224	N	161175	93	2161	118	62	14	1340.778657	54.60434984	28.6904211	6.478482184	89.77325312	73.21234683	38.46750427	8.686210641	120.3660617
SHEF-C0224	N*	161175	95	1203	0	0	1	746.3936715	0	0	0.831255195	0.831255195	0	0	0.620443617	0.620443617
SHEF-C0224	ORF10	161175	97|98	2242	0	0	8	1391.03459	0	0	11.068728	11.068728	0	0	4.963548937	4.963548937
SHEF-C0233	ORF1a	242601	1|2	2745	1568	592	42	1131.487504	14774.34277	5584.90566	396.2264151	20755.47484	646.3287456	244.0220774	17.31237711	907.6632001
SHEF-C0233	S	242601	71|73	4943	39	19	13	2037.501906	18.1547202	8.899297424	6.088992974	33.1430106	16.07577875	7.831789646	5.358592916	29.26616131
SHEF-C0233	ORF3a	242601	84	2897	1	0	2	1194.141821	0.345184674	0	0.690369348	1.035554021	0.412199455	0	0.82439891	1.236598365
SHEF-C0233	E	242601	86|87	4945	15	8	90	2038.326305	6.944444444	3.703703704	41.25108052	51.89922867	6.182991826	3.297595641	37.09795096	46.57853842
SHEF-C0233	M	242601	87|88	5071	120	48	3	2090.263437	55.19724035	21.98334542	1.388888889	78.56947466	49.46393461	19.78557384	1.236598365	70.48610682
SHEF-C0233	ORF6	242601	89	3967	39	13	6	1635.195238	9.83110663	3.277035543	1.512477943	14.62062012	16.07577875	5.358592916	2.47319673	23.90756839
SHEF-C0233	ORF7a	242601	91	1462	4	3	1	602.6356033	2.735978112	2.051983584	0.683994528	5.471956224	1.64879782	1.236598365	0.412199455	3.297595641
SHEF-C0233	ORF8	242601	92	2115	0	0	5	871.8018475	0	0	2.364066194	2.364066194	0	0	2.060997275	2.060997275
SHEF-C0233	N	242601	93|94	5081	213	95	13	2094.385431	72.77092616	32.52536	4.433833561	109.7301197	87.79848393	39.15894823	5.358592916	132.3160251
SHEF-C0233	N*	242601		0	0	0	0	0	0	0	0	0	0	0	0	0
SHEF-C0233	ORF10	242601	97|98	3406	0	0	16	1403.951344	0	0	12.54892036	12.54892036	0	0	6.595191281	6.595191281
SHEF-C0242	ORF1a	92348	1|2	1124	792	274	21	1217.135184	31640.90992	10960	840	43440.90992	857.6255035	296.7037727	22.74007017	1177.069346
SHEF-C0242	S	92348	71	753	28	12	5	815.3939446	37.18459495	15.93625498	6.640106242	59.76095618	30.32009356	12.99432581	5.414302421	48.72872179
SHEF-C0242	ORF3a	92348	84	1191	0	0	1	1289.686837	0	0	0.839630563	0.839630563	0	0	1.082860484	1.082860484
SHEF-C0242	E	92348	87	881	5	2	37	954.0000866	5.675368899	2.27014756	41.99772985	49.94324631	5.414302421	2.165720969	40.06583792	47.64586131
SHEF-C0242	M	92348	87	881	64	13	1	954.0000866	72.64472191	14.75595914	1.13507378	88.53575482	69.30307099	14.0771863	1.082860484	84.46311777
SHEF-C0242	ORF6	92348	89	808	13	4	2	874.9512713	16.08910891	4.95049505	2.475247525	23.51485149	14.0771863	4.331441937	2.165720969	20.5743492
SHEF-C0242	ORF7a	92348	90|91	1654	3	1	2	1791.051241	3.971912225	0.814995925	1.62999185	6.4169	3.248581453	1.082860484	2.165720969	6.497162906
SHEF-C0242	ORF8	92348		0	0	0	0	0	0	0	0	0	0	0	0	0
SHEF-C0242	N	92348	93	1352	32	16	6	1464.027375	23.66863905	11.83431953	4.437869822	39.9408284	34.6515355	17.32576775	6.497162906	58.47446615
SHEF-C0242	N*	92348		0	0	0	0	0	0	0	0	0	0	0	0	0
SHEF-C0242	ORF10	92348	98	255	0	0	2	276.1294235	0	0	7.843137255	7.843137255	0	0	2.165720969	2.165720969
SHEF-C0251	ORF1a	165765	1	92	1045	372	39	55.50025639	11358.69565	4043.478261	423.9130435	15826.08696	630.4105209	224.4140802	23.5272826	878.3518837
SHEF-C0251	S	165765	71	1478	38	27	5	891.6236841	25.71041949	18.26792963	3.382949932	47.36129905	22.92401894	16.28811872	3.016318282	42.22845595
SHEF-C0251	ORF3a	165765	84	1836	1	2	3	1107.592073	0.544662309	1.089324619	1.633986928	3.267973856	0.603263656	1.206527313	1.809790969	3.619581938
SHEF-C0251	E	165765	86|87|88	5358	9	3	51	3232.286671	5.810200129	1.807417845	32.81307764	40.43069561	5.429372907	1.809790969	30.76644648	38.00561035
SHEF-C0251	M	165765	87|88	3421	85	33	3	2063.764968	54.65133281	21.19267738	1.936733376	77.78074357	51.27741079	19.90770066	1.809790969	72.99490242
SHEF-C0251	ORF6	165765	89	2342	28	8	3	1412.843483	11.95559351	3.41588386	1.280956447	16.65243382	16.89138238	4.826109251	1.809790969	23.5272826
SHEF-C0251	ORF7a	165765	90|91	2950	2	1	1	1779.627786	1.414851819	0.851788756	0.563063063	2.829703639	1.206527313	0.603263656	0.603263656	2.413054626
SHEF-C0251	ORF8	165765	92	1336	1	0	4	805.9602449	0.748502994	0	2.994011976	3.74251497	0.603263656	0	2.413054626	3.016318282
SHEF-C0251	N	165765	93|94	3629	190	69	13	2189.243809	90.47619048	33.03497462	6.19047619	129.7016413	114.6200947	41.62519229	7.842427533	164.0877145
SHEF-C0251	N*	165765	95	1042	0	1	0	628.6007299	0	0.959692898	0	0.959692898	0	0.603263656	0	0.603263656
SHEF-C0251	ORF10	165765	98	925	0	0	11	558.0188822	0	0	11.89189189	11.89189189	0	0	6.63590022	6.63590022
SHEF-C027F	ORF1a	160463	1|2	1797	1327	458	26	1119.884335	26000.57274	8980.392157	509.8039216	35490.76882	826.9819211	285.4240541	16.20311224	1128.609087
SHEF-C027F	S	160463	71	1134	63	27	5	706.7049725	55.55555556	23.80952381	4.409171076	83.77425044	39.26138736	16.82630887	3.115983124	59.20367935
SHEF-C027F	ORF3a	160463	84	2102	0	0	2	1309.959305	0	0	0.951474786	0.951474786	0	0	1.24639325	1.24639325
SHEF-C027F	E	160463	87	1534	8	2	50	955.9836224	5.215123859	1.303780965	32.59452412	39.11342894	4.985572998	1.24639325	31.15983124	37.39179749
SHEF-C027F	M	160463	87	1534	116	42	15	955.9836224	75.61929596	27.37940026	9.778357236	112.7770535	72.29080847	26.17425824	9.347949372	107.8130161
SHEF-C027F	ORF6	160463	89	1144	9	9	5	712.9369387	7.867132867	7.867132867	4.370629371	20.1048951	5.608769623	5.608769623	3.115983124	14.33352237
SHEF-C027F	ORF7a	160463	90|91	2840	2	1	0	1769.878414	1.705960831	1.209189843	0	2.915150674	1.24639325	0.623196625	0	1.869589874
SHEF-C027F	ORF8	160463	92	1563	1	0	1	974.0563245	0.639795266	0	0.639795266	1.279590531	0.623196625	0	0.623196625	1.24639325
SHEF-C027F	N	160463	93	2056	192	77	13	1281.292261	93.38521401	37.45136187	6.322957198	137.1595331	119.653752	47.98614011	8.101556122	175.7414482
SHEF-C027F	N*	160463	95	900	0	1	1	560.8769623	0	1.111111111	1.111111111	2.222222222	0	0.623196625	0.623196625	1.24639325
SHEF-C027F	ORF10	160463	98	947	0	0	13	590.1672037	0	0	13.72756072	13.72756072	0	0	8.101556122	8.101556122
SHEF-C028E	ORF1a	144805	1|2	1628	902	326	39	1124.270571	13652.15536	4939.393939	590.9090909	19182.45839	622.9066676	225.1303477	26.93277166	874.969787
SHEF-C028E	S	144805	71	1249	54	23	9	862.539277	43.23458767	18.41473179	7.205764612	68.85508407	37.29152999	15.88342944	6.215254998	59.39021443
SHEF-C028E	ORF3a	144805	84|85	3002	1	1	1	2073.132834	0.760456274	0.760456274	0.592768228	2.113680775	0.690583889	0.690583889	0.690583889	2.071751666
SHEF-C028E	E	144805	86|87	2881	12	11	48	1989.572183	8.915304606	8.172362556	35.56974217	52.65740933	8.287006664	7.596422775	33.14802666	49.0314561
SHEF-C028E	M	144805	87|88	3188	71	25	5	2201.581437	52.14872393	18.37349738	3.514656367	74.03687768	49.0314561	17.26459722	3.452919443	69.74897276
SHEF-C028E	ORF6	144805	89	1852	14	3	5	1278.961362	7.559395248	1.61987041	2.699784017	11.87904968	9.668174441	2.071751666	3.452919443	15.19284555
SHEF-C028E	ORF7a	144805	90|91	2483	2	1	3	1714.719796	2.267573696	1.133786848	2.892183315	6.293543859	1.381167777	0.690583889	2.071751666	4.143503332
SHEF-C028E	ORF8	144805	92	1350	0	1	4	932.2882497	0	0.740740741	2.962962963	3.703703704	0	0.690583889	2.762335555	3.452919443
SHEF-C028E	N	144805	93	1725	85	39	3	1191.257208	49.27536232	22.60869565	1.739130435	73.62318841	58.69963054	26.93277166	2.071751666	87.70415386
SHEF-C028E	N*	144805	95	970	1	1	0	669.866372	1.030927835	1.030927835	0	2.06185567	0.690583889	0.690583889	0	1.381167777
SHEF-C028E	ORF10	144805	97|98	2031	0	0	4	1402.575878	0	0	4.929443173	4.929443173	0	0	2.762335555	2.762335555
SHEF-C029D	ORF1a	153476	1	80	1242	450	49	52.12541375	15525	5625	612.5	21762.5	809.2470484	293.2054523	31.92681592	1134.379317
SHEF-C029D	S	153476	71|72	2907	58	23	7	1894.107222	51.55555556	20.11672278	6.222222222	77.89450056	37.79092497	14.98605645	4.560973703	57.33795512
SHEF-C029D	ORF3a	153476	84	1974	1	0	2	1286.194584	0.506585613	0	1.013171226	1.519756839	0.651567672	0	1.303135344	1.954703015
SHEF-C029D	E	153476	86|87	3246	9	7	64	2114.988663	5.940594059	4.620462046	41.9147634	52.47581951	5.864109046	4.560973703	41.700331	52.12541375
SHEF-C029D	M	153476	87|88	3610	84	33	5	2352.159295	55.08006648	21.78217822	3.300330033	80.16257473	54.73168443	21.50173317	3.257838359	79.49125596
SHEF-C029D	ORF6	153476	89|90	3201	21	3	1	2085.668117	15.19667696	2.197802198	0.732600733	18.12707989	13.68292111	1.954703015	0.651567672	16.2891918
SHEF-C029D	ORF7a	153476	90	1836	1	1	1	1196.278245	0.544662309	0.544662309	0.544662309	1.633986928	0.651567672	0.651567672	0.651567672	1.954703015
SHEF-C029D	ORF8	153476	92	1370	0	0	2	892.6477104	0	0	1.459854015	1.459854015	0	0	1.303135344	1.303135344
SHEF-C029D	N	153476	93	2038	159	55	14	1327.894915	78.01766438	26.98724239	6.869479882	111.8743867	103.5992598	35.83622195	9.121947405	148.5574292
SHEF-C029D	N*	153476		0	0	0	0	0	0	0	0	0	0	0	0	0
SHEF-C029D	ORF10	153476	97|98	1809	0	0	11	1178.685918	0	0	18.53370931	18.53370931	0	0	7.16724439	7.16724439
SHEF-C02AC	ORF1a	134704	1	64	829	327	21	47.51158095	12953.125	5109.375	328.125	18390.625	615.423447	242.7544839	15.5897375	873.7676684
SHEF-C02AC	S	134704	71	889	12	14	3	659.9655541	13.49831271	15.7480315	3.374578178	32.62092238	8.908421428	10.39315833	2.227105357	21.52868512
SHEF-C02AC	ORF3a	134704	84	1643	0	0	2	1219.711367	0	0	1.217285453	1.217285453	0	0	1.484736905	1.484736905
SHEF-C02AC	E	134704	86|87	2815	10	4	53	2089.767193	7.710100231	2.971791598	40.86353123	51.54542305	7.423684523	2.969473809	39.34552797	49.7386863
SHEF-C02AC	M	134704	87|88	2987	85	24	9	2217.454567	65.17726387	18.50424056	6.939090208	90.62059464	63.10131845	17.81684286	6.681316071	87.59947737
SHEF-C02AC	ORF6	134704	89	2019	26	6	8	1498.841905	12.87766221	2.971768202	3.962357603	19.81178801	19.30157976	4.454210714	5.938947618	29.69473809
SHEF-C02AC	ORF7a	134704	90	1536	0	1	1	1140.277943	0	0.651041667	0.651041667	1.302083333	0	0.742368452	0.742368452	1.484736905
SHEF-C02AC	ORF8	134704		0	0	0	0	0	0	0	0	0	0	0	0	0
SHEF-C02AC	N	134704	93	1643	118	54	12	1219.711367	71.81984175	32.86670724	7.303712721	111.9902617	87.59947737	40.08789642	8.908421428	136.5957952
SHEF-C02AC	N*	134704	95	749	0	0	1	556.0339708	0	0	1.335113485	1.335113485	0	0	0.742368452	0.742368452
SHEF-C02AC	ORF10	134704	97|98	2256	0	0	17	1674.783228	0	0	16.07294663	16.07294663	0	0	12.62026369	12.62026369
SHEF-C02BB	ORF1a	179900	1|2|3	5882	1674	603	49	3269.594219	20933.03175	7559.570721	620.2531646	29112.85564	930.5169539	335.1862146	27.23735409	1292.940523
SHEF-C02BB	S	179900	71	1051	118	51	14	584.2134519	112.2740247	48.52521408	13.320647	174.1198858	65.59199555	28.34908282	7.782101167	101.7231795
SHEF-C02BB	ORF3a	179900		0	0	0	0	0	0	0	0	0	0	0	0	0
SHEF-C02BB	E	179900	86|87	3533	15	13	94	1963.868816	6.911990209	5.669428696	40.99433057	53.57574948	8.337965536	7.226236798	52.25125069	67.81545303
SHEF-C02BB	M	179900	87|88	5941	162	38	12	3302.390217	70.64980375	16.4101891	5.233318796	92.29331164	90.05002779	21.12284603	6.670372429	117.8432462
SHEF-C02BB	ORF6	179900	89	519	15	6	4	288.4936076	28.9017341	11.56069364	7.707129094	48.16955684	8.337965536	3.335186215	2.223457476	13.89660923
SHEF-C02BB	ORF7a	179900		0	0	0	0	0	0	0	0	0	0	0	0	0
SHEF-C02BB	ORF8	179900	92	1865	0	0	1	1036.687048	0	0	0.536193029	0.536193029	0	0	0.555864369	0.555864369
SHEF-C02BB	N	179900	93	3206	258	96	14	1782.101167	80.47411104	29.94385527	4.366812227	114.7847785	143.4130072	53.36297943	7.782101167	204.5580878
SHEF-C02BB	N*	179900		0	0	0	0	0	0	0	0	0	0	0	0	0
SHEF-C02BB	ORF10	179900	98	46	0	0	3	25.56976098	0	0	65.2173913	65.2173913	0	0	1.667593107	1.667593107
SHEF-C02CA	ORF1a	165710	1	77	1308	448	51	46.46671897	16987.01299	5818.181818	662.3376623	23467.53247	789.3307586	270.3518194	30.77665802	1090.459236
SHEF-C02CA	S	165710	71	1560	20	10	2	941.403657	12.82051282	6.41025641	1.282051282	20.51282051	12.06927765	6.034638827	1.206927765	19.31084425
SHEF-C02CA	ORF3a	165710	84	1759	0	0	2	1061.49297	0	0	1.137009665	1.137009665	0	0	1.206927765	1.206927765
SHEF-C02CA	E	165710	86|87	3440	7	4	67	2075.915756	4.22762266	2.449479486	40.96981494	47.64691709	4.224247179	2.413855531	40.43208014	47.07018285
SHEF-C02CA	M	165710	87	1633	73	22	4	985.4565204	44.70300061	13.47213717	2.449479486	60.62461727	44.05286344	13.27620542	2.413855531	59.74292439
SHEF-C02CA	ORF6	165710	89	2297	24	10	5	1386.156539	10.44841097	4.353504571	2.176752286	16.97866783	14.48313318	6.034638827	3.017319413	23.53509142
SHEF-C02CA	ORF7a	165710	90|91	2901	1	0	1	1750.648724	0.923361034	0	0.550055006	1.47341604	0.603463883	0	0.603463883	1.206927765
SHEF-C02CA	ORF8	165710	92	1367	0	0	2	824.9351276	0	0	1.463057791	1.463057791	0	0	1.206927765	1.206927765
SHEF-C02CA	N	165710	93	2117	146	54	2	1277.53304	68.96551724	25.50779405	0.944733113	95.4180444	88.10572687	32.58704967	1.206927765	121.8997043
SHEF-C02CA	N*	165710	95	1061	1	0	0	640.2751795	0.942507069	0	0	0.942507069	0.603463883	0	0	0.603463883
SHEF-C02CA	ORF10	165710	98	787	0	0	14	474.9260757	0	0	17.78907243	17.78907243	0	0	8.448494358	8.448494358
SHEF-C02D9	ORF1a	129404	1|2|4	3028	1013	387	31	2339.958579	29076.1758	11009.08456	883.0517532	40968.31211	782.8196965	299.0633983	23.95598281	1105.839078
SHEF-C02D9	S	129404	71	892	68	32	7	689.3140861	76.23318386	35.87443946	7.847533632	119.955157	52.54860746	24.72875645	5.409415474	82.68677939
SHEF-C02D9	ORF3a	129404	84|85	2662	2	0	4	2057.123427	2.382998532	0	1.869158879	4.25215741	1.545547278	0	3.091094557	4.636641835
SHEF-C02D9	E	129404	87	1526	0	1	44	1179.252573	0	0.655307995	28.83355177	29.48885976	0	0.772773639	34.00204012	34.77481376
SHEF-C02D9	M	129404	87|88	3839	79	25	4	2966.678001	51.54636254	16.38269987	2.621231979	70.55029439	61.04911749	19.31934098	3.091094557	83.45955303
SHEF-C02D9	ORF6	129404	89|90	2669	39	12	5	2062.532843	67.73192234	21.23893805	8.849557522	97.82041791	30.13817193	9.27328367	3.863868196	43.27532379
SHEF-C02D9	ORF7a	129404	91	469	0	1	0	362.4308368	0	2.132196162	0	2.132196162	0	0.772773639	0	0.772773639
SHEF-C02D9	ORF8	129404	92	1377	0	0	1	1064.109301	0	0	0.726216412	0.726216412	0	0	0.772773639	0.772773639
SHEF-C02D9	N	129404	93	2083	113	47	8	1609.68749	54.24867979	22.56361018	3.840614498	80.65290446	87.32342122	36.32036104	6.182189113	129.8259714
SHEF-C02D9	N*	129404		0	0	0	0	0	0	0	0	0	0	0	0	0
SHEF-C02D9	ORF10	129404	97|98	1306	0	0	8	1009.242373	0	0	22.62326821	22.62326821	0	0	6.182189113	6.182189113
SHEF-C02E8	ORF1a	126972	1|2	1436	961	320	32	1130.958006	44776.74575	14956.62124	1429.984856	61163.35184	756.8597801	252.0240683	25.20240683	1034.086255
SHEF-C02E8	S	126972	71	810	69	22	6	637.9359229	85.18518519	27.16049383	7.407407407	119.7530864	54.34268973	17.3266547	4.725451281	76.3947957
SHEF-C02E8	ORF3a	126972		0	0	0	0	0	0	0	0	0	0	0	0	0
SHEF-C02E8	E	126972	86|87	2597	24	6	55	2045.332829	16.57312282	4.092769441	37.51705321	58.18294547	18.90180512	4.725451281	43.31663674	66.94389314
SHEF-C02E8	M	126972	87	1466	101	32	4	1154.585263	68.89495225	21.82810368	2.72851296	93.45156889	79.54509656	25.20240683	3.150300854	107.8978042
SHEF-C02E8	ORF6	126972	89	453	18	8	1	356.7715717	39.73509934	17.66004415	2.207505519	59.60264901	14.17635384	6.300601707	0.787575213	21.26453076
SHEF-C02E8	ORF7a	126972	90|91	2364	5	2	0	1861.827805	6.598984772	5.076142132	0	11.6751269	3.937876067	1.575150427	0	5.513026494
SHEF-C02E8	ORF8	126972	92	1247	2	1	1	982.1062912	1.603849238	0.801924619	0.801924619	3.207698476	1.575150427	0.787575213	0.787575213	3.150300854
SHEF-C02E8	N	126972	93	2120	159	49	7	1669.659452	75	23.11320755	3.301886792	101.4150943	125.2244589	38.59118546	5.513026494	169.3286709
SHEF-C02E8	N*	126972		0	0	0	0	0	0	0	0	0	0	0	0	0
SHEF-C02E8	ORF10	126972	98	407	0	0	6	320.5431119	0	0	14.74201474	14.74201474	0	0	4.725451281	4.725451281
SHEF-C02F7	ORF1a	190216	1|2|3	4794	1602	516	43	2520.29272	17736.05034	5690.857393	477.7777778	23904.68551	842.2004458	271.2705556	22.60587963	1136.076881
SHEF-C02F7	S	190216	71	1740	7	6	6	914.7495479	4.022988506	3.448275862	3.448275862	10.91954023	3.680026917	3.154308786	3.154308786	9.988644488
SHEF-C02F7	ORF3a	190216		0	0	0	0	0	0	0	0	0	0	0	0	0
SHEF-C02F7	E	190216	86|87|88	6250	3	1	86	3285.738319	1.524390244	0.508130081	43.59733962	45.62985994	1.577154393	0.525718131	45.21175926	47.31463179
SHEF-C02F7	M	190216	87	1968	34	16	1	1034.613282	17.27642276	8.130081301	0.508130081	25.91463415	17.87441645	8.411490095	0.525718131	26.81162468
SHEF-C02F7	ORF6	190216	89	2794	5	3	8	1468.856458	1.789549034	1.07372942	2.863278454	5.726556908	2.628590655	1.577154393	4.205745048	8.411490095
SHEF-C02F7	ORF7a	190216	90|91	3260	1	1	6	1713.841107	0.475511175	0.864304235	2.853067047	4.192882457	0.525718131	0.525718131	3.154308786	4.205745048
SHEF-C02F7	ORF8	190216	92	1696	0	1	5	891.6179501	0	0.589622642	2.948113208	3.537735849	0	0.525718131	2.628590655	3.154308786
SHEF-C02F7	N	190216	93|94	3995	77	22	7	2100.243933	33.34187824	9.478672986	3.015941405	45.83649263	40.48029608	11.56579888	3.680026917	55.72612188
SHEF-C02F7	N*	190216		0	0	0	0	0	0	0	0	0	0	0	0	0
SHEF-C02F7	ORF10	190216	98	819	0	0	14	430.5631493	0	0	17.09401709	17.09401709	0	0	7.360053834	7.360053834
SHEF-C0303	ORF1a	112430	1|2|4	2681	874	348	25	2384.594859	17817.12334	7082.358869	510.2040816	25409.68629	777.3725874	309.5259272	22.23605799	1109.134573
SHEF-C0303	S	112430	71	999	14	10	11	888.5528773	14.01401401	10.01001001	11.01101101	35.03503504	12.45219248	8.894423197	9.783865516	31.13048119
SHEF-C0303	ORF3a	112430	84	1521	0	0	2	1352.841768	0	0	1.314924392	1.314924392	0	0	1.778884639	1.778884639
SHEF-C0303	E	112430	87	1263	10	1	37	1123.36565	7.917656374	0.791765637	29.29532858	38.00475059	8.894423197	0.88944232	32.90936583	42.69323134
SHEF-C0303	M	112430	87	1263	40	20	3	1123.36565	31.67062549	15.83531275	2.375296912	49.88123515	35.57769279	17.78884639	2.668326959	56.03486614
SHEF-C0303	ORF6	112430	89	1146	10	6	4	1019.300898	8.72600349	5.235602094	3.490401396	17.45200698	8.894423197	5.336653918	3.557769279	17.78884639
SHEF-C0303	ORF7a	112430	90|91	2018	1	0	1	1794.894601	1.814882033	0	0.681663258	2.496545291	0.88944232	0	0.88944232	1.778884639
SHEF-C0303	ORF8	112430	92	955	0	0	4	849.4174153	0	0	4.188481675	4.188481675	0	0	3.557769279	3.557769279
SHEF-C0303	N	112430	93	1509	52	23	8	1342.16846	34.45990722	15.24188204	5.301524188	55.00331345	46.25100062	20.45717335	7.115538557	73.82371253
SHEF-C0303	N*	112430		0	0	0	0	0	0	0	0	0	0	0	0	0
SHEF-C0303	ORF10	112430	98	273	0	0	5	242.8177533	0	0	18.31501832	18.31501832	0	0	4.447211598	4.447211598
SHEF-C0312	ORF1a	94249	1|2|3	2647	739	255	17	2808.517862	24600.67204	8435.104813	566.6666667	33602.44352	784.0931999	270.5598998	18.03732666	1072.690426
SHEF-C0312	S	94249	71	778	5	3	4	825.4729493	6.426735219	3.856041131	5.141388175	15.42416452	5.305096075	3.183057645	4.24407686	12.73223058
SHEF-C0312	ORF3a	94249	84	1208	1	0	2	1281.711212	0.82781457	0	1.655629139	2.483443709	1.061019215	0	2.12203843	3.183057645
SHEF-C0312	E	94249	87|88	2085	3	0	39	2212.225063	3.201707577	0	41.42604279	44.62775036	3.183057645	0	41.37974939	44.56280703
SHEF-C0312	M	94249	87	937	32	11	3	994.1750045	34.15154749	11.73959445	3.201707577	49.09284952	33.95261488	11.67121137	3.183057645	48.80688389
SHEF-C0312	ORF6	94249	89	1093	3	3	3	1159.694002	2.74473925	2.74473925	2.74473925	8.234217749	3.183057645	3.183057645	3.183057645	9.549172936
SHEF-C0312	ORF7a	94249	90	1005	0	1	2	1066.324311	0	0.995024876	1.990049751	2.985074627	0	1.061019215	2.12203843	3.183057645
SHEF-C0312	ORF8	94249		0	0	0	0	0	0	0	0	0	0	0	0	0
SHEF-C0312	N	94249	93	1146	35	15	4	1215.92802	30.54101222	13.08900524	3.490401396	47.12041885	37.13567253	15.91528823	4.24407686	57.29503761
SHEF-C0312	N*	94249		0	0	0	0	0	0	0	0	0	0	0	0	0
SHEF-C0312	ORF10	94249	98	387	0	0	3	410.6144362	0	0	7.751937984	7.751937984	0	0	3.183057645	3.183057645
SHEF-C0321	ORF1a	105480	1|2	1242	700	262	19	1177.474403	12692.59401	4746.297005	345.4545455	17784.34556	663.6329162	248.3883201	18.01289344	930.0341297
SHEF-C0321	S	105480	71	930	13	7	1	881.6837315	13.97849462	7.52688172	1.075268817	22.58064516	12.3246113	6.636329162	0.948047023	19.90898749
SHEF-C0321	ORF3a	105480	84|85	2321	1	1	1	2200.417141	0.767459708	0.767459708	0.982318271	2.517237688	0.948047023	0.948047023	0.948047023	2.844141069
SHEF-C0321	E	105480	87	1004	11	6	44	951.8392112	10.9561753	5.976095618	43.8247012	60.75697211	10.42851725	5.688282139	41.71406902	57.83086841
SHEF-C0321	M	105480	87|88	2434	42	22	4	2307.546454	41.83266932	21.31892012	3.984063745	67.13565319	39.81797497	20.85703451	3.792188093	64.46719757
SHEF-C0321	ORF6	105480	89	1602	9	8	4	1518.771331	5.617977528	4.993757803	2.496878901	13.10861423	8.532423208	7.584376185	3.792188093	19.90898749
SHEF-C0321	ORF7a	105480	91	487	1	0	0	461.6989003	2.05338809	0	0	2.05338809	0.948047023	0	0	0.948047023
SHEF-C0321	ORF8	105480	92	895	0	0	1	848.5020857	0	0	1.117318436	1.117318436	0	0	0.948047023	0.948047023
SHEF-C0321	N	105480	93|94	2068	105	51	6	1960.561244	86.9925435	42.5864609	4.971002486	134.5500069	99.54493743	48.35039818	5.688282139	153.5836177
SHEF-C0321	N*	105480		0	0	0	0	0	0	0	0	0	0	0	0	0
SHEF-C0321	ORF10	105480	97|98	1618	0	0	9	1533.940083	0	0	15.35514819	15.35514819	0	0	8.532423208	8.532423208
SHEF-C0330	ORF1a	204208	1|2|4	5598	1406	496	56	2741.322573	25215.00479	8933.036637	1019.609489	35167.65092	688.5136723	242.8896028	27.42301967	958.8262948
SHEF-C0330	S	204208	71	790	0	0	1	386.860456	0	0	1.265822785	1.265822785	0	0	0.48969678	0.48969678
SHEF-C0330	ORF3a	204208	84	4469	0	0	8	2188.454909	0	0	1.790109644	1.790109644	0	0	3.917574238	3.917574238
SHEF-C0330	E	204208	87|88	7238	0	0	68	3544.425292	0	0	30.55671961	30.55671961	0	0	33.29938102	33.29938102
SHEF-C0330	M	204208		0	0	0	0	0	0	0	0	0	0	0	0	0
SHEF-C0330	ORF6	204208	89	273	0	0	3	133.6872209	0	0	10.98901099	10.98901099	0	0	1.469090339	1.469090339
SHEF-C0330	ORF7a	204208	91	315	0	1	0	154.2544856	0	3.174603175	0	3.174603175	0	0.48969678	0	0.48969678
SHEF-C0330	ORF8	204208	92	2985	0	0	1	1461.744888	0	0	0.335008375	0.335008375	0	0	0.48969678	0.48969678
SHEF-C0330	N	204208	93	3522	159	50	15	1724.712058	45.14480409	14.19647927	4.258943782	63.60022714	77.86178798	24.48483899	7.345451696	109.6920787
SHEF-C0330	N*	204208		0	0	0	0	0	0	0	0	0	0	0	0	0
SHEF-C0330	ORF10	204208	98	912	0	0	4	446.6034631	0	0	4.385964912	4.385964912	0	0	1.958787119	1.958787119
SHEF-C034F	ORF1a	151299	1|2|3|4	5694	905	310	30	3763.408879	17329.00323	5961.538462	576.9230769	23867.46476	598.1533255	204.8922994	19.82828703	822.8739119
SHEF-C034F	S	151299	71|72	3139	96	42	6	2074.699767	80.21159726	34.90958384	5.033557047	120.1547381	63.45051851	27.75960185	3.965657407	95.17577776
SHEF-C034F	ORF3a	151299	83|84	3260	0	0	4	2154.673858	0	0	2.303088296	2.303088296	0	0	2.643771605	2.643771605
SHEF-C034F	E	151299	86|87	3373	9	5	49	2229.360406	6.062140259	3.290137487	33.95703396	43.3093117	5.94848611	3.304714506	32.38620216	41.63940277
SHEF-C034F	M	151299	87|88	3615	62	22	3	2389.308588	42.73344743	15.01341971	2.079002079	59.82586922	40.97845987	14.54074383	1.982828703	57.5020324
SHEF-C034F	ORF6	151299	89	1807	12	2	9	1194.323822	6.640841173	1.106806862	4.98063088	12.72827892	7.931314814	1.321885802	5.94848611	15.20168673
SHEF-C034F	ORF7a	151299	90|91	2803	2	3	1	1852.622952	2.114164905	2.652667867	1.057082452	5.823915224	1.321885802	1.982828703	0.660942901	3.965657407
SHEF-C034F	ORF8	151299	92	1483	0	0	1	980.1783224	0	0	0.674308833	0.674308833	0	0	0.660942901	0.660942901
SHEF-C034F	N	151299	93|94	3420	219	90	12	2260.424722	114.599686	47.23516567	6.279434851	168.1142865	144.7464954	59.4848611	7.931314814	212.1626713
SHEF-C034F	N*	151299		0	0	0	0	0	0	0	0	0	0	0	0	0
SHEF-C034F	ORF10	151299	98	987	0	0	14	652.3506434	0	0	14.18439716	14.18439716	0	0	9.253200616	9.253200616
SHEF-C035E	ORF1a	220972	1|2	2706	2031	678	61	1224.589541	22513.02243	7501.146789	677.7777778	30691.94699	919.1209746	306.8262042	27.60530746	1253.552486
SHEF-C035E	S	220972	71	2018	16	2	4	913.2378763	7.92864222	0.991080278	1.982160555	10.90188305	7.240736383	0.905092048	1.810184096	9.956012526
SHEF-C035E	ORF3a	220972	84	2844	0	0	2	1287.040892	0	0	0.70323488	0.70323488	0	0	0.905092048	0.905092048
SHEF-C035E	E	220972	86|87	4729	5	3	95	2140.090147	2.066969822	1.240181893	39.29193309	42.59908481	2.26273012	1.357638072	42.99187227	46.61224046
SHEF-C035E	M	220972	87	2419	35	21	3	1094.708832	14.46878876	8.681273253	1.240181893	24.3902439	15.83911084	9.503466503	1.357638072	26.70021541
SHEF-C035E	ORF6	220972	89	1990	5	2	4	900.5665876	2.512562814	1.005025126	2.010050251	5.527638191	2.26273012	0.905092048	1.810184096	4.978006263
SHEF-C035E	ORF7a	220972	90|91	3707	0	0	4	1677.588111	0	0	2.624684925	2.624684925	0	0	1.810184096	1.810184096
SHEF-C035E	ORF8	220972	92	1806	0	0	1	817.2981192	0	0	0.553709856	0.553709856	0	0	0.452546024	0.452546024
SHEF-C035E	N	220972	93	3178	84	32	6	1438.191264	26.43171806	10.06922593	1.887979862	38.38892385	38.01386601	14.48147277	2.715276144	55.21061492
SHEF-C035E	N*	220972		0	0	0	0	0	0	0	0	0	0	0	0	0
SHEF-C035E	ORF10	220972	97|98	2807	0	0	17	1270.296689	0	0	17.55539094	17.55539094	0	0	7.693282407	7.693282407
SHEF-C036D	ORF1a	158358	1|2	1514	684	242	15	956.061582	29895.32102	10256.17963	620.3872038	40771.88786	431.9327094	152.8182978	9.47220854	594.2232158
SHEF-C036D	S	158358	71|72	3280	310	133	21	2071.256267	488.8691065	210.7765452	32.07322202	731.7188737	195.7589765	83.98691572	13.26109196	293.0069842
SHEF-C036D	ORF3a	158358	84	2592	0	0	1	1636.797636	0	0	0.385802469	0.385802469	0	0	0.631480569	0.631480569
SHEF-C036D	E	158358	87	1532	0	0	51	967.4282322	0	0	33.28981723	33.28981723	0	0	32.20550904	32.20550904
SHEF-C036D	M	158358	87	1532	19	6	1	967.4282322	12.40208877	3.916449086	0.652741514	16.97127937	11.99813082	3.788883416	0.631480569	16.4184948
SHEF-C036D	ORF6	158358		0	0	0	0	0	0	0	0	0	0	0	0	0
SHEF-C036D	ORF7a	158358		0	0	0	0	0	0	0	0	0	0	0	0	0
SHEF-C036D	ORF8	158358	92	1950	0	0	3	1231.38711	0	0	1.538461538	1.538461538	0	0	1.894441708	1.894441708
SHEF-C036D	N	158358	93	3639	0	0	2	2297.957792	0	0	0.549601539	0.549601539	0	0	1.262961139	1.262961139
SHEF-C036D	N*	158358		0	0	0	0	0	0	0	0	0	0	0	0	0
SHEF-C036D	ORF10	158358	97	1324	0	0	1	836.0802738	0	0	0.755287009	0.755287009	0	0	0.631480569	0.631480569
SHEF-C037C	ORF1a	210089	1|2	2742	1904	518	44	1305.161146	41369.93614	11260.86957	956.5217391	53587.32744	906.2825755	246.5621713	20.9435049	1173.788252
SHEF-C037C	S	210089	71	1720	24	7	2	818.7006459	13.95348837	4.069767442	1.162790698	19.18604651	11.42372994	3.331921233	0.951977495	15.70762867
SHEF-C037C	ORF3a	210089	84	3069	0	0	5	1460.809466	0	0	1.629195178	1.629195178	0	0	2.379943738	2.379943738
SHEF-C037C	E	210089	87	2108	6	3	72	1003.38428	2.84629981	1.423149905	34.15559772	38.42504744	2.855932486	1.427966243	34.27118983	38.55508856
SHEF-C037C	M	210089	87|88	5381	43	4	3	2561.295451	20.22962877	1.897533207	1.423149905	23.55031188	20.46751615	1.903954991	1.427966243	23.79943738
SHEF-C037C	ORF6	210089	89	2478	15	2	1	1179.500117	6.053268765	0.807102502	0.403551251	7.263922518	7.139831214	0.951977495	0.475988748	8.567797457
SHEF-C037C	ORF7a	210089	90|91	3633	1	0	3	1729.26712	1.103752759	0	1.100110011	2.20386277	0.475988748	0	1.427966243	1.903954991
SHEF-C037C	ORF8	210089	92	1746	0	0	1	831.0763534	0	0	0.572737686	0.572737686	0	0	0.475988748	0.475988748
SHEF-C037C	N	210089	93	2623	90	32	4	1248.518485	34.31185665	12.19977125	1.524971407	48.03659931	42.83898729	15.23163992	1.903954991	59.9745822
SHEF-C037C	N*	210089		0	0	0	0	0	0	0	0	0	0	0	0	0
SHEF-C037C	ORF10	210089	97|98	2574	0	0	18	1225.195036	0	0	16.59609109	16.59609109	0	0	8.567797457	8.567797457
SHEF-C038B	ORF1a	260080	1|2|3	6888	1533	509	45	2648.415872	23539.31632	7830.769231	692.3076923	32062.39325	589.4340203	195.7090126	17.3023685	802.4454014
SHEF-C038B	S	260080	71	1805	53	21	3	694.0172255	29.36288089	11.63434903	1.662049861	42.65927978	20.37834512	8.074438634	1.153491233	29.60627499
SHEF-C038B	ORF3a	260080	84|85	5786	0	0	4	2224.700092	0	0	1.692603489	1.692603489	0	0	1.537988311	1.537988311
SHEF-C038B	E	260080	86|87	5615	15	2	75	2158.951092	7.03894885	0.938526513	34.83027055	42.80774591	5.767456167	0.768994156	28.83728084	35.37373116
SHEF-C038B	M	260080	87|88	6724	125	42	4	2585.358351	57.65174454	19.70905678	1.877053027	79.23785435	48.06213473	16.14887727	1.537988311	65.74900031
SHEF-C038B	ORF6	260080	89|90	6830	25	7	2	2626.115042	8.85269835	2.509860165	0.717102904	12.07966142	9.612426946	2.691479545	0.768994156	13.07290065
SHEF-C038B	ORF7a	260080	90|91	5201	2	1	1	1999.769302	1.724137931	0.247463499	0.247463499	2.219064929	0.768994156	0.384497078	0.384497078	1.537988311
SHEF-C038B	ORF8	260080	92	2544	0	1	1	978.160566	0	0.393081761	0.393081761	0.786163522	0	0.384497078	0.384497078	0.768994156
SHEF-C038B	N	260080	93|94	5347	38	9	4	2055.905875	14.62692553	3.469545104	1.542020046	19.63849068	14.61088896	3.4604737	1.537988311	19.60935097
SHEF-C038B	N*	260080	95	1285	0	0	1	494.078745	0	0	0.778210117	0.778210117	0	0	0.384497078	0.384497078
SHEF-C038B	ORF10	260080	97|98	3760	0	0	27	1445.709013	0	0	13.79025348	13.79025348	0	0	10.3814211	10.3814211
SHEF-C039A	ORF1a	180340	1|2|4	4296	1749	533	45	2382.167018	40583.27971	12372.56494	1023.727735	53979.57239	969.8347566	295.5528446	24.95286681	1290.340468
SHEF-C039A	S	180340	71	1515	22	4	2	840.0798492	14.52145215	2.640264026	1.320132013	18.48184818	12.19917933	2.218032605	1.109016303	15.52622824
SHEF-C039A	ORF3a	180340	84	2680	1	0	2	1486.081845	0.373134328	0	0.746268657	1.119402985	0.554508151	0	1.109016303	1.663524454
SHEF-C039A	E	180340	87	2137	4	2	51	1184.983919	1.871782873	0.935891437	23.86523163	26.67290594	2.218032605	1.109016303	28.27991571	31.60696462
SHEF-C039A	M	180340	87|88	4763	46	14	2	2641.122324	21.43836463	6.551240056	0.935891437	28.92549613	25.50737496	7.763114118	1.109016303	34.37950538
SHEF-C039A	ORF6	180340	89|90	4147	21	6	1	2299.545303	11.88403639	3.440366972	0.573394495	15.89779786	11.64467118	3.327048908	0.554508151	15.52622824
SHEF-C039A	ORF7a	180340	90|91	3186	2	0	3	1766.66297	0.832292967	0	2.109432175	2.941725142	1.109016303	0	1.663524454	2.772540756
SHEF-C039A	ORF8	180340	92	1374	0	0	4	761.8941998	0	0	2.911208151	2.911208151	0	0	2.218032605	2.218032605
SHEF-C039A	N	180340	93	2946	54	18	1	1633.581014	18.3299389	6.109979633	0.339443313	24.77936185	29.94344017	9.981146723	0.554508151	40.47909504
SHEF-C039A	N*	180340		0	0	0	0	0	0	0	0	0	0	0	0	0
SHEF-C039A	ORF10	180340	98	810	0	0	13	449.1516025	0	0	16.04938272	16.04938272	0	0	7.208605967	7.208605967
SHEF-C03A9	ORF1a	265819	1|4	3123	1508	453	36	1174.859585	29549.34513	8882.352941	705.8823529	39137.58042	567.3033154	170.4167121	13.54304997	751.2630775
SHEF-C03A9	S	265819	71	2127	53	29	7	800.1685357	24.91772449	13.63422661	3.291020216	41.84297132	19.93837912	10.90967914	2.633370828	33.48142909
SHEF-C03A9	ORF3a	265819	84|85	5690	2	0	4	2140.554287	0.779627097	0	1.070377308	1.850004405	0.752391665	0	1.50478333	2.257174995
SHEF-C03A9	E	265819	87|88	6444	18	4	87	2424.205945	7.083825266	1.574183392	34.10115611	42.75916476	6.771524985	1.50478333	32.72903743	41.00534574
SHEF-C03A9	M	265819	87|88	6444	111	47	3	2424.205945	42.99692574	18.49665486	1.180637544	62.67421815	41.75773741	17.68120413	1.128587498	60.56752903
SHEF-C03A9	ORF6	265819	89|90	7269	31	8	2	2734.567506	8.581321365	2.215452783	0.553863196	11.35063734	11.66207081	3.00956666	0.752391665	15.42402913
SHEF-C03A9	ORF7a	265819	90|91	5113	4	1	4	1923.489292	2.749140893	0.687285223	1.507405508	4.943831625	1.50478333	0.376195833	1.50478333	3.385762493
SHEF-C03A9	ORF8	265819	92	2305	0	0	2	867.1313939	0	0	0.867678959	0.867678959	0	0	0.752391665	0.752391665
SHEF-C03A9	N	265819	93|94	5431	235	88	12	2043.119566	77.21631245	28.88086643	3.938299967	110.0354788	88.40602064	33.10523326	4.51434999	126.0256039
SHEF-C03A9	N*	265819		0	0	0	0	0	0	0	0	0	0	0	0	0
SHEF-C03A9	ORF10	265819	97|98	4220	0	0	14	1587.546413	0	0	7.330368343	7.330368343	0	0	5.266741655	5.266741655
SHEF-C03B8	ORF1a	173953	1|2	2139	1487	438	25	1229.64249	32304.82561	9521.73913	543.4782609	42370.043	854.8286031	251.7921508	14.3716981	1120.992452
SHEF-C03B8	S	173953	71	1472	21	9	0	846.2055843	14.26630435	6.114130435	0	20.38043478	12.07222641	5.173811317	0	17.24603772
SHEF-C03B8	ORF3a	173953	84	2425	0	0	3	1394.054716	0	0	1.237113402	1.237113402	0	0	1.724603772	1.724603772
SHEF-C03B8	E	173953	87	1801	10	6	79	1035.337131	5.55247085	3.33148251	43.86451971	52.74847307	5.748679241	3.449207545	45.414566	54.61245279
SHEF-C03B8	M	173953	87	1801	100	19	4	1035.337131	55.5247085	10.54969461	2.22098834	68.29539145	57.48679241	10.92249056	2.299471696	70.70875466
SHEF-C03B8	ORF6	173953	89|90	4260	26	9	1	2448.937357	14.4524736	4.853253839	0.555864369	19.8615918	14.94656603	5.173811317	0.574867924	20.69524527
SHEF-C03B8	ORF7a	173953	90|91	3294	1	4	2	1893.614942	0.406338887	4.801920768	0.812677773	6.020937428	0.574867924	2.299471696	1.149735848	4.024075469
SHEF-C03B8	ORF8	173953	92	1417	0	0	3	814.5878484	0	0	2.117148906	2.117148906	0	0	1.724603772	1.724603772
SHEF-C03B8	N	173953	93|94	3753	188	56	14	2157.479319	78.68769791	23.34305961	5.835764902	107.8665224	108.0751697	32.19260375	8.048150937	148.3159244
SHEF-C03B8	N*	173953	95	984	0	0	1	565.6700373	0	0	1.016260163	1.016260163	0	0	0.574867924	0.574867924
SHEF-C03B8	ORF10	173953	97|98	2920	0	0	16	1678.614338	0	0	12.97159498	12.97159498	0	0	9.197886786	9.197886786
SHEF-C03C7	ORF1a	158575	1	38	690	218	17	23.96342425	18157.89474	5736.842105	447.3684211	24342.10526	435.125335	137.4743812	10.72047927	583.3201955
SHEF-C03C7	S	158575	71	841	28	1	0	530.3484156	33.29369798	1.189060642	0	34.48275862	17.65725997	0.630616428	0	18.2878764
SHEF-C03C7	ORF3a	158575	84	2664	0	0	2	1679.962163	0	0	0.750750751	0.750750751	0	0	1.261232855	1.261232855
SHEF-C03C7	E	158575	87	983	6	2	35	619.8959483	6.103763988	2.034587996	35.60528993	43.74364191	3.783698565	1.261232855	22.07157496	27.11650638
SHEF-C03C7	M	158575	87|88	4030	31	4	0	2541.384203	30.8470116	4.069175992	0	34.91618759	19.54910925	2.52246571	0	22.07157496
SHEF-C03C7	ORF6	158575	89	1726	15	3	4	1088.443954	8.690614137	1.738122827	2.317497103	12.74623407	9.459246413	1.891849283	2.52246571	13.87356141
SHEF-C03C7	ORF7a	158575	91	627	2	0	0	395.3965001	3.189792663	0	0	3.189792663	1.261232855	0	0	1.261232855
SHEF-C03C7	ORF8	158575	92	1647	0	0	3	1038.625256	0	0	1.821493625	1.821493625	0	0	1.891849283	1.891849283
SHEF-C03C7	N	158575	93	1351	33	14	0	851.9627936	24.42635085	10.3626943	0	34.78904515	20.81034211	8.828629986	0	29.6389721
SHEF-C03C7	N*	158575		0	0	0	0	0	0	0	0	0	0	0	0	0
SHEF-C03C7	ORF10	158575	97|98	2208	0	0	11	1392.401072	0	0	9.355367668	9.355367668	0	0	6.936780703	6.936780703
SHEF-C03D6	ORF1a	127857	1|2	1284	1322	370	29	1004.246932	38138.44706	10796.51765	852.9411765	49787.90588	1033.967636	289.3857982	22.68158959	1346.035024
SHEF-C03D6	S	127857	71	839	4	8	1	656.2018505	4.767580453	9.535160906	1.191895113	15.49463647	3.128495116	6.256990231	0.782123779	10.16760913
SHEF-C03D6	ORF3a	127857	84|85	2722	1	0	4	2128.940926	4.62962963	0	1.596169194	6.225798824	0.782123779	0	3.128495116	3.910618895
SHEF-C03D6	E	127857	87	1645	2	2	44	1286.593616	1.215805471	1.215805471	26.74772036	29.17933131	1.564247558	1.564247558	34.41344627	37.54194139
SHEF-C03D6	M	127857	87	1645	56	21	1	1286.593616	34.04255319	12.76595745	0.607902736	47.41641337	43.79893162	16.42459936	0.782123779	61.00565475
SHEF-C03D6	ORF6	127857	89	525	22	8	0	410.6149839	41.9047619	15.23809524	0	57.14285714	17.20672314	6.256990231	0	23.46371337
SHEF-C03D6	ORF7a	127857	91	246	1	0	0	192.4024496	4.06504065	0	0	4.06504065	0.782123779	0	0	0.782123779
SHEF-C03D6	ORF8	127857		0	0	0	0	0	0	0	0	0	0	0	0	0
SHEF-C03D6	N	127857	93	2680	135	43	1	2096.091727	50.37313433	16.04477612	0.373134328	66.79104478	105.5867102	33.63132249	0.782123779	140.0001564
SHEF-C03D6	N*	127857		0	0	0	0	0	0	0	0	0	0	0	0	0
SHEF-C03D6	ORF10	127857	97|98	1693	0	0	10	1324.135558	0	0	16.62632639	16.62632639	0	0	7.821237789	7.821237789
SHEF-C03E5	ORF1a	136270	1|2	1565	1148	345	30	1148.455273	41000	12286.3649	1071.428571	54357.79348	842.4451457	253.173846	22.01511705	1117.634109
SHEF-C03E5	S	136270	71	1126	6	4	4	826.3007265	5.328596803	3.552397869	3.552397869	12.43339254	4.403023409	2.93534894	2.93534894	10.27372129
SHEF-C03E5	ORF3a	136270	84|85	2847	1	0	1	2089.234608	0.888888889	0	0.580720093	1.469608982	0.733837235	0	0.733837235	1.46767447
SHEF-C03E5	E	136270	87	1296	0	0	42	951.0530564	0	0	32.40740741	32.40740741	0	0	30.82116387	30.82116387
SHEF-C03E5	M	136270	87|88	3130	29	7	1	2296.910545	21.92384587	5.401234568	0.771604938	28.09668538	21.28127981	5.136860644	0.733837235	27.15197769
SHEF-C03E5	ORF6	136270	89	2017	7	1	5	1480.149703	3.470500744	0.495785821	2.478929103	6.445215667	5.136860644	0.733837235	3.669186175	9.539884054
SHEF-C03E5	ORF7a	136270	91	855	1	0	0	627.4308358	1.169590643	0	0	1.169590643	0.733837235	0	0	0.733837235
SHEF-C03E5	ORF8	136270	92	1113	0	0	1	816.7608424	0	0	0.898472597	0.898472597	0	0	0.733837235	0.733837235
SHEF-C03E5	N	136270	93	1690	38	14	3	1240.184927	22.4852071	8.284023669	1.775147929	32.5443787	27.88581493	10.27372129	2.201511705	40.36104792
SHEF-C03E5	N*	136270		0	0	0	0	0	0	0	0	0	0	0	0	0
SHEF-C03E5	ORF10	136270	97|98	2017	0	0	12	1480.149703	0	0	13.08869674	13.08869674	0	0	8.806046819	8.806046819
SHEF-C03F4	ORF1a	182476	1|2|4	5530	1413	420	40	3030.535522	36860.59772	11096.7433	1083.971903	49041.31292	774.3484075	230.1672549	21.92069094	1026.436353
SHEF-C03F4	S	182476	71	931	42	6	1	510.2040816	45.11278195	6.444683136	1.074113856	52.63157895	23.01672549	3.288103641	0.548017274	26.8528464
SHEF-C03F4	ORF3a	182476	84|85	4721	5	1	2	2587.189548	11.35685457	0.220555801	0.441111601	12.01852197	2.740086368	0.548017274	1.096034547	4.384138188
SHEF-C03F4	E	182476	86|87	3171	62	19	57	1737.762774	24.7788976	6.533700138	19.60110041	50.91369815	33.97707096	10.4123282	31.23698459	75.62638374
SHEF-C03F4	M	182476	87	2908	283	66	7	1593.634231	97.31774415	22.696011	2.407152682	122.4209078	155.0888884	36.16914005	3.836120915	195.0941494
SHEF-C03F4	ORF6	182476	89|90	4336	41	17	2	2376.202898	51.36896847	22.60638298	2.659574468	76.63492591	22.46870821	9.31629365	1.096034547	32.88103641
SHEF-C03F4	ORF7a	182476	91	216	0	1	0	118.3717311	0	4.62962963	0	4.62962963	0	0.548017274	0	0.548017274
SHEF-C03F4	ORF8	182476	92	2378	0	0	2	1303.185076	0	0	0.841042893	0.841042893	0	0	1.096034547	1.096034547
SHEF-C03F4	N	182476	93	4895	103	36	7	2682.544554	21.04187947	7.354443309	1.430030644	29.82635342	56.44577917	19.72862185	3.836120915	80.01052193
SHEF-C03F4	N*	182476		0	0	0	0	0	0	0	0	0	0	0	0	0
SHEF-C03F4	ORF10	182476	98	432	0	0	6	236.7434622	0	0	13.88888889	13.88888889	0	0	3.288103641	3.288103641
SHEF-C0400	ORF1a	317339	1|2|3	9109	3114	963	66	2870.431936	28680.08695	8889.631279	602.0993154	38171.81755	981.2849981	303.4609676	20.79794794	1305.543914
SHEF-C0400	S	317339	71	2371	34	12	1	747.1505236	14.33994095	5.061155631	0.421762969	19.82285955	10.71409439	3.781445079	0.315120423	14.81065989
SHEF-C0400	ORF3a	317339	84	5234	0	0	4	1649.340295	0	0	0.764233856	0.764233856	0	0	1.260481693	1.260481693
SHEF-C0400	E	317339	87	3615	7	1	109	1139.16033	1.93637621	0.276625173	30.15214385	32.36514523	2.205842963	0.315120423	34.34812614	36.86908952
SHEF-C0400	M	317339	87|88	9057	70	15	2	2854.045674	19.2708929	4.149377593	0.553250346	23.97352084	22.05842963	4.726806349	0.630240847	27.41547682
SHEF-C0400	ORF6	317339	89	2784	18	7	4	877.2952584	6.465517241	2.514367816	1.436781609	10.41666667	5.672167619	2.205842963	1.260481693	9.138492275
SHEF-C0400	ORF7a	317339	91	1003	3	0	0	316.0657845	2.991026919	0	0	2.991026919	0.94536127	0	0	0.94536127
SHEF-C0400	ORF8	317339	92	2729	0	0	4	859.9636351	0	0	1.465738366	1.465738366	0	0	1.260481693	1.260481693
SHEF-C0400	N	317339	93	4556	110	40	4	1435.688648	24.14398595	8.779631255	0.877963126	33.80158033	34.66324656	12.60481693	1.260481693	48.52854518
SHEF-C0400	N*	317339	95	1366	1	0	1	430.4544982	0.732064422	0	0.732064422	1.464128843	0.315120423	0	0.315120423	0.630240847
SHEF-C0400	ORF10	317339	97|98	4193	0	0	25	1321.299935	0	0	12.78246355	12.78246355	0	0	7.878010582	7.878010582
SHEF-C041F	ORF1a	207245	1	70	1496	492	45	33.77644817	21371.42857	7028.571429	642.8571429	29042.85714	721.8509494	237.4001785	21.71343096	980.9645589
SHEF-C041F	S	207245	71|72	4217	22	9	4	2034.789742	12.42236025	5.081874647	2.10278896	19.60702386	10.61545514	4.342686193	1.930082752	16.88822408
SHEF-C041F	ORF3a	207245	84	2632	0	2	3	1269.994451	0	0.759878419	1.139817629	1.899696049	0	0.965041376	1.447562064	2.41260344
SHEF-C041F	E	207245	86|87|88	7012	12	6	70	3383.435065	5.822416303	2.911208151	33.67639354	42.41001799	5.790248257	2.895124128	33.77644817	42.46182055
SHEF-C041F	M	207245	87|88	4747	77	21	1	2290.525706	36.90890245	9.624725832	0.485201359	47.01882964	37.15409298	10.13293445	0.482520688	47.76954812
SHEF-C041F	ORF6	207245	89|90	5404	22	11	4	2607.541798	7.605884416	3.891014116	1.372212693	12.86911122	10.61545514	5.307727569	1.930082752	17.85326546
SHEF-C041F	ORF7a	207245	90|91	3552	1	3	6	1713.913484	0.940733772	2.283235323	2.949572663	6.173541759	0.482520688	1.447562064	2.895124128	4.825206881
SHEF-C041F	ORF8	207245	92	1757	1	1	1	847.7888489	0.569151964	0.569151964	0.569151964	1.707455891	0.482520688	0.482520688	0.482520688	1.447562064
SHEF-C041F	N	207245	93|94	4266	108	44	15	2058.433255	44.18911457	18.08797265	6.117455139	68.39454236	52.11223431	21.23091028	7.237810321	80.58095491
SHEF-C041F	N*	207245		0	0	0	0	0	0	0	0	0	0	0	0	0
SHEF-C041F	ORF10	207245	98	1277	0	0	22	616.1789187	0	0	17.22787784	17.22787784	0	0	10.61545514	10.61545514
SHEF-C042E	ORF1a	161047	1|2	2021	1243	354	27	1254.913162	26979.27353	7695.652174	586.9565217	35261.88222	771.8243743	219.8116078	16.76529212	1008.401274
SHEF-C042E	S	161047	71|73	3237	18	10	1	2009.972244	13.06240929	7.069128259	0.725689405	20.85722695	11.17686141	6.209367452	0.620936745	18.00716561
SHEF-C042E	ORF3a	161047	84	2082	1	0	0	1292.790303	0.480307397	0	0	0.480307397	0.620936745	0	0	0.620936745
SHEF-C042E	E	161047	86|87|88	5291	8	4	56	3285.376319	4.813477738	2.287912674	33.73450797	40.83589838	4.967493961	2.483746981	34.77245773	42.22369867
SHEF-C042E	M	161047	87|88	3733	72	24	4	2317.95687	42.96482105	13.96512843	2.169086479	59.09903597	44.70744565	14.90248188	2.483746981	62.09367452
SHEF-C042E	ORF6	161047	89	2716	18	10	3	1686.4642	6.627393225	3.681885125	1.104565538	11.41384389	11.17686141	6.209367452	1.862810236	19.2490391
SHEF-C042E	ORF7a	161047	90|91	2474	1	2	1	1536.197508	1.529051988	2.078502537	1.529051988	5.136606513	0.620936745	1.24187349	0.620936745	2.483746981
SHEF-C042E	ORF8	161047	92	1306	0	2	5	810.9433892	0	1.531393568	3.82848392	5.359877489	0	1.24187349	3.104683726	4.346557216
SHEF-C042E	N	161047	93	2038	90	34	8	1265.469087	44.1609421	16.68302257	3.925417076	64.76938175	55.88430707	21.11184934	4.967493961	81.96365036
SHEF-C042E	N*	161047		0	0	0	0	0	0	0	0	0	0	0	0	0
SHEF-C042E	ORF10	161047	97|98	1852	0	0	12	1149.974852	0	0	29.10636647	29.10636647	0	0	7.451240942	7.451240942
SHEF-C043D	ORF1a	227120	1|2|4	5145	2008	624	65	2265.322297	26065.33252	8091.30094	831.5606807	34988.19414	884.1141247	274.7446284	28.61923212	1187.477985
SHEF-C043D	S	227120	71	2262	15	8	1	995.9492779	6.631299735	3.536693192	0.442086649	10.61007958	6.604438182	3.522367031	0.440295879	10.56710109
SHEF-C043D	ORF3a	227120	84|85	4659	2	0	1	2051.338499	0.93092121	0	0.335683115	1.266604326	0.880591758	0	0.440295879	1.320887636
SHEF-C043D	E	227120	86|87	5029	5	2	78	2214.247975	2.02040025	0.795910454	31.79590254	34.61221325	2.201479394	0.880591758	34.34307855	37.4251497
SHEF-C043D	M	227120	87|88	5626	36	12	5	2477.104614	14.60057575	4.897959184	2.040816327	21.53935126	15.85065164	5.283550546	2.201479394	23.33568158
SHEF-C043D	ORF6	227120	89	3081	8	10	5	1356.551603	2.596559559	3.245699448	1.622849724	7.465108731	3.522367031	4.402958788	2.201479394	10.12680521
SHEF-C043D	ORF7a	227120	90|91	2560	2	1	1	1127.15745	1.562546731	0.777000777	0.785545954	3.125093463	0.880591758	0.440295879	0.440295879	1.761183515
SHEF-C043D	ORF8	227120		0	0	0	0	0	0	0	0	0	0	0	0	0
SHEF-C043D	N	227120	93	2927	61	23	3	1288.746037	20.84045097	7.857874957	1.024940212	29.72326614	26.85804861	10.12680521	1.320887636	38.30574146
SHEF-C043D	N*	227120		0	0	0	0	0	0	0	0	0	0	0	0	0
SHEF-C043D	ORF10	227120	98	1544	0	0	25	679.8168369	0	0	16.19170984	16.19170984	0	0	11.00739697	11.00739697
SHEF-C044C	ORF1a	199220	1|2	2061	1888	606	52	1034.534685	26550.80331	8535.211268	732.3943662	35818.40895	947.6960145	304.1863267	26.10179701	1277.984138
SHEF-C044C	S	199220	71	1886	57	30	7	946.6920992	30.22269353	15.90668081	3.711558855	49.84093319	28.61158518	15.05872904	3.513703443	47.18401767
SHEF-C044C	ORF3a	199220	84|85	4154	0	2	1	2085.132015	0	1.071237279	0.437254045	1.508491324	0	1.00391527	0.501957635	1.505872904
SHEF-C044C	E	199220	86|87|88	6720	9	2	67	3373.155306	3.631961259	0.807102502	27.20505392	31.64411768	4.517618713	1.00391527	33.63116153	39.15269551
SHEF-C044C	M	199220	87|88	4979	123	41	6	2499.247064	49.63680387	16.54560129	2.417596319	68.60000148	61.74078908	20.58026303	3.011745809	85.33279791
SHEF-C044C	ORF6	199220	89|90	5153	15	6	1	2586.587692	5.357142857	2.210703661	0.357142857	7.924989375	7.529364522	3.011745809	0.501957635	11.04306797
SHEF-C044C	ORF7a	199220	90|91	3422	4	1	1	1717.699026	3.23135046	0.424989375	0.424989375	4.081329211	2.007830539	0.501957635	0.501957635	3.011745809
SHEF-C044C	ORF8	199220	92	1484	0	0	2	744.90513	0	0	1.347708895	1.347708895	0	0	1.00391527	1.00391527
SHEF-C044C	N	199220	93|94	4351	103	30	8	2184.017669	34.11725737	9.937065253	3.06939931	47.12372193	51.70163638	15.05872904	4.015661078	70.7760265
SHEF-C044C	N*	199220	95	1247	0	0	1	625.9411706	0	0	0.801924619	0.801924619	0	0	0.501957635	0.501957635
SHEF-C044C	ORF10	199220	97|98	3078	0	0	9	1545.0256	0	0	7.974643482	7.974643482	0	0	4.517618713	4.517618713
SHEF-C045B	ORF1a	66396	1|2|4	1833	496	160	9	2760.708476	15439.72156	5000	281.25	20720.97156	747.0329538	240.9783722	13.55503344	1001.566359
SHEF-C045B	S	66396	71	434	13	3	0	653.6538346	29.95391705	6.912442396	0	36.86635945	19.57949274	4.518344479	0	24.09783722
SHEF-C045B	ORF3a	66396	84	1235	0	0	1	1860.05181	0	0	0.809716599	0.809716599	0	0	1.506114826	1.506114826
SHEF-C045B	E	66396	87|88	1827	5	2	29	2751.671787	7.751937984	2.396411286	44.96124031	55.10958958	7.530574131	3.012229652	43.67732996	54.22013374
SHEF-C045B	M	66396	87|88	1827	51	19	0	2751.671787	78.36540353	29.45736434	0	107.8227679	76.81185614	28.6161817	0	105.4280378
SHEF-C045B	ORF6	66396	89	528	15	3	3	795.2286282	28.40909091	5.681818182	5.681818182	39.77272727	22.59172239	4.518344479	4.518344479	31.62841135
SHEF-C045B	ORF7a	66396	90|91	1510	2	0	3	2274.233388	8.733624454	0	2.341920375	11.07554483	3.012229652	0	4.518344479	7.530574131
SHEF-C045B	ORF8	66396		0	0	0	0	0	0	0	0	0	0	0	0	0
SHEF-C045B	N	66396	93	854	79	29	6	1286.222062	92.5058548	33.95784543	7.025761124	133.4894614	118.9830713	43.67732996	9.036688957	171.6970902
SHEF-C045B	N*	66396		0	0	0	0	0	0	0	0	0	0	0	0	0
SHEF-C045B	ORF10	66396	97|98	911	0	1	1	1372.070607	0	1.941747573	2.525252525	4.467000098	0	1.506114826	1.506114826	3.012229652
SHEF-C046A	ORF1a	184197	1|2	2083	1560	454	38	1130.854466	44571.42857	12943.34542	1085.714286	58600.48828	846.9193309	246.4752412	20.63008627	1114.024658
SHEF-C046A	S	184197	71	1631	6	8	0	885.4650184	3.678724709	4.904966278	0	8.583690987	3.257382042	4.343176056	0	7.600558098
SHEF-C046A	ORF3a	184197	84	2315	0	0	1	1256.806571	0	0	0.431965443	0.431965443	0	0	0.542897007	0.542897007
SHEF-C046A	E	184197	87|88	4626	11	1	81	2511.441554	5.311443747	0.482858522	38.92860214	44.72290441	5.971867077	0.542897007	43.97465757	50.48942165
SHEF-C046A	M	184197	87|88	4626	61	26	2	2511.441554	29.27143169	12.3713834	0.874247955	42.51706305	33.11671743	14.11532218	1.085794014	48.31783362
SHEF-C046A	ORF6	184197	89	3206	9	3	0	1740.527804	2.807236432	0.935745477	0	3.742981909	4.886073063	1.628691021	0	6.514764084
SHEF-C046A	ORF7a	184197	91	998	1	0	0	541.811213	1.002004008	0	0	1.002004008	0.542897007	0	0	0.542897007
SHEF-C046A	ORF8	184197		0	0	0	0	0	0	0	0	0	0	0	0	0
SHEF-C046A	N	184197	93|94	3682	89	38	6	1998.94678	39.09761358	16.57217619	2.616659398	58.28644916	48.31783362	20.63008627	3.257382042	72.20530193
SHEF-C046A	N*	184197	95	1227	1	0	0	666.1346276	0.814995925	0	0	0.814995925	0.542897007	0	0	0.542897007
SHEF-C046A	ORF10	184197	98	1340	0	1	17	727.4819894	0	0.746268657	12.68656716	13.43283582	0	0.542897007	9.229249119	9.772146126
SHEF-C0479	ORF1a	103458	1	32	881	300	23	30.93042587	27531.25	9375	718.75	37625	851.5532873	289.9727426	22.2312436	1163.757273
SHEF-C0479	S	103458	71	914	32	16	2	883.450289	35.01094092	17.50547046	2.188183807	54.70459519	30.93042587	15.46521294	1.933151617	48.32879043
SHEF-C0479	ORF3a	103458		0	0	0	0	0	0	0	0	0	0	0	0	0
SHEF-C0479	E	103458	87	1280	8	5	40	1237.217035	6.25	3.90625	31.25	41.40625	7.732606468	4.832879043	38.66303234	51.22851785
SHEF-C0479	M	103458	87|88	2821	80	26	3	2726.710356	62.5	20.18017927	2.34375	85.02392927	77.32606468	25.13097102	2.899727426	105.3567631
SHEF-C0479	ORF6	103458	89	1342	13	8	0	1297.144735	9.687034277	5.961251863	0	15.64828614	12.56548551	7.732606468	0	20.29809198
SHEF-C0479	ORF7a	103458		0	0	0	0	0	0	0	0	0	0	0	0	0
SHEF-C0479	ORF8	103458	92	851	0	0	1	822.5560131	0	0	1.175088132	1.175088132	0	0	0.966575809	0.966575809
SHEF-C0479	N	103458	93	1517	98	35	7	1466.295502	64.60118655	23.07185234	4.614370468	92.28740936	94.72442924	33.8301533	6.76603066	135.3206132
SHEF-C0479	N*	103458		0	0	0	0	0	0	0	0	0	0	0	0	0
SHEF-C0479	ORF10	103458	98	550	0	0	9	531.6166947	0	0	16.36363636	16.36363636	0	0	8.699182277	8.699182277
SHEF-C0488	ORF1a	203127	1|2	1284	1404	380	35	632.116853	38003.76471	10175.05882	943.5764706	49122.4	691.1931944	187.0750811	17.23059958	895.4988751
SHEF-C0488	S	203127	71|72	5166	61	28	0	2543.236497	61.33880207	27.73391409	0	89.07271616	30.03047355	13.78447966	0	43.81495321
SHEF-C0488	ORF3a	203127	84	5825	3	1	5	2867.664072	0.515021459	0.17167382	0.858369099	1.545064378	1.476908535	0.492302845	2.461514225	4.430725605
SHEF-C0488	E	203127	87	3877	0	0	118	1908.65813	0	0	30.43590405	30.43590405	0	0	58.09173571	58.09173571
SHEF-C0488	M	203127	87	3877	196	60	5	1908.65813	50.55455249	15.47588342	1.289656951	67.32009286	96.49135762	29.5381707	2.461514225	128.4910425
SHEF-C0488	ORF6	203127		0	0	0	0	0	0	0	0	0	0	0	0	0
SHEF-C0488	ORF7a	203127		0	0	0	0	0	0	0	0	0	0	0	0	0
SHEF-C0488	ORF8	203127	92	2340	0	0	1	1151.988657	0	0	0.427350427	0.427350427	0	0	0.492302845	0.492302845
SHEF-C0488	N	203127	93	5605	260	79	14	2759.357446	46.38715433	14.09455843	2.497769848	62.9794826	127.9987397	38.89192476	6.89223983	173.7829043
SHEF-C0488	N*	203127		0	0	0	0	0	0	0	0	0	0	0	0	0
SHEF-C0488	ORF10	203127	98	302	0	0	2	148.6754592	0	0	6.622516556	6.622516556	0	0	0.98460569	0.98460569
SHEF-C0497	ORF1a	239857	1|2	2459	2984	942	98	1025.194178	33324.45582	10572.91485	1093.218778	44990.58944	1244.074594	392.734004	40.8576777	1677.666276
SHEF-C0497	S	239857	71|72	5182	81	33	3	2160.453937	66.58650076	26.2078274	2.487562189	95.28189035	33.77012136	13.75819759	1.250745236	48.77906419
SHEF-C0497	ORF3a	239857	84	5598	6	0	2	2333.89061	1.071811361	0	0.357270454	1.429081815	2.501490471	0	0.833830157	3.335320629
SHEF-C0497	E	239857	87	3568	31	12	101	1487.553	8.688340807	3.3632287	28.30717489	40.35874439	12.92436744	5.002980943	42.10842294	60.03577131
SHEF-C0497	M	239857	87|88	9561	279	80	7	3986.125066	78.08165954	22.42152466	1.961883408	102.4650676	116.3193069	33.35320629	2.91840555	152.5909188
SHEF-C0497	ORF6	239857	89|90	5637	44	18	1	2350.150298	36.62253812	14.86596329	0.861326443	52.34982785	18.34426346	7.504471414	0.416915079	26.26564995
SHEF-C0497	ORF7a	239857	90|91	4812	3	0	1	2006.195358	8.928571429	0	0.223413762	9.151985191	1.250745236	0	0.416915079	1.667660314
SHEF-C0497	ORF8	239857	92	2648	0	0	1	1103.991128	0	0	0.377643505	0.377643505	0	0	0.416915079	0.416915079
SHEF-C0497	N	239857	93	5141	101	36	8	2143.360419	19.64598327	7.002528691	1.556117487	28.20462945	42.10842294	15.00894283	3.335320629	60.45268639
SHEF-C0497	N*	239857		0	0	0	0	0	0	0	0	0	0	0	0	0
SHEF-C0497	ORF10	239857	97|98	3639	0	0	12	1517.153971	0	0	13.23530579	13.23530579	0	0	5.002980943	5.002980943
SHEF-C04A6	ORF1a	256268	1|2	3108	1999	650	46	1212.792857	24654.98171	8012.676039	567.9012346	33235.55898	780.0427677	253.6407199	17.94995864	1051.633446
SHEF-C04A6	S	256268	71	2145	68	22	7	837.0143756	31.7016317	10.25641026	3.263403263	45.22144522	26.53472146	8.584762826	2.731515445	37.85099973
SHEF-C04A6	ORF3a	256268	84|85	5258	3	2	6	2051.758316	1.111795147	0.801236141	1.863354037	3.776385325	1.170649476	0.780432984	2.341298953	4.292381413
SHEF-C04A6	E	256268	86|87	5433	16	6	101	2120.046202	5.945745076	2.229654404	37.52560403	45.70100351	6.243463874	2.341298953	39.4118657	47.99662853
SHEF-C04A6	M	256268	87	2691	126	27	4	1050.07258	46.82274247	10.03344482	1.486436269	58.34262356	49.16727801	10.53584529	1.560865968	61.26398926
SHEF-C04A6	ORF6	256268	89	3846	52	12	6	1500.772629	13.52054082	3.120124805	1.560062402	18.20072803	20.29125759	4.682597905	2.341298953	27.31515445
SHEF-C04A6	ORF7a	256268	90|91	4708	2	3	5	1837.139245	1.216545012	1.542915769	1.913755535	4.673216316	0.780432984	1.170649476	1.951082461	3.902164921
SHEF-C04A6	ORF8	256268	92	1899	0	0	3	741.0211185	0	0	1.579778831	1.579778831	0	0	1.170649476	1.170649476
SHEF-C04A6	N	256268	93|94	5400	245	109	18	2107.169057	69.32654216	31.09617733	5.093378608	105.5160981	95.60304057	42.53359764	7.023896858	145.1605351
SHEF-C04A6	N*	256268	95	1646	0	0	1	642.296346	0	0	0.607533414	0.607533414	0	0	0.390216492	0.390216492
SHEF-C04A6	ORF10	256268	97|98	3352	0	0	17	1308.005682	0	0	19.22320967	19.22320967	0	0	6.633680366	6.633680366
SHEF-C04B5	ORF1a	232896	1|2	2799	1879	541	40	1201.82399	29344.11563	8453.125	625	38422.24063	806.797884	232.2925254	17.17504809	1056.265458
SHEF-C04B5	S	232896	71	2060	41	14	0	884.5149766	19.90291262	6.796116505	0	26.69902913	17.60442429	6.011266832	0	23.61569112
SHEF-C04B5	ORF3a	232896	84	3047	1	0	2	1308.309288	0.328191664	0	0.656383328	0.984574992	0.429376202	0	0.858752405	1.288128607
SHEF-C04B5	E	232896	87	2501	14	9	79	1073.869882	5.597760896	3.598560576	31.58736505	40.78368653	6.011266832	3.86438582	33.92071998	43.79637263
SHEF-C04B5	M	232896	87|88	5774	113	39	1	2479.218192	45.08761726	15.49945253	0.399840064	60.98690985	48.51951085	16.74567189	0.429376202	65.69455894
SHEF-C04B5	ORF6	232896	89|90	5670	28	8	1	2434.563067	9.758512348	2.78551532	0.348189415	12.89221708	12.02253366	3.435009618	0.429376202	15.88691948
SHEF-C04B5	ORF7a	232896	91	1331	2	0	0	571.4997252	1.502629602	0	0	1.502629602	0.858752405	0	0	0.858752405
SHEF-C04B5	ORF8	232896		0	0	0	0	0	0	0	0	0	0	0	0	0
SHEF-C04B5	N	232896	93	3111	152	60	6	1335.789365	48.85888782	19.28640309	1.928640309	70.07393121	65.26518274	25.76257214	2.576257214	93.60401209
SHEF-C04B5	N*	232896	95	1383	0	0	1	593.8272877	0	0	0.723065799	0.723065799	0	0	0.429376202	0.429376202
SHEF-C04B5	ORF10	232896	98	1309	0	0	14	562.0534487	0	0	10.69518717	10.69518717	0	0	6.011266832	6.011266832
SHEF-C04C4	ORF1a	299383	1|2	3901	1486	448	36	1303.013197	25281.06634	7622.250935	620.6896552	33524.00693	496.3541684	149.6410952	12.02473086	658.0199945
SHEF-C04C4	S	299383	71	2304	99	35	9	769.5827752	42.96875	15.19097222	3.90625	62.06597222	33.06800987	11.69071056	3.006182716	47.76490315
SHEF-C04C4	ORF3a	299383	84|85	6504	11	6	8	2172.468043	4.235552158	2.235811962	2.29826481	8.76962893	3.674223319	2.004121811	2.672162414	8.350507544
SHEF-C04C4	E	299383	86|87|88	10284	40	16	72	3435.064783	14.34834214	5.847953216	26.26328144	46.4595768	13.36081207	5.344324828	24.04946173	42.75459862
SHEF-C04C4	M	299383	87|88	7089	294	102	10	2367.869919	106.6415176	37.1449313	3.65497076	147.4414197	98.20196872	34.07007078	3.340203018	135.6122425
SHEF-C04C4	ORF6	299383	89|90	6956	36	14	1	2323.445219	11.7242345	4.688546551	0.334896182	16.74767724	12.02473086	4.676284225	0.334020302	17.03503539
SHEF-C04C4	ORF7a	299383	90|91	5652	7	6	5	1887.882746	3.819071095	3.224540774	2.287369301	9.33098117	2.338142112	2.004121811	1.670101509	6.012365432
SHEF-C04C4	ORF8	299383	92	2973	0	0	1	993.0423571	0	0	0.336360579	0.336360579	0	0	0.334020302	0.334020302
SHEF-C04C4	N	299383	93	3803	541	151	24	1270.279208	142.2561136	39.70549566	6.310807257	188.2724165	180.7049832	50.43706556	8.016487242	239.1585361
SHEF-C04C4	N*	299383	95	1921	2	1	0	641.6529997	1.041124414	0.520562207	0	1.561686622	0.668040604	0.334020302	0	1.002060905
SHEF-C04C4	ORF10	299383	97|98	5147	0	0	26	1719.202493	0	0	10.82218898	10.82218898	0	0	8.684527846	8.684527846
SHEF-C04D3	ORF1a	266015	1|2	3766	2960	850	66	1415.70964	30124.63	8633.743574	663.5379343	39421.91151	1112.719208	319.5308535	24.81063098	1457.060692
SHEF-C04D3	S	266015	71	1621	38	9	3	609.3641336	23.44231956	5.552128316	1.850709439	30.84515731	14.28490875	3.383267861	1.127755954	18.79593256
SHEF-C04D3	ORF3a	266015	84	4683	2	0	3	1760.427044	0.42707666	0	0.64061499	1.067691651	0.751837302	0	1.127755954	1.879593256
SHEF-C04D3	E	266015	86|87	5070	12	1	79	1905.907562	3.923807895	0.306372549	24.20343137	28.43361182	4.511023814	0.375918651	29.69757345	34.58451591
SHEF-C04D3	M	266015	87	3264	125	30	1	1226.998478	38.29656863	9.191176471	0.306372549	47.79411765	46.9898314	11.27755954	0.375918651	58.64330959
SHEF-C04D3	ORF6	266015	89|90	5930	42	14	2	2229.197602	21.81818182	7.002934643	1.038961039	29.8600775	15.78858335	5.262861117	0.751837302	21.80328177
SHEF-C04D3	ORF7a	266015	90|91	4716	0	5	1	1772.832359	0	1.248439451	1.406469761	2.654909212	0	1.879593256	0.375918651	2.255511907
SHEF-C04D3	ORF8	266015	92	2692	0	0	1	1011.973009	0	0	0.371471025	0.371471025	0	0	0.375918651	0.375918651
SHEF-C04D3	N	266015	93	4069	278	108	16	1529.612992	68.3214549	26.54214795	3.932170066	98.79577292	104.505385	40.59921433	6.014698419	151.1192978
SHEF-C04D3	N*	266015	95	1471	0	0	1	552.9763359	0	0	0.679809653	0.679809653	0	0	0.375918651	0.375918651
SHEF-C04D3	ORF10	266015	98	2269	0	0	17	852.9594196	0	0	7.492287351	7.492287351	0	0	6.39061707	6.39061707
SHEF-C04E2	ORF1a	205444	1|2	515	1286	411	34	250.6765834	41880.51653	13459.06059	1107.563502	56447.14063	625.9613325	200.0545161	16.54952201	842.5653706
SHEF-C04E2	S	205444	71	1909	99	39	6	929.2069858	51.85961236	20.42954426	3.14300681	75.43216344	48.18831409	18.98327525	2.920503884	70.09209322
SHEF-C04E2	ORF3a	205444	84|85	3727	5	3	8	1814.119663	1.534212949	0.920527769	6.114559812	8.56930053	2.433753237	1.460251942	3.894005179	7.788010358
SHEF-C04E2	E	205444	87	2873	21	6	91	1398.43461	7.309432649	2.088409328	31.67420814	41.07205012	10.22176359	2.920503884	44.29430891	57.43657639
SHEF-C04E2	M	205444	87	2873	166	57	4	1398.43461	57.77932475	19.83988862	1.392272885	79.01148625	80.80060746	27.7447869	1.94700259	110.492397
SHEF-C04E2	ORF6	205444	89|90	3820	68	23	1	1859.387473	75.20221554	25.69832402	1.117318436	102.017858	33.09904402	11.19526489	0.486750647	44.78105956
SHEF-C04E2	ORF7a	205444	90|91	3716	1	1	27	1808.765406	1.264222503	1.264222503	9.230769231	11.75921424	0.486750647	0.486750647	13.14226748	14.11576877
SHEF-C04E2	ORF8	205444	92	2335	0	0	2	1136.562762	0	0	0.856531049	0.856531049	0	0	0.973501295	0.973501295
SHEF-C04E2	N	205444	93|94	5745	279	110	16	2796.382469	72.27979275	28.76884595	4.14507772	105.1937164	135.8034306	53.54257121	7.788010358	197.1340122
SHEF-C04E2	N*	205444		0	0	0	0	0	0	0	0	0	0	0	0	0
SHEF-C04E2	ORF10	205444	97|98	3174	0	0	18	1544.946555	0	0	18.03324854	18.03324854	0	0	8.761511653	8.761511653
SHEF-C050D	ORF1a	258707	1|2	2483	2310	709	79	959.7730251	21183.90747	6487.080992	724.7706422	28395.7591	892.9020088	274.0552053	30.53647563	1197.49369
SHEF-C050D	S	258707	71|72	4684	101	34	10	1810.542428	47.58193528	16.04530439	4.719207173	68.34644684	39.04030428	13.14228065	3.865376662	56.04796159
SHEF-C050D	ORF3a	258707	84	3103	0	0	4	1199.426378	0	0	1.289075089	1.289075089	0	0	1.546150665	1.546150665
SHEF-C050D	E	258707	86|87	5072	16	4	92	1960.519043	6.199147617	1.549786904	35.65909728	43.4080318	6.184602659	1.546150665	35.56146529	43.29221861
SHEF-C050D	M	258707	87|88	5722	191	51	9	2211.768526	73.9332479	19.62162947	3.487020535	97.0418979	73.82869424	19.71342097	3.478838995	97.02095421
SHEF-C050D	ORF6	258707	89	2618	42	11	5	1011.95561	16.04278075	4.201680672	1.909854851	22.15431627	16.23458198	4.251914328	1.932688331	22.41918464
SHEF-C050D	ORF7a	258707	90|91	4157	2	0	7	1606.837078	0.736105999	0	2.902762442	3.638868442	0.773075332	0	2.705763663	3.478838995
SHEF-C050D	ORF8	258707	92	2189	0	1	3	846.1309512	0	0.456829603	1.370488808	1.82731841	0	0.386537666	1.159612998	1.546150665
SHEF-C050D	N	258707	93	3721	189	68	7	1438.306656	50.79279764	18.27465735	1.881214727	70.94866971	73.0556189	26.2845613	2.705763663	102.0459439
SHEF-C050D	N*	258707		0	0	0	0	0	0	0	0	0	0	0	0	0
SHEF-C050D	ORF10	258707	97|98	4220	0	0	21	1631.188951	0	0	10.63387512	10.63387512	0	0	8.117290989	8.117290989
SHEF-C051C	ORF1a	305007	1|2	576	1766	619	52	188.8481248	28476.37363	9954.120879	912.6373626	39343.13187	579.0031048	202.9461619	17.04878904	798.9980558
SHEF-C051C	S	305007	71	2771	41	9	6	908.5037393	14.79610249	3.247924937	2.165283291	20.20931072	13.44231444	2.95075195	1.967167967	18.36023436
SHEF-C051C	ORF3a	305007	84	5358	2	0	5	1756.680994	0.37327361	0	0.933184024	1.306457633	0.655722656	0	1.639306639	2.295029294
SHEF-C051C	E	305007	87	3947	11	4	135	1294.068661	2.78692678	1.01342792	34.2031923	38.003547	3.606474606	1.311445311	44.26127925	49.17919917
SHEF-C051C	M	305007	87	3947	286	83	5	1294.068661	72.46009628	21.02862934	1.2667849	94.75551051	93.76833974	27.21249021	1.639306639	122.6201366
SHEF-C051C	ORF6	305007	89|90	5238	104	31	3	1717.337635	111.2124704	32.80493225	3.25732899	147.2747316	34.09757809	10.16370116	0.983583983	45.24486323
SHEF-C051C	ORF7a	305007	90|91	5050	6	1	3	1655.699705	7.052924745	1.36425648	0.694927033	9.112108258	1.967167967	0.327861328	0.983583983	3.278613278
SHEF-C051C	ORF8	305007	92	3630	0	0	13	1190.13662	0	0	3.581267218	3.581267218	0	0	4.262197261	4.262197261
SHEF-C051C	N	305007	93	6241	213	85	15	2046.182547	34.12914597	13.61961224	2.403460984	50.1522192	69.83446282	27.86821286	4.917919917	102.6205956
SHEF-C051C	N*	305007		0	0	0	0	0	0	0	0	0	0	0	0	0
SHEF-C051C	ORF10	305007	97|98	4739	0	0	13	1553.734832	0	0	9.165410373	9.165410373	0	0	4.262197261	4.262197261
SHEF-C052B	ORF1a	270582	1|2	2543	1832	599	50	939.8260047	22060.64747	7216.86747	602.4096386	29879.92458	677.0590801	221.3746665	18.47868668	916.9124332
SHEF-C052B	S	270582	71	2627	37	19	5	970.8701983	14.08450704	7.232584697	1.903311762	23.2204035	13.67422815	7.021900939	1.847868668	22.54399775
SHEF-C052B	ORF3a	270582	84|85	5544	2	0	4	2048.916779	0.728725015	0	1.312335958	2.041060973	0.739147467	0	1.478294935	2.217442402
SHEF-C052B	E	270582	87|88	5626	15	10	126	2079.221826	5.791505792	3.861003861	48.59192903	58.24443868	5.543606005	3.695737337	46.56629044	55.80563378
SHEF-C052B	M	270582	87|88	5626	150	50	9	2079.221826	57.57474018	19.24829968	3.474903475	80.29794334	55.43606005	18.47868668	3.326163603	77.24091033
SHEF-C052B	ORF6	270582	89|90	6768	39	12	10	2501.275029	9.991314282	3.043367994	2.536139995	15.57082227	14.41337561	4.434884804	3.695737337	22.54399775
SHEF-C052B	ORF7a	270582	90|91	4741	6	2	2	1752.149071	3.131524008	1.043841336	0.707964602	4.883329946	2.217442402	0.739147467	0.739147467	3.695737337
SHEF-C052B	ORF8	270582	92|93	5565	1	0	4	2056.677828	0.304321363	0	1.75515577	2.059477133	0.369573734	0	1.478294935	1.847868668
SHEF-C052B	N	270582	93|94	5701	341	109	24	2106.939856	103.7735849	33.28078592	7.303712721	144.3580835	126.0246432	40.28353697	8.869769608	175.1779498
SHEF-C052B	N*	270582	95|96	5053	3	0	5	1867.456076	1.435406699	0	2.251371379	3.686778078	1.108721201	0	1.847868668	2.956589869
SHEF-C052B	ORF10	270582	97|98	4344	0	0	27	1605.428299	0	0	15.50426442	15.50426442	0	0	9.978490809	9.978490809
SHEF-C053A	ORF1a	266294	1|2	1418	1759	607	48	532.4941606	26197.45295	9060.196714	679.8794701	35937.52914	660.548116	227.9435511	18.0251902	906.5168573
SHEF-C053A	S	266294	71	2867	73	26	7	1076.62959	25.46215556	9.06871294	2.441576561	36.97244506	27.4133101	9.763644693	2.628673571	39.80562837
SHEF-C053A	ORF3a	266294	84|85	4616	1	1	2	1733.422458	0.291970803	0.839630563	0.583941606	1.715542971	0.375524796	0.375524796	0.751049592	1.502099184
SHEF-C053A	E	266294	87	3033	13	8	107	1138.966706	4.286185295	2.637652489	35.27860204	42.20243983	4.881822347	3.004198367	40.18115316	48.06717388
SHEF-C053A	M	266294	87|88	6506	161	46	9	2443.164322	53.08275635	15.12473075	2.96735905	71.17484615	60.45949214	17.27414061	3.379723163	81.11335591
SHEF-C053A	ORF6	266294	89	1877	15	15	5	704.8600419	7.991475759	7.991475759	2.663825253	18.64677677	5.632871939	5.632871939	1.87762398	13.14336786
SHEF-C053A	ORF7a	266294	90|91	4658	8	5	12	1749.194499	5.231667649	2.727751613	5.285127408	13.24454667	3.004198367	1.87762398	4.506297551	9.388119898
SHEF-C053A	ORF8	266294	92	2557	3	1	2	960.2169031	1.173249902	0.391083301	0.782166601	2.346499804	1.126574388	0.375524796	0.751049592	2.253148775
SHEF-C053A	N	266294	92|93|94	9078	294	98	14	3409.014097	74.22465447	24.92703582	3.521126761	102.672817	110.40429	36.80143	5.257347143	152.4630671
SHEF-C053A	N*	266294		0	0	0	0	0	0	0	0	0	0	0	0	0
SHEF-C053A	ORF10	266294	97|98	3838	0	0	17	1441.264167	0	0	11.67626282	11.67626282	0	0	6.38392153	6.38392153
SHEF-C0576	ORF1a	296935	1|2	1954	2567	785	91	658.056477	23472.12191	7224.930781	825.1574977	31522.21018	864.4989644	264.3676225	30.64643777	1159.513025
SHEF-C0576	S	296935	71	3004	34	16	6	1011.669221	11.31824234	5.326231691	1.997336884	18.64181092	11.45031741	5.388384663	2.020644249	18.85934632
SHEF-C0576	ORF3a	296935	84	3906	0	0	4	1315.439406	0	0	1.02406554	1.02406554	0	0	1.347096166	1.347096166
SHEF-C0576	E	296935	86|87	6386	8	4	143	2150.639029	2.459268368	1.253182876	43.95942207	47.67187332	2.694192332	1.347096166	48.15868793	52.19997643
SHEF-C0576	M	296935	87	3253	100	23	2	1095.525957	30.7408546	7.070396557	0.614817092	38.42606824	33.67740415	7.745802954	0.673548083	42.09675518
SHEF-C0576	ORF6	296935	89	2520	19	6	5	848.6705845	7.53968254	2.380952381	1.984126984	11.9047619	6.398706788	2.020644249	1.683870207	10.10322124
SHEF-C0576	ORF7a	296935	90|91	5607	1	0	5	1888.29205	0.560538117	0	1.307873398	1.868411514	0.336774041	0	1.683870207	2.020644249
SHEF-C0576	ORF8	296935	92	3031	0	0	4	1020.76212	0	0	1.31969647	1.31969647	0	0	1.347096166	1.347096166
SHEF-C0576	N	296935	93	4267	26	14	2	1437.014835	6.093273963	3.280993672	0.468713382	9.842981017	8.756125078	4.71483658	0.673548083	14.14450974
SHEF-C0576	N*	296935	95	1976	0	0	2	665.4655059	0	0	1.012145749	1.012145749	0	0	0.673548083	0.673548083
SHEF-C0576	ORF10	296935	97|98	4268	0	0	32	1437.351609	0	0	18.71299976	18.71299976	0	0	10.77676933	10.77676933
SHEF-C0585	ORF1a	317421	1|2	2537	2247	757	84	799.2539876	29814.34967	10111.76219	1108.920126	41035.03199	707.8926725	238.4845363	26.46327748	972.8404863
SHEF-C0585	S	317421	71	2957	69	25	10	931.570375	23.3344606	8.454514711	3.381805884	35.1707812	21.73769221	7.87597544	3.150390176	32.76405783
SHEF-C0585	ORF3a	317421	84	4300	0	0	5	1354.667776	0	0	1.162790698	1.162790698	0	0	1.575195088	1.575195088
SHEF-C0585	E	317421	86|87|88	10995	12	9	131	3463.853998	3.772398617	2.719695115	41.15784321	47.64993694	3.780468211	2.835351158	41.2701113	47.88593067
SHEF-C0585	M	317421	87|88	7549	173	63	12	2378.229544	54.21455575	19.80509274	3.772398617	77.7920471	54.50175004	19.84745811	3.780468211	78.12967636
SHEF-C0585	ORF6	317421	89|90	6627	19	8	8	2087.76357	6.65004497	2.838892832	2.838892832	12.32783063	5.985741334	2.520312141	2.520312141	11.02636562
SHEF-C0585	ORF7a	317421	90|91	5710	1	2	1	1798.87279	0.526038927	0.525072197	0.262536099	1.313647223	0.315039018	0.630078035	0.315039018	1.26015607
SHEF-C0585	ORF8	317421	92	3222	0	0	5	1015.055715	0	0	1.551831161	1.551831161	0	0	1.575195088	1.575195088
SHEF-C0585	N	317421	93	4129	96	41	13	1300.796104	23.25018164	9.929765076	3.148462097	36.32840882	30.24374569	12.91659972	4.095507229	47.25585264
SHEF-C0585	N*	317421	95	2016	0	0	1	635.1186594	0	0	0.496031746	0.496031746	0	0	0.315039018	0.315039018
SHEF-C0585	ORF10	317421	97|98	4361	0	0	16	1373.885156	0	0	8.68150726	8.68150726	0	0	5.040624281	5.040624281
SHEF-C0594	ORF1a	315558	1|2	1258	1561	481	45	398.6588836	28185.30793	8661.419497	788.4562276	37635.18365	494.6792666	152.4283967	14.26045291	661.3681162
SHEF-C0594	S	315558	71	2959	48	25	4	937.7040037	16.22169652	8.44880027	1.351808043	26.02230483	15.21114977	7.92247384	1.267595814	24.40121943
SHEF-C0594	ORF3a	315558	84|85	6069	0	1	5	1923.259749	0	0.941619586	1.740501151	2.682120737	0	0.316898954	1.584494768	1.901393722
SHEF-C0594	E	315558	86|87	7090	19	6	146	2246.813581	4.457916417	1.361779392	33.13663187	38.95632767	6.021080118	1.901393722	46.26724723	54.18972107
SHEF-C0594	M	315558	87	4406	135	37	3	1396.25679	30.64003631	8.397639582	0.680889696	39.71856559	42.78135874	11.72526128	0.950696861	55.45731688
SHEF-C0594	ORF6	315558	89|90	6117	28	11	1	1938.470899	18.88628609	7.607192254	0.691562932	27.18504128	8.873170701	3.48588849	0.316898954	12.67595814
SHEF-C0594	ORF7a	315558	90|91	6024	3	0	14	1908.999296	1.692283519	0	2.99721687	4.689500389	0.950696861	0	4.43658535	5.387282211
SHEF-C0594	ORF8	315558	92	3496	0	0	4	1107.878742	0	0	1.14416476	1.14416476	0	0	1.267595814	1.267595814
SHEF-C0594	N	315558	93	5276	213	87	15	1671.958879	40.37149356	16.48976497	2.843062926	59.70432146	67.49947712	27.57020896	4.753484304	99.82317038
SHEF-C0594	N*	315558	95	2217	0	0	2	702.5649801	0	0	0.902119982	0.902119982	0	0	0.633797907	0.633797907
SHEF-C0594	ORF10	315558	97|98	4831	0	0	22	1530.938845	0	0	11.73521152	11.73521152	0	0	6.971776979	6.971776979
SHEF-C05A3	ORF1a	364478	1|2	2698	2858	1014	72	740.2367221	22305.85482	7921.875	562.5	30790.22982	784.1351193	278.206092	19.75427872	1082.09549
SHEF-C05A3	S	364478	71	3031	113	40	7	831.6002612	37.28142527	13.1969647	2.309468822	52.78785879	31.00324299	10.97459929	1.920554876	43.89839716
SHEF-C05A3	ORF3a	364478	84	5042	0	0	5	1383.34824	0	0	0.991669972	0.991669972	0	0	1.371824911	1.371824911
SHEF-C05A3	E	364478	87	3525	19	3	111	967.1365624	5.390070922	0.85106383	31.4893617	37.73049645	5.212934663	0.823094947	30.45451303	36.49054264
SHEF-C05A3	M	364478	87|88	8729	146	48	7	2394.93193	41.32691165	13.61702128	1.985815603	56.92974853	40.05728741	13.16951915	1.920554876	55.14736143
SHEF-C05A3	ORF6	364478	89	2989	50	19	3	820.0769319	16.72800268	6.356641017	1.003680161	24.08832385	13.71824911	5.212934663	0.823094947	19.75427872
SHEF-C05A3	ORF7a	364478	90|91	6914	2	2	1	1896.959487	0.703291749	0.99950025	0.499750125	2.202542124	0.548729964	0.548729964	0.274364982	1.371824911
SHEF-C05A3	ORF8	364478	92	3602	0	1	8	988.2626661	0	0.277623542	2.22098834	2.498611882	0	0.274364982	2.194919858	2.46928484
SHEF-C05A3	N	364478	93	4858	307	117	15	1332.865084	63.19473034	24.08398518	3.087690408	90.36640593	84.23004955	32.10070292	4.115474734	120.4462272
SHEF-C05A3	N*	364478	95	2153	0	1	5	590.7078068	0	0.464468184	2.32234092	2.786809104	0	0.274364982	1.371824911	1.646189893
SHEF-C05A3	ORF10	364478	98	2213	0	0	35	607.1697057	0	0	15.81563488	15.81563488	0	0	9.602774379	9.602774379
SHEF-C05B2	ORF1a	189391	1|2	140	512	177	14	73.92114726	21793.52851	7453.775039	636.3636364	29883.66718	270.3401957	93.45745046	7.392114726	371.1897609
SHEF-C05B2	S	189391	71	1643	0	0	2	867.5174639	0	0	1.217285453	1.217285453	0	0	1.056016389	1.056016389
SHEF-C05B2	ORF3a	189391	84	3992	3	0	3	2107.808713	0.751503006	0	0.751503006	1.503006012	1.584024584	0	1.584024584	3.168049168
SHEF-C05B2	E	189391	87	3749	0	0	127	1979.502722	0	0	33.87570019	33.87570019	0	0	67.05704073	67.05704073
SHEF-C05B2	M	189391	87	3749	75	15	2	1979.502722	20.00533476	4.001066951	0.533475593	24.5398773	39.6006146	7.92012292	1.056016389	48.57675391
SHEF-C05B2	ORF6	189391	89|90	2900	43	13	2	1531.223765	140.8526949	37.55823268	6.688963211	185.0998908	22.70435237	6.864106531	1.056016389	30.62447529
SHEF-C05B2	ORF7a	189391		0	0	0	0	0	0	0	0	0	0	0	0	0
SHEF-C05B2	ORF8	189391		0	0	0	0	0	0	0	0	0	0	0	0	0
SHEF-C05B2	N	189391	93	4892	94	36	2	2583.016088	19.21504497	7.358953393	0.408830744	26.98282911	49.6327703	19.00829501	1.056016389	69.6970817
SHEF-C05B2	N*	189391		0	0	0	0	0	0	0	0	0	0	0	0	0
SHEF-C05B2	ORF10	189391	98	694	0	0	10	366.4376871	0	0	14.4092219	14.4092219	0	0	5.280081947	5.280081947
SHEF-C05C1	ORF1a	223189	1|2	659	896	292	21	295.2654477	26635.86523	8650.518341	567.284689	35853.66826	401.4534766	130.8308205	9.409065859	541.693363
SHEF-C05C1	S	223189	71	2435	50	18	4	1091.003589	20.5338809	7.392197125	1.642710472	29.5687885	22.40253776	8.064913593	1.792203021	32.25965437
SHEF-C05C1	ORF3a	223189	84	3168	1	0	2	1419.424792	0.315656566	0	0.631313131	0.946969697	0.448050755	0	0.89610151	1.344152266
SHEF-C05C1	E	223189	87	3193	9	5	102	1430.626061	2.818665832	1.565925462	31.94487942	36.32947072	4.032456797	2.240253776	45.70117703	51.9738876
SHEF-C05C1	M	223189	87	3193	88	32	4	1430.626061	27.56028813	10.02192296	1.25274037	38.83495146	39.42846646	14.33762417	1.792203021	55.55829364
SHEF-C05C1	ORF6	223189	89	794	13	9	0	355.7522996	16.37279597	11.33501259	0	27.70780856	5.824659817	4.032456797	0	9.857116614
SHEF-C05C1	ORF7a	223189	90|91	4363	3	0	5	1954.845445	2.492078772	0	1.447178003	3.939256775	1.344152266	0	2.240253776	3.584406042
SHEF-C05C1	ORF8	223189	92	2342	2	0	2	1049.334869	0.853970965	0	0.853970965	1.70794193	0.89610151	0	0.89610151	1.792203021
SHEF-C05C1	N	223189	93	4045	220	97	12	1812.365305	54.3881335	23.9802225	2.966625464	81.33498146	98.57116614	43.46092325	5.376609062	147.4086985
SHEF-C05C1	N*	223189		0	0	0	0	0	0	0	0	0	0	0	0	0
SHEF-C05C1	ORF10	223189	98	887	0	0	16	397.4210199	0	0	18.03833145	18.03833145	0	0	7.168812083	7.168812083
SHEF-C05D0	ORF1a	407893	1|2	3433	173	69	2	841.6422934	21292.71954	7718.663998	285.7142857	29297.09782	42.41308382	16.91620106	0.490324668	59.81960955
SHEF-C05D0	S	407893	71	470	1	1	0	115.2262971	2.127659574	2.127659574	0	4.255319149	0.245162334	0.245162334	0	0.490324668
SHEF-C05D0	ORF3a	407893	84	11488	6	3	12	2816.424896	0.522284123	0.261142061	1.044568245	1.827994429	1.470974005	0.735487003	2.941948011	5.148409019
SHEF-C05D0	E	407893	87	2023	0	0	66	495.9634022	0	0	32.62481463	32.62481463	0	0	16.18071406	16.18071406
SHEF-C05D0	M	407893	87	2023	1	0	0	495.9634022	0.494315373	0	0	0.494315373	0.245162334	0	0	0.245162334
SHEF-C05D0	ORF6	407893		0	0	0	0	0	0	0	0	0	0	0	0	0
SHEF-C05D0	ORF7a	407893	90	11382	0	0	11	2790.437688	0	0	0.966438236	0.966438236	0	0	2.696785677	2.696785677
SHEF-C05D0	ORF8	407893	92	7948	0	3	4	1948.550233	0	0.377453447	0.503271263	0.880724711	0	0.735487003	0.980649337	1.71613634
SHEF-C05D0	N	407893	93|94	7107	465	165	25	1742.368709	236.882323	83.73999472	12.73560876	333.3579265	114.0004854	40.45178515	6.129058356	160.5813289
SHEF-C05D0	N*	407893		0	0	0	0	0	0	0	0	0	0	0	0	0
SHEF-C05D0	ORF10	407893	98	3521	0	0	34	863.2165789	0	0	9.656347629	9.656347629	0	0	8.335519364	8.335519364
SHEF-C05FE	ORF1a	249032	1|2|4	3845	1451	476	35	1543.978284	32857.05913	10863.80662	785.8449477	44506.7107	582.6560442	191.1400944	14.05441871	787.8505574
SHEF-C05FE	S	249032	71	2692	169	57	6	1080.985576	62.77860327	21.17384844	2.228826152	86.18127786	67.86276462	22.88862476	2.409328922	93.1607183
SHEF-C05FE	ORF3a	249032	84|85	3979	4	2	1	1597.78663	1.148435257	2.303237846	0.287108814	3.738781918	1.606219281	0.803109641	0.40155482	2.810883742
SHEF-C05FE	E	249032	87	3936	21	7	122	1580.519773	5.335365854	1.778455285	30.99593496	38.1097561	8.432651226	2.810883742	48.98968807	60.23322304
SHEF-C05FE	M	249032	87|88	8402	207	64	6	3373.8636	52.56131239	16.23001158	1.524390244	70.31571421	83.12184779	25.6995085	2.409328922	111.2306852
SHEF-C05FE	ORF6	249032	89	916	21	3	1	367.8242154	22.92576419	3.27510917	1.091703057	27.29257642	8.432651226	1.204664461	0.40155482	10.03887051
SHEF-C05FE	ORF7a	249032	90|91	4690	13	1	7	1883.292107	10.64017618	0.982318271	2.616305199	14.23879965	5.220212663	0.40155482	2.810883742	8.432651226
SHEF-C05FE	ORF8	249032	92	3067	0	0	12	1231.568634	0	0	3.912618194	3.912618194	0	0	4.818657843	4.818657843
SHEF-C05FE	N	249032	93	5064	193	63	10	2033.47361	38.1121643	12.44075829	1.974723539	52.52764613	77.50008031	25.29795368	4.015548203	106.8135822
SHEF-C05FE	N*	249032	95	2072	0	0	1	832.0215876	0	0	0.482625483	0.482625483	0	0	0.40155482	0.40155482
SHEF-C05FE	ORF10	249032	97|98	3144	0	0	9	1262.488355	0	0	23.73054114	23.73054114	0	0	3.613993382	3.613993382
SHEF-C060A	ORF1a	245172	1|2	405	841	330	28	165.1901522	27556.08185	10364.05836	1000	38920.1402	343.0244889	134.5993833	11.42055373	489.044426
SHEF-C060A	S	245172	71|72	6036	185	81	5	2461.945083	85.83872937	37.6744186	2.325581395	125.8387294	75.45723003	33.03803044	2.039384595	110.5346451
SHEF-C060A	ORF3a	245172	84|85	4162	5	5	4	1697.583737	8.461144186	4.871269172	1.025115325	14.35752868	2.039384595	2.039384595	1.631507676	5.710276867
SHEF-C060A	E	245172	86|87	5670	21	6	106	2312.662131	5.293672801	1.512477943	27.05556306	33.86171381	8.5654153	2.447261514	43.23495342	54.24763024
SHEF-C060A	M	245172	87|88	8818	519	168	21	3596.658672	130.7834055	42.25750922	5.293672801	178.3345875	211.688121	68.5233224	8.5654153	288.7768587
SHEF-C060A	ORF6	245172	89	948	41	22	3	386.6673193	43.24894515	23.20675105	3.164556962	69.62025316	16.72295368	8.973292219	1.223630757	26.91987666
SHEF-C060A	ORF7a	245172	90|91	4863	4	2	9	1983.505457	5.277044855	2.638522427	2.192448234	10.10801552	1.631507676	0.815753838	3.670892272	6.118153786
SHEF-C060A	ORF8	245172	92	3442	0	0	2	1403.912355	0	0	0.581057525	0.581057525	0	0	0.815753838	0.815753838
SHEF-C060A	N	245172	93	4658	415	197	31	1899.890689	89.09403177	42.29282954	6.655216831	138.0420781	169.2689214	80.35175305	12.64418449	262.264859
SHEF-C060A	N*	245172		0	0	0	0	0	0	0	0	0	0	0	0	0
SHEF-C060A	ORF10	245172	98	1351	0	0	19	551.0417177	0	0	14.06365655	14.06365655	0	0	7.749661462	7.749661462
SHEF-C0619	ORF1a	268359	1|2	235	435	140	7	87.56926356	31597.90732	10010.83707	583.3333333	42192.07773	162.0962964	52.16892297	2.608446149	216.8736655
SHEF-C0619	S	268359	71	2676	53	21	4	997.1716991	19.80568012	7.847533632	1.494768311	29.14798206	19.7496637	7.825338446	1.490540656	29.0655428
SHEF-C0619	ORF3a	268359	84|85	5329	26	8	9	1985.772789	59.80824217	15.24124504	1.735106998	76.7845942	9.688514266	2.981081313	3.353716477	16.02331206
SHEF-C0619	E	268359	87|88	10682	0	0	151	3980.488823	0	0	30.98547438	30.98547438	0	0	56.26790978	56.26790978
SHEF-C0619	M	268359	87|88	10682	269	57	9	3980.488823	55.22540865	11.70912079	1.848808546	68.78333798	100.2388591	21.24020435	3.353716477	124.83278
SHEF-C0619	ORF6	268359	89|90	4812	106	38	3	1793.12041	138.992678	49.91031102	4.026845638	192.9298347	39.49932739	14.16013624	1.117905492	54.77736912
SHEF-C0619	ORF7a	268359	90|91	4782	3	2	1	1781.941355	3.043084282	1.644482884	0.245881485	4.933448651	1.117905492	0.745270328	0.372635164	2.235810985
SHEF-C0619	ORF8	268359	92	3661	0	0	1	1364.217336	0	0	0.273149413	0.273149413	0	0	0.372635164	0.372635164
SHEF-C0619	N	268359	93	6243	627	196	38	2326.361329	100.4324844	31.39516258	6.086817235	137.9144642	233.6422479	73.03649216	14.16013624	320.8388763
SHEF-C0619	N*	268359	95	2288	0	0	1	852.5892554	0	0	0.437062937	0.437062937	0	0	0.372635164	0.372635164
SHEF-C0619	ORF10	268359	97|98	4053	0	0	18	1510.29032	0	0	15.26854403	15.26854403	0	0	6.707432954	6.707432954
SHEF-C0628	ORF1a	413743	1|2	3565	3130	977	91	861.6459976	22832.70022	7110.364197	664.2335766	30607.29799	756.5082672	236.1369256	21.99432981	1014.639523
SHEF-C0628	S	413743	71	4081	161	49	8	986.3610986	39.45111492	12.00686106	1.960303847	53.41827983	38.91304505	11.84310067	1.933567456	52.68971318
SHEF-C0628	ORF3a	413743	84	4168	0	3	6	1007.388645	0	0.719769674	1.439539347	2.159309021	0	0.725087796	1.450175592	2.175263388
SHEF-C0628	E	413743	86|87|88	13247	22	6	167	3201.746011	4.986936402	1.360235774	37.86333935	44.21051153	5.317310504	1.450175592	40.36322065	47.13070674
SHEF-C0628	M	413743	87|88	8902	170	54	7	2151.577187	38.52385998	12.24212197	1.586941737	52.35292369	41.08830844	13.05158033	1.691871524	55.8317603
SHEF-C0628	ORF6	413743	89	4627	50	17	6	1118.327077	10.80613789	3.674086881	1.296736546	15.77696131	12.0847966	4.108830844	1.450175592	17.64380304
SHEF-C0628	ORF7a	413743	90|91	7526	7	4	2	1819.003584	2.226525221	0.995857842	0.441014333	3.663397395	1.691871524	0.966783728	0.483391864	3.142047116
SHEF-C0628	ORF8	413743	92	3842	0	2	9	928.5957708	0	0.520562207	2.342529932	2.86309214	0	0.483391864	2.175263388	2.658655252
SHEF-C0628	N	413743	93|94	9373	195	75	21	2265.415971	35.26019457	13.53057911	3.78856215	52.57933583	47.13070674	18.1271949	5.075614572	70.33351622
SHEF-C0628	N*	413743	95|96	7213	0	0	2	1743.352758	0	0	0.56833045	0.56833045	0	0	0.483391864	0.483391864
SHEF-C0628	ORF10	413743	97|98	6956	0	0	34	1681.236903	0	0	11.62669786	11.62669786	0	0	8.217661689	8.217661689
SHEF-C0637	ORF1a	261720	1|2	1681	1656	564	54	642.2894697	28844.28044	9903.209214	911.5509337	39659.04059	632.7372765	215.4974782	20.63273728	868.867492
SHEF-C0637	S	261720	71	3009	36	12	2	1149.701972	11.96410768	3.988035892	0.664672649	16.61681622	13.75515818	4.585052728	0.764175455	19.10438637
SHEF-C0637	ORF3a	261720	84	3259	0	0	3	1245.223903	0	0	0.920527769	0.920527769	0	0	1.146263182	1.146263182
SHEF-C0637	E	261720	86|87	5870	4	2	128	2242.854959	1.264622194	0.632311097	40.5211673	42.41810059	1.528350909	0.764175455	48.9072291	51.19975546
SHEF-C0637	M	261720	87|88	6464	77	26	1	2469.81507	24.34397724	8.206827217	0.316155549	32.86696	29.42075501	9.934280911	0.382087727	39.73712364
SHEF-C0637	ORF6	261720	89	1961	20	9	2	749.2740333	10.19887812	4.589495156	1.019887812	15.80826109	7.641754547	3.438789546	0.764175455	11.84471955
SHEF-C0637	ORF7a	261720	90|91	5012	0	0	4	1915.023689	0	0	1.493470408	1.493470408	0	0	1.528350909	1.528350909
SHEF-C0637	ORF8	261720	92	2820	0	0	2	1077.487391	0	0	0.709219858	0.709219858	0	0	0.764175455	0.764175455
SHEF-C0637	N	261720	93	3743	74	14	0	1430.154363	19.77023778	3.740315255	0	23.51055303	28.27449182	5.349228183	0	33.62372001
SHEF-C0637	N*	261720	95	1873	0	0	2	715.6503133	0	0	1.067805659	1.067805659	0	0	0.764175455	0.764175455
SHEF-C0637	ORF10	261720	97|98	4140	0	0	24	1581.843191	0	0	13.89606521	13.89606521	0	0	9.170105456	9.170105456
SHEF-C0655	ORF1a	258210	1|2	729	1530	488	43	282.3283374	33634.33146	10791.95259	979.1016843	45405.38574	592.540955	188.9934549	16.65311181	798.1875218
SHEF-C0655	S	258210	71|72	6770	178	67	12	2621.896906	77.28871219	29.33450088	5.253940455	111.8771535	68.93613725	25.94787189	4.64738004	99.53138918
SHEF-C0655	ORF3a	258210	84|85	4791	3	2	2	1855.466481	2.937178092	0.455788514	0.455788514	3.848755121	1.16184501	0.77456334	0.77456334	2.71097169
SHEF-C0655	E	258210	87	2947	19	4	85	1141.319081	6.447234476	1.357312521	28.84289108	36.64743807	7.358351729	1.54912668	32.91894195	41.82642036
SHEF-C0655	M	258210	87|88	7679	219	85	11	2973.935944	74.31286054	28.71489008	3.732609433	106.76036	84.81468572	32.91894195	4.26009837	121.993726
SHEF-C0655	ORF6	258210	89|90	4286	72	22	2	1659.889237	90.33877039	26.63542311	2.509410289	119.4836038	27.88428024	8.520196739	0.77456334	37.17904032
SHEF-C0655	ORF7a	258210	90|91	4205	5	2	1	1628.519422	5.873207255	2.793296089	1.396648045	10.06315139	1.93640835	0.77456334	0.38728167	3.09825336
SHEF-C0655	ORF8	258210	92	2930	0	3	1	1134.735293	0	1.023890785	0.341296928	1.365187713	0	1.16184501	0.38728167	1.54912668
SHEF-C0655	N	258210	93	5084	294	114	14	1968.94001	57.82848151	22.42328875	2.753737215	83.00550747	113.860811	44.15011038	5.421943379	163.4328647
SHEF-C0655	N*	258210	95	1903	0	0	2	736.9970179	0	0	1.050972149	1.050972149	0	0	0.77456334	0.77456334
SHEF-C0655	ORF10	258210	98	1238	0	0	16	479.4547074	0	0	12.92407108	12.92407108	0	0	6.196506719	6.196506719
SHEF-C0664	ORF1a	409392	1|2	1624	2235	672	71	396.685817	27847.79425	8437.66347	920.8544028	37206.31212	545.9315277	164.1458553	17.34279126	727.4201743
SHEF-C0664	S	409392	71	3811	203	74	13	930.8926408	53.26685909	19.41747573	3.411178168	76.09551299	49.58572713	18.07558526	3.175440653	70.83675304
SHEF-C0664	ORF3a	409392	84	6310	3	2	6	1541.31004	0.475435816	0.316957211	0.950871632	1.743264659	0.732793997	0.488529331	1.465587994	2.686911322
SHEF-C0664	E	409392	86|87	8204	33	11	138	2003.947317	7.452574526	2.484191509	31.20430657	41.1410726	8.060733966	2.686911322	33.70852386	44.45616915
SHEF-C0664	M	409392	87|88	11207	533	169	19	2737.474108	120.213728	38.166215	4.290876242	162.6708192	130.1930668	41.28072849	4.641028647	176.1148239
SHEF-C0664	ORF6	409392	89|90	7364	79	28	7	1798.764998	39.69920657	13.54228345	3.546099291	56.78758931	19.29690859	6.839410638	1.70985266	27.84617188
SHEF-C0664	ORF7a	409392	90|91	7150	9	7	13	1746.492359	4.348330241	2.064007421	3.559833024	9.972170686	2.198381991	1.70985266	3.175440653	7.083675304
SHEF-C0664	ORF8	409392	92|93	11010	1	0	4	2689.353969	0.159565981	0	0.843348092	1.002914072	0.244264666	0	0.977058663	1.221323328
SHEF-C0664	N	409392	93	6267	934	295	41	1530.80666	149.0346258	47.07196426	6.542205202	202.6487953	228.1431977	72.05807637	10.01485129	310.2161254
SHEF-C0664	N*	409392	95	3368	8	4	2	822.6833939	2.375296912	1.187648456	0.593824228	4.156769596	1.954117325	0.977058663	0.488529331	3.419705319
SHEF-C0664	ORF10	409392	97|98	6320	0	0	27	1543.752687	0	0	11.29628454	11.29628454	0	0	6.595145973	6.595145973
SHEF-C0673	ORF1a	313963	1|2	247	3072	1163	103	78.67169061	29931.57539	11308.92495	1003.989182	42244.48952	978.4592452	370.4258145	32.80641349	1381.691473
SHEF-C0673	S	313963	71	2560	0	0	3	815.3827043	0	0	1.171875	1.171875	0	0	0.955526607	0.955526607
SHEF-C0673	ORF3a	313963	84	6723	0	0	6	2141.335125	0	0	0.892458724	0.892458724	0	0	1.911053213	1.911053213
SHEF-C0673	E	313963	86|87	7281	159	71	215	2319.063074	26.97406528	12.2249688	33.60581512	72.8048492	50.64291015	22.61412969	68.47940681	141.7364467
SHEF-C0673	M	313963	87	6735	1115	340	39	2145.157232	165.5530809	50.48255382	5.79064588	221.8262806	355.1373888	108.2930154	12.42184589	475.8522501
SHEF-C0673	ORF6	313963		0	0	0	0	0	0	0	0	0	0	0	0	0
SHEF-C0673	ORF7a	313963	90|91	3469	5	4	0	1104.907266	9.06574003	6.882333917	0	15.94807395	1.592544344	1.274035476	0	2.86657982
SHEF-C0673	ORF8	313963	92	4407	0	0	2	1403.668585	0	0	0.453823463	0.453823463	0	0	0.637017738	0.637017738
SHEF-C0673	N	313963	93	9594	457	171	29	3055.774088	47.63393788	17.82363977	3.022722535	68.48030019	145.5585531	54.46501658	9.236757198	209.2603269
SHEF-C0673	N*	313963		0	0	0	0	0	0	0	0	0	0	0	0	0
SHEF-C0673	ORF10	313963	97|98	3689	0	0	18	1174.979217	0	0	10.50276521	10.50276521	0	0	5.73315964	5.73315964
SHEF-C0682	ORF1a	364119	1|2	3385	2008	698	47	929.6411338	21804.95518	7586.956522	510.8695652	29902.78126	551.468064	191.6955721	12.90786803	756.0715041
SHEF-C0682	S	364119	71|72	6358	217	82	21	1746.132446	89.15365653	33.68940016	8.471768867	131.3148256	59.59590134	22.52011018	5.767345291	87.88335681
SHEF-C0682	ORF3a	364119	84|85	7156	3	1	6	1965.291567	1.185255548	0.194666148	1.167996885	2.547918581	0.82390647	0.27463549	1.64781294	2.7463549
SHEF-C0682	E	364119	86|87	7090	52	23	121	1947.165624	15.39793131	6.822901216	35.89439336	58.11522589	14.28104548	6.316616271	33.2308943	53.82855605
SHEF-C0682	M	364119	87|88	8905	485	154	15	2445.629039	143.1785407	45.5678266	4.449718185	193.1960855	133.1982127	42.29386547	4.119532351	179.6116105
SHEF-C0682	ORF6	364119	89|90	7274	81	27	5	1997.698555	26.50047117	8.864084045	1.641497045	37.00605226	22.24547469	7.415158231	1.37317745	31.03381038
SHEF-C0682	ORF7a	364119	90|91	6257	10	4	0	1718.394261	4.672201051	1.715079316	0	6.387280367	2.7463549	1.09854196	0	3.844896861
SHEF-C0682	ORF8	364119	92|93	9442	1	0	7	2593.108297	0.181983621	0	1.77349886	1.955482481	0.27463549	0	1.92244843	2.19708392
SHEF-C0682	N	364119	93	5495	525	196	36	1509.122018	95.54140127	35.66878981	6.551410373	137.7616015	144.1836323	53.82855605	9.886877642	207.899066
SHEF-C0682	N*	364119		0	0	0	0	0	0	0	0	0	0	0	0	0
SHEF-C0682	ORF10	364119	97|98	7021	0	0	44	1928.215776	0	0	11.94917625	11.94917625	0	0	12.08396156	12.08396156
SHEF-C0691	ORF1a	344453	1|2	3653	3048	948	82	1060.522045	29010.08751	9028.571429	780.952381	38819.61132	884.8812465	275.2189704	23.80586031	1183.906077
SHEF-C0691	S	344453	71	2263	83	28	5	656.9836814	36.67697746	12.37295625	2.209456474	51.25939019	24.09617568	8.128830348	1.451576848	33.67658287
SHEF-C0691	ORF3a	344453	84	4483	1	0	5	1301.483802	0.223064912	0	1.115324559	1.338389471	0.29031537	0	1.451576848	1.741892218
SHEF-C0691	E	344453	86|87	7221	5	8	110	2096.367284	1.585288523	2.465285417	34.66281884	38.71339278	1.451576848	2.322522957	31.93469065	35.70879046
SHEF-C0691	M	344453	87|88	7706	184	70	4	2237.170238	58.24124358	22.19403932	1.268230818	81.70351371	53.418028	20.32207587	1.161261478	74.90136535
SHEF-C0691	ORF6	344453	89	3735	17	5	6	1084.327905	4.551539491	1.338688086	1.606425703	7.49665328	4.935361283	1.451576848	1.741892218	8.128830348
SHEF-C0691	ORF7a	344453	90|91	6056	4	4	6	1758.149878	2.134911947	1.305946802	1.337196345	4.778055094	1.161261478	1.161261478	1.741892218	4.064415174
SHEF-C0691	ORF8	344453	92	2795	0	0	4	811.431458	0	0	1.431127013	1.431127013	0	0	1.161261478	1.161261478
SHEF-C0691	N	344453	93	4279	269	102	20	1242.259466	62.86515541	23.83734517	4.67398925	91.37648983	78.09483442	29.6121677	5.806307392	113.5133095
SHEF-C0691	N*	344453	95	1485	0	0	1	431.1183238	0	0	0.673400673	0.673400673	0	0	0.29031537	0.29031537
SHEF-C0691	ORF10	344453	97|98	4575	0	0	20	1328.192816	0	0	9.484956596	9.484956596	0	0	5.806307392	5.806307392
SHEF-C06A0	ORF1a	365856	1|2	628	2186	690	43	171.6522348	26881.37271	8536.497985	547.2694275	35965.14012	597.5028426	188.598793	11.75325811	797.8548937
SHEF-C06A0	S	365856	71|72	9738	566	168	23	2661.702965	172.9973272	51.4390692	7.042253521	231.4786499	154.7056766	45.91970611	6.286626432	206.9120091
SHEF-C06A0	ORF3a	365856	84	6895	4	1	17	1884.621272	0.580130529	0.145032632	2.46555475	3.190717912	1.093326336	0.273331584	4.646636928	6.013294848
SHEF-C06A0	E	365856	87	4626	34	11	158	1264.431908	7.349762214	2.377864246	34.15477735	43.8824038	9.293273856	3.006647424	43.18639027	55.48631155
SHEF-C06A0	M	365856	87	4626	444	155	19	1264.431908	95.97924773	33.50626891	4.107220061	133.5927367	121.3592233	42.36639552	5.193300096	168.9189189
SHEF-C06A0	ORF6	365856	89|90	6397	83	40	5	1748.502143	90.23105778	43.90362614	5.605381166	139.7400651	22.68652147	10.93326336	1.36665792	34.98644275
SHEF-C06A0	ORF7a	365856	90|91	6959	8	1	22	1902.114493	4.489853541	0.181653043	3.996366939	8.667873523	2.186652672	0.273331584	6.013294848	8.473279104
SHEF-C06A0	ORF8	365856	92	4323	0	0	4	1181.612438	0	0	0.925283368	0.925283368	0	0	1.093326336	1.093326336
SHEF-C06A0	N	365856	93	7332	475	159	16	2004.067174	64.78450627	21.68576105	2.182214948	88.65248227	129.8325024	43.45972186	4.373305344	177.6655296
SHEF-C06A0	N*	365856	95	2768	0	0	1	756.5818245	0	0	0.361271676	0.361271676	0	0	0.273331584	0.273331584
SHEF-C06A0	ORF10	365856	97|98	6458	0	0	32	1765.17537	0	0	10.21491925	10.21491925	0	0	8.746610688	8.746610688
SHEF-C06BF	ORF1a	335906	1|2|3	7021	4056	1322	112	2090.168083	41326.02224	13433.73261	1131.18238	55890.93724	1207.480664	393.5624847	33.34266134	1634.38581
SHEF-C06BF	S	335906	71	2871	84	35	5	854.7033992	29.25809822	12.19087426	1.741553466	43.19052595	25.006996	10.41958167	1.488511667	36.91508934
SHEF-C06BF	ORF3a	335906	84	5940	4	1	7	1768.35186	0.673400673	0.168350168	1.178451178	2.02020202	1.190809334	0.297702333	2.083916334	3.572428001
SHEF-C06BF	E	335906	87	4240	7	4	112	1262.257894	1.650943396	0.943396226	26.41509434	29.00943396	2.083916334	1.190809334	33.34266134	36.61738701
SHEF-C06BF	M	335906	87|88	10958	201	67	10	3262.222169	47.31866515	15.80188679	2.358490566	65.4790425	59.83816901	19.94605634	2.977023334	82.76124868
SHEF-C06BF	ORF6	335906	89|90	5408	132	48	4	1609.974219	149.5935639	52.892943	4.561003421	207.0475103	39.29670801	14.289712	1.190809334	54.77722934
SHEF-C06BF	ORF7a	335906	90|91	5392	4	0	5	1605.210982	4.645760743	0	1.103509159	5.749269902	1.190809334	0	1.488511667	2.679321001
SHEF-C06BF	ORF8	335906	92	3908	0	0	3	1163.420719	0	0	0.76765609	0.76765609	0	0	0.893107	0.893107
SHEF-C06BF	N	335906	93	6737	419	153	23	2005.62062	62.19385483	22.71040522	3.413982485	88.31824254	124.7372777	45.54845701	6.847153668	177.1328884
SHEF-C06BF	N*	335906	95	1999	0	0	2	595.1069644	0	0	1.00050025	1.00050025	0	0	0.595404667	0.595404667
SHEF-C06BF	ORF10	335906	97|98	4459	0	0	37	1327.454705	0	0	32.32758854	32.32758854	0	0	11.01498634	11.01498634
SHEF-C06CE	ORF1a	291737	1|2	51	638	150	14	17.48149875	26513.88889	6226.851852	578.7037037	33319.44444	218.6901216	51.41617279	4.798842793	274.9051372
SHEF-C06CE	S	291737		0	0	0	0	0	0	0	0	0	0	0	0	0
SHEF-C06CE	ORF3a	291737	84	12162	0	0	4	4168.823289	0	0	0.328893274	0.328893274	0	0	1.371097941	1.371097941
SHEF-C06CE	E	291737	87	4682	0	0	171	1604.87014	0	0	36.52285348	36.52285348	0	0	58.61443698	58.61443698
SHEF-C06CE	M	291737	88	10590	0	0	1	3629.981799	0	0	0.094428706	0.094428706	0	0	0.342774485	0.342774485
SHEF-C06CE	ORF6	291737		0	0	0	0	0	0	0	0	0	0	0	0	0
SHEF-C06CE	ORF7a	291737	90	1778	0	0	1	609.4530348	0	0	0.562429696	0.562429696	0	0	0.342774485	0.342774485
SHEF-C06CE	ORF8	291737	92	2626	0	0	1	900.1257982	0	0	0.380807312	0.380807312	0	0	0.342774485	0.342774485
SHEF-C06CE	N	291737	93	7665	0	0	2	2627.366429	0	0	0.260926288	0.260926288	0	0	0.68554897	0.68554897
SHEF-C06CE	N*	291737	95	1919	0	0	1	657.7842372	0	0	0.521104742	0.521104742	0	0	0.342774485	0.342774485
SHEF-C06CE	ORF10	291737		0	0	0	0	0	0	0	0	0	0	0	0	0
SHEF-C06DD	ORF1a	345706	1|2	2403	2891	798	74	695.099304	38281.85328	10423.7988	960.4783355	49666.13042	836.259712	230.8319786	21.4054717	1088.497162
SHEF-C06DD	S	345706	71	3701	50	17	11	1070.562848	13.5098622	4.593353148	2.972169684	21.07538503	14.46315655	4.917473229	3.181894442	22.56252423
SHEF-C06DD	ORF3a	345706	84|85	5985	0	0	2	1731.23984	0	0	0.967742561	0.967742561	0	0	0.578526262	0.578526262
SHEF-C06DD	E	345706	87	3918	10	2	118	1133.332948	2.552322614	0.510464523	30.11740684	33.18019398	2.892631311	0.578526262	34.13304947	37.60420704
SHEF-C06DD	M	345706	87	3918	113	32	3	1133.332948	28.84124553	8.167432363	0.765696784	37.77437468	32.68673381	9.256420195	0.867789393	42.8109434
SHEF-C06DD	ORF6	345706	89	2080	33	4	2	601.6673127	15.86538462	1.923076923	0.961538462	18.75	9.545683326	1.157052524	0.578526262	11.28126211
SHEF-C06DD	ORF7a	345706	90|91	5808	2	3	2	1680.040265	0.85606141	1.473345361	0.477554919	2.806961689	0.578526262	0.867789393	0.578526262	2.024841918
SHEF-C06DD	ORF8	345706	92	3004	0	1	3	868.9464458	0	0.332889481	0.998668442	1.331557923	0	0.289263131	0.867789393	1.157052524
SHEF-C06DD	N	345706	93	5476	117	39	6	1584.004906	21.36596056	7.121986852	1.095690285	29.58363769	33.84378634	11.28126211	1.735578787	46.86062724
SHEF-C06DD	N*	345706		0	0	0	0	0	0	0	0	0	0	0	0	0
SHEF-C06DD	ORF10	345706	97|98	4657	0	0	16	1347.098402	0	0	9.609071672	9.609071672	0	0	4.628210098	4.628210098
SHEF-C06FB	ORF1a	363358	1|2	358	791	229	24	98.52542121	28008.23353	8033.433134	883.9820359	36925.6487	217.691643	63.02324429	6.60505617	287.3199434
SHEF-C06FB	S	363358	71	3832	365	114	17	1054.607302	95.25052192	29.74947808	4.436325678	129.4363257	100.4518959	31.37401681	4.678581454	136.5044942
SHEF-C06FB	ORF3a	363358	84|85	7668	22	7	5	2110.315446	34.90601109	0.927766733	0.662690524	36.49646834	6.054634823	1.926474716	1.376053369	9.357162908
SHEF-C06FB	E	363358	86|87	7288	132	40	155	2005.73539	22.46808511	7.346011956	26.38297872	56.19707579	36.32780894	11.00842695	42.65765443	89.99389032
SHEF-C06FB	M	363358	87	5875	664	195	20	1616.862708	113.0212766	33.19148936	3.404255319	149.6170213	182.7398874	53.66608139	5.504213475	241.9101822
SHEF-C06FB	ORF6	363358	89|90	6203	137	53	5	1707.131809	150.6960757	55.05555117	5.636978579	211.3886054	37.70386231	14.58616571	1.376053369	53.66608139
SHEF-C06FB	ORF7a	363358	90|91	6056	11	2	29	1666.67584	10.21190491	1.539462713	7.781709475	19.5330771	3.027317411	0.550421348	7.981109539	11.5588483
SHEF-C06FB	ORF8	363358	92	5043	0	0	5	1387.887428	0	0	0.991473329	0.991473329	0	0	1.376053369	1.376053369
SHEF-C06FB	N	363358	93	7420	1636	569	82	2042.063199	220.4851752	76.68463612	11.05121294	308.2210243	450.2446623	156.5948734	22.56727525	629.4068109
SHEF-C06FB	N*	363358	95	3610	0	0	3	993.5105323	0	0	0.831024931	0.831024931	0	0	0.825632021	0.825632021
SHEF-C06FB	ORF10	363358	98	1561	0	0	16	429.6038618	0	0	10.24983985	10.24983985	0	0	4.40337078	4.40337078
SHEF-C0707	ORF1a	393675	1|2	3913	2611	838	76	993.9671048	25851.48515	8277.752382	752.4752475	34881.71278	663.2374421	212.8659427	19.30526449	895.4086493
SHEF-C0707	S	393675	71	3896	102	35	6	989.648822	26.18069815	8.983572895	1.540041068	36.70431211	25.90969709	8.890582333	1.524099829	36.32437925
SHEF-C0707	ORF3a	393675	84|85	7245	5	1	10	1840.350543	1.539161498	0.240038406	2.485126428	4.264326332	1.27008319	0.254016638	2.540166381	4.064266209
SHEF-C0707	E	393675	86|87|88	11675	25	12	125	2965.64425	6.512989848	3.143562371	32.60575391	42.26230613	6.350415952	3.048199657	31.75207976	41.15069537
SHEF-C0707	M	393675	87|88	8022	300	105	16	2037.721471	77.80206779	27.32717103	4.174276024	109.3035148	76.20499143	26.671747	4.064266209	106.9410046
SHEF-C0707	ORF6	393675	89|90	8862	64	19	6	2251.095447	14.04965465	4.186601316	1.313197636	19.54945361	16.25706484	4.826316124	1.524099829	22.60748079
SHEF-C0707	ORF7a	393675	90|91	6922	16	7	6	1758.303169	5.791093394	2.515173932	1.69249489	9.998762216	4.064266209	1.778116467	1.524099829	7.366482505
SHEF-C0707	ORF8	393675	92	3367	0	2	5	855.2740204	0	0.594000594	1.485001485	2.079002079	0	0.508033276	1.27008319	1.778116467
SHEF-C0707	N	393675	93|94	7918	183	84	13	2011.30374	39.48220065	18.30067679	2.804746494	60.58762393	46.48504477	21.3373976	3.302216295	71.12465867
SHEF-C0707	N*	393675	95	2948	0	0	2	748.8410491	0	0	0.678426052	0.678426052	0	0	0.508033276	0.508033276
SHEF-C0707	ORF10	393675	97|98	6410	0	0	49	1628.24665	0	0	18.26243145	18.26243145	0	0	12.44681527	12.44681527
SHEF-C0716	ORF1a	427909	1|2	574	1636	534	58	134.1406701	38216.53487	12123.36449	1439.635754	51779.53511	382.3242792	124.7928882	13.55428374	520.6714512
SHEF-C0716	S	427909	71	5074	0	0	1	1185.766133	0	0	0.197083169	0.197083169	0	0	0.233694547	0.233694547
SHEF-C0716	ORF3a	427909	84	8642	5	3	7	2019.588277	0.578569776	0.347141865	0.809997686	1.735709327	1.168472736	0.701083642	1.63586183	3.505418208
SHEF-C0716	E	427909	87	7830	0	1	239	1829.828305	0	0.127713921	30.52362708	30.651341	0	0.233694547	55.85299678	56.08669133
SHEF-C0716	M	427909	87	7830	230	70	10	1829.828305	29.37420179	8.939974457	1.277139208	39.59131545	53.74974586	16.3586183	2.336945472	72.44530963
SHEF-C0716	ORF6	427909		0	0	0	0	0	0	0	0	0	0	0	0	0
SHEF-C0716	ORF7a	427909	90|91	6282	4	1	2	1468.069146	3.992015968	0.998003992	0.378787879	5.368807839	0.934778189	0.233694547	0.467389094	1.63586183
SHEF-C0716	ORF8	427909	92	4564	0	0	5	1066.581913	0	0	1.095530237	1.095530237	0	0	1.168472736	1.168472736
SHEF-C0716	N	427909	93	9442	140	38	8	2206.543915	14.82736708	4.024571065	0.847278119	19.69921627	32.71723661	8.880392794	1.869556378	43.46718578
SHEF-C0716	N*	427909		0	0	0	0	0	0	0	0	0	0	0	0	0
SHEF-C0716	ORF10	427909	98	2227	0	0	16	520.4377566	0	0	7.184553211	7.184553211	0	0	3.739112755	3.739112755
SHEF-C0725	ORF1a	420641	1|2|3	8657	2250	718	64	2058.049501	30961.09163	10128.99408	866.2721893	41956.3579	534.8979296	170.6918726	15.21487444	720.8046767
SHEF-C0725	S	420641	71	4569	149	58	11	1086.199396	32.61107463	12.69424382	2.407529	47.71284745	35.42212956	13.78847996	2.615056545	51.82566607
SHEF-C0725	ORF3a	420641	84|85	6899	6	3	11	1640.115918	5.297135763	1.570427689	1.805054152	8.672617604	1.426394479	0.713197239	2.615056545	4.754648263
SHEF-C0725	E	420641	87|88	12318	25	7	155	2928.387865	4.898119122	1.371473354	30.31103314	36.58062562	5.943310329	1.664126892	36.84852404	44.45596126
SHEF-C0725	M	420641	87|88	12318	619	217	19	2928.387865	121.1055132	42.45836857	3.722570533	167.2864523	147.1563637	51.58793365	4.51691585	203.2612132
SHEF-C0725	ORF6	420641	89|90	7453	102	43	31	1771.819675	56.27380135	24.16167061	17.30844388	97.74391584	24.24870614	10.22249377	7.369704808	41.84090471
SHEF-C0725	ORF7a	420641	90|91	7642	13	3	3	1816.751101	5.000596644	0.866218039	0.526131182	6.392945865	3.090521371	0.713197239	0.713197239	4.51691585
SHEF-C0725	ORF8	420641	92	4344	6	1	3	1032.709603	1.38121547	0.230202578	0.690607735	2.302025783	1.426394479	0.237732413	0.713197239	2.377324132
SHEF-C0725	N	420641	93	6834	665	230	38	1624.663311	97.30757975	33.65525315	5.560433128	136.523266	158.0920547	54.67845502	9.0338317	221.8043415
SHEF-C0725	N*	420641	95	3595	4	3	1	854.6480253	1.112656467	0.83449235	0.278164117	2.225312935	0.950929653	0.713197239	0.237732413	1.901859305
SHEF-C0725	ORF10	420641	97|98	6079	0	0	27	1445.17534	0	0	12.9188554	12.9188554	0	0	6.418775155	6.418775155
SHEF-C0734	ORF1a	143991	1|2	1125	1050	357	25	781.2988312	26824.19606	9153.846154	641.025641	36619.06786	729.2122424	247.9321624	17.36219625	994.5066011
SHEF-C0734	S	143991	71	1241	62	21	1	861.8594218	49.95970991	16.92183723	0.805801773	67.68734891	43.0582467	14.58424485	0.69448785	58.33697939
SHEF-C0734	ORF3a	143991	84|85	2581	1	1	2	1792.473141	1.519756839	0.520020801	1.040041602	3.079819241	0.69448785	0.69448785	1.3889757	2.7779514
SHEF-C0734	E	143991	86|87	3236	8	7	63	2247.362682	4.914898453	4.291845494	38.62660944	47.83335339	5.555902799	4.86141495	43.75273455	54.17005229
SHEF-C0734	M	143991	87	1631	152	44	3	1132.709683	93.19435929	26.97731453	1.839362354	122.0110362	105.5621532	30.5574654	2.08346355	138.2030821
SHEF-C0734	ORF6	143991	89	989	14	8	3	686.8484836	14.15571284	8.088978766	3.033367037	25.27805865	9.722829899	5.555902799	2.08346355	17.36219625
SHEF-C0734	ORF7a	143991	90|91	2961	2	0	3	2056.378524	1.565814996	0	1.478560867	3.044375863	1.3889757	0	2.08346355	3.47243925
SHEF-C0734	ORF8	143991	92	1430	0	0	2	993.1176254	0	0	1.398601399	1.398601399	0	0	1.3889757	1.3889757
SHEF-C0734	N	143991	93	1903	193	90	6	1321.610378	101.4188124	47.29374672	3.152916448	151.8654756	134.036155	62.50390649	4.1669271	200.7069886
SHEF-C0734	N*	143991		0	0	0	0	0	0	0	0	0	0	0	0	0
SHEF-C0734	ORF10	143991	97|98	2967	0	0	14	2060.545451	0	0	9.777301623	9.777301623	0	0	9.722829899	9.722829899
SHEF-C0743	ORF1a	309555	1|2	116	1206	361	30	37.47314694	35723.98686	10738.59073	872.581234	47335.15882	389.5915104	116.6190176	9.691331104	515.9018591
SHEF-C0743	S	309555	71|72	10274	266	99	5	3318.957859	100.7001671	37.5711575	1.897533207	140.1688579	85.92980246	31.98139264	1.615221851	119.526417
SHEF-C0743	ORF3a	309555	84	4191	0	0	3	1353.878955	0	0	0.715819613	0.715819613	0	0	0.96913311	0.96913311
SHEF-C0743	E	309555	87	5958	0	0	185	1924.698357	0	0	31.05068815	31.05068815	0	0	59.76320848	59.76320848
SHEF-C0743	M	309555	87	5958	724	215	20	1924.698357	121.5172877	36.08593488	3.356831151	160.9600537	233.884124	69.45453958	6.460887403	309.799551
SHEF-C0743	ORF6	309555	89|90	2467	192	52	7	796.9504611	549.1365669	144.6866185	20.46783626	714.2910217	62.02451907	16.79830725	2.261310591	81.08413691
SHEF-C0743	ORF7a	309555		0	0	0	0	0	0	0	0	0	0	0	0	0
SHEF-C0743	ORF8	309555		0	0	0	0	0	0	0	0	0	0	0	0	0
SHEF-C0743	N	309555	93|94	8778	1745	556	71	2835.683481	249.7405676	79.43991999	10.14430633	339.3247939	563.7124259	179.6126698	22.93615028	766.261246
SHEF-C0743	N*	309555		0	0	0	0	0	0	0	0	0	0	0	0	0
SHEF-C0743	ORF10	309555		0	0	0	0	0	0	0	0	0	0	0	0	0
SHEF-C0752	ORF1a	355511	1|2	2353	2762	824	81	661.8641899	32530.95767	9743.156018	964.2953035	43238.409	776.9098565	231.7790448	22.78410513	1031.473006
SHEF-C0752	S	355511	71	3588	138	48	11	1009.251472	38.46153846	13.37792642	3.065774805	54.90523969	38.8173643	13.50169193	3.094137734	55.41319397
SHEF-C0752	ORF3a	355511	84|85	6229	2	2	4	1752.125813	0.421052632	0.886658838	0.842105263	2.149816733	0.562570497	0.562570497	1.125140994	2.250281988
SHEF-C0752	E	355511	86|87|88	12601	19	7	143	3544.475417	4.523809524	1.733078128	34.00495082	40.26183847	5.344419723	1.96899674	40.22379054	47.53720701
SHEF-C0752	M	355511	87|88	9317	305	91	14	2620.734661	72.53371116	21.62399844	3.290665103	97.4483747	85.79200081	25.59695762	3.93799348	115.3269519
SHEF-C0752	ORF6	355511	89	2241	36	13	5	630.360242	16.06425703	5.800981705	2.231146809	24.09638554	10.12626895	3.656708231	1.406426243	15.18940342
SHEF-C0752	ORF7a	355511	90|91	2676	4	1	2	752.7193251	2.899915262	0.516795866	2.699055331	6.115766458	1.125140994	0.281285249	0.562570497	1.96899674
SHEF-C0752	ORF8	355511	92	3658	0	0	5	1028.941439	0	0	1.366867141	1.366867141	0	0	1.406426243	1.406426243
SHEF-C0752	N	355511	93	5550	343	131	23	1561.133129	61.8018018	23.6036036	4.144144144	89.54954955	96.48084026	36.84836756	6.469560717	139.7987685
SHEF-C0752	N*	355511	95	2860	4	0	0	804.4758109	1.398601399	0	0	1.398601399	1.125140994	0	0	1.125140994
SHEF-C0752	ORF10	355511	97|98	5181	0	0	13	1457.338873	0	0	7.551625601	7.551625601	0	0	3.656708231	3.656708231
SHEF-C0770	ORF1a	568536	1|2	4159	3475	990	94	731.5279947	33595.93123	9526.49078	912.6213592	44035.04337	611.2189905	174.1314534	16.53369356	801.8841375
SHEF-C0770	S	568536	71	4932	515	187	24	867.4912407	104.4201135	37.91565288	4.866180049	147.2019465	90.58353385	32.89149676	4.221368568	127.6963992
SHEF-C0770	ORF3a	568536	84	7576	0	0	12	1332.545345	0	0	1.583949314	1.583949314	0	0	2.110684284	2.110684284
SHEF-C0770	E	568536	86|87|88	19271	18	10	149	3389.583069	3.573555688	1.952012477	29.5047885	35.03035666	3.166026426	1.75890357	26.20766319	31.13259319
SHEF-C0770	M	568536	87|88	13219	649	199	47	2325.094629	128.6176015	39.27870934	9.178328232	177.0746391	114.1528417	35.00218104	8.266846778	157.4218695
SHEF-C0770	ORF6	568536	89|90	10274	69	27	7	1807.097528	18.29196732	7.248322148	1.879194631	27.4194841	12.13643463	4.749039639	1.231232499	18.11670677
SHEF-C0770	ORF7a	568536	90|91	9816	4	6	9	1726.539744	1.224364861	1.222962702	1.681047906	4.128375469	0.703561428	1.055342142	1.583013213	3.341916783
SHEF-C0770	ORF8	568536	92	4914	0	0	4	864.3252142	0	0	0.814000814	0.814000814	0	0	0.703561428	0.703561428
SHEF-C0770	N	568536	93|94	12891	350	106	15	2267.402592	43.09550392	12.99816064	1.839362354	57.93302691	61.56162495	18.64437784	2.638355355	82.84435814
SHEF-C0770	N*	568536		0	0	0	0	0	0	0	0	0	0	0	0	0
SHEF-C0770	ORF10	568536	97|98	13118	0	0	56	2307.329703	0	0	8.998778316	8.998778316	0	0	9.849859991	9.849859991
SHEF-C079E	ORF1a	238004	1|2	1370	1773	592	43	575.6205778	24772.11072	8298.084117	605.6338028	33675.82864	744.9454631	248.7353154	18.06692324	1011.747702
SHEF-C079E	S	238004	71	2378	33	11	1	999.1428715	13.87720774	4.625735913	0.420521447	18.9234651	13.86531319	4.621771063	0.420161006	18.90724526
SHEF-C079E	ORF3a	238004	84|85	5105	0	2	2	2144.921934	0	0.846580115	0.615574023	1.462154138	0	0.840322011	0.840322011	1.680644023
SHEF-C079E	E	238004	87|88	5990	7	3	99	2516.764424	2.962336014	1.269572577	41.74841414	45.98032273	2.94112704	1.260483017	41.59593956	45.79754962
SHEF-C079E	M	238004	87|88	5990	80	31	5	2516.764424	33.85526873	12.97143573	2.115954295	48.94265875	33.61288046	13.02499118	2.100805028	48.73867666
SHEF-C079E	ORF6	238004	89	2252	21	10	2	946.2025848	9.325044405	4.440497336	0.888099467	14.65364121	8.82338112	4.201610057	0.840322011	13.86531319
SHEF-C079E	ORF7a	238004	90|91	4714	4	1	2	1980.638981	2.5706401	0.758725341	0.588928151	3.918293592	1.680644023	0.420161006	0.840322011	2.94112704
SHEF-C079E	ORF8	238004	92	2156	0	0	2	905.8671283	0	0	0.927643785	0.927643785	0	0	0.840322011	0.840322011
SHEF-C079E	N	238004	93	2830	107	41	11	1189.055646	37.80918728	14.48763251	3.886925795	56.18374558	44.95722761	17.22660123	4.621771063	66.80559991
SHEF-C079E	N*	238004	95	1399	1	1	0	587.805247	0.714796283	0.714796283	0	1.429592566	0.420161006	0.420161006	0	0.840322011
SHEF-C079E	ORF10	238004	98	633	0	0	10	265.9619166	0	0	15.79778831	15.79778831	0	0	4.201610057	4.201610057
SHEF-C07AD	ORF1a	226873	1|2	450	1569	559	46	198.348856	23609.61174	8419.507576	696.969697	32726.08902	691.5763445	246.3933566	20.27566083	958.2453619
SHEF-C07AD	S	226873	71	2057	77	28	7	906.6746594	37.43315508	13.61205639	3.403014098	54.44822557	33.93969313	12.34170659	3.085426648	49.36682637
SHEF-C07AD	ORF3a	226873	84|85	4376	2	0	5	1928.83243	1.064716309	0	1.660577881	2.72529419	0.881550471	0	2.203876177	3.085426648
SHEF-C07AD	E	226873	86|87	4223	22	6	76	1861.393819	9.224318658	2.51572327	31.99061052	43.73065245	9.697055181	2.644651413	33.4989179	45.84062449
SHEF-C07AD	M	226873	87	2385	227	90	6	1051.248937	95.17819706	37.73584906	2.51572327	135.4297694	100.0559785	39.66977119	2.644651413	142.3704011
SHEF-C07AD	ORF6	226873	89	1219	35	17	2	537.3050121	28.71205906	13.94585726	1.640689089	44.29860541	15.42713324	7.493179003	0.881550471	23.80186272
SHEF-C07AD	ORF7a	226873	90|91	5022	2	0	5	2213.573233	1.809954751	0	3.22552697	5.035481721	0.881550471	0	2.203876177	3.085426648
SHEF-C07AD	ORF8	226873	92	2283	0	1	2	1006.289863	0	0.438020149	0.876040298	1.314060447	0	0.440775235	0.881550471	1.322325706
SHEF-C07AD	N	226873	93|94	5221	303	131	12	2301.287504	87.5780549	37.74128493	3.45721694	128.7765568	133.5548964	57.74155585	5.289302826	196.585755
SHEF-C07AD	N*	226873	95	1425	2	0	1	628.1047106	1.403508772	0	0.701754386	2.105263158	0.881550471	0	0.440775235	1.322325706
SHEF-C07AD	ORF10	226873	98	683	0	0	8	301.0494858	0	0	11.71303075	11.71303075	0	0	3.526201884	3.526201884
SHEF-C07BC	ORF1a	186479	1|2	1633	1428	475	38	875.7018217	25396.66184	8464.91983	678.5714286	34540.15309	765.7698722	254.7203707	20.37762965	1040.867873
SHEF-C07BC	S	186479	71	1604	15	4	0	860.1504727	9.351620948	2.493765586	0	11.84538653	8.043801179	2.145013648	0	10.18881483
SHEF-C07BC	ORF3a	186479	84	2377	0	0	2	1274.67436	0	0	0.841396719	0.841396719	0	0	1.072506824	1.072506824
SHEF-C07BC	E	186479	87	1776	9	3	80	952.3860596	5.067567568	1.689189189	45.04504505	51.8018018	4.826280707	1.608760236	42.90027295	49.3353139
SHEF-C07BC	M	186479	87	1776	45	19	0	952.3860596	25.33783784	10.6981982	0	36.03603604	24.13140354	10.18881483	0	34.32021836
SHEF-C07BC	ORF6	186479	89|90	4720	17	8	1	2531.116104	8.453676068	4.044489383	0.505561173	13.00372662	9.116308003	4.290027295	0.536253412	13.94258871
SHEF-C07BC	ORF7a	186479	90|91	3837	1	1	2	2057.604342	0.913242009	0.913242009	1.27793931	3.104423329	0.536253412	0.536253412	1.072506824	2.145013648
SHEF-C07BC	ORF8	186479	92	1601	0	0	3	858.5417125	0	0	1.873828857	1.873828857	0	0	1.608760236	1.608760236
SHEF-C07BC	N	186479	92|93	3770	48	17	3	2021.675363	22.13001383	8.001280896	1.383125864	31.51442059	25.74016377	9.116308003	1.608760236	36.46523201
SHEF-C07BC	N*	186479	95	1082	0	0	2	580.2261917	0	0	1.848428835	1.848428835	0	0	1.072506824	1.072506824
SHEF-C07BC	ORF10	186479	98	591	0	0	6	316.9257664	0	0	10.15228426	10.15228426	0	0	3.217520471	3.217520471
SHEF-C07CB	ORF1a	194521	1|2	1997	1277	431	46	1026.624375	21234.88212	7167.182929	766.6666667	29168.73172	656.4843899	221.5699076	23.64783237	901.7021298
SHEF-C07CB	S	194521	71|72	3886	22	7	4	1997.727752	12.69859173	4.079254079	2.331002331	19.10884814	11.30983287	3.598583186	2.056333249	16.96474931
SHEF-C07CB	ORF3a	194521		0	0	0	0	0	0	0	0	0	0	0	0	0
SHEF-C07CB	E	194521	86|87|88	6699	6	3	73	3443.844109	3.299257925	1.748251748	42.37662714	47.42413681	3.084499874	1.542249937	37.5280818	42.15483161
SHEF-C07CB	M	194521	87|88	4310	42	20	0	2215.699076	24.47552448	11.45776608	0	35.93329056	21.59149912	10.28166625	0	31.87316537
SHEF-C07CB	ORF6	194521	89	2399	15	5	5	1233.285866	6.252605252	2.084201751	2.084201751	10.42100875	7.711249685	2.570416562	2.570416562	12.85208281
SHEF-C07CB	ORF7a	194521	90|91	4065	5	4	2	2089.748665	3.514462072	1.861460407	0.714796283	6.090718762	2.570416562	2.056333249	1.028166625	5.654916436
SHEF-C07CB	ORF8	194521	92	1658	0	1	1	852.3501319	0	0.603136309	0.603136309	1.206272618	0	0.514083312	0.514083312	1.028166625
SHEF-C07CB	N	194521	93|94	3842	76	36	4	1975.108086	35.46430238	16.79888007	1.988488191	54.25167065	39.07033174	18.50699924	2.056333249	59.63366423
SHEF-C07CB	N*	194521	95	1051	0	0	2	540.3015613	0	0	1.902949572	1.902949572	0	0	1.028166625	1.028166625
SHEF-C07CB	ORF10	194521	97|98	2290	0	0	12	1177.250785	0	0	17.06875465	17.06875465	0	0	6.168999748	6.168999748
SHEF-C07DA	ORF1a	208626	1|2	42	785	254	19	20.13171896	30673.07692	9889.423077	730.7692308	41293.26923	376.2714139	121.7489671	9.107206197	507.1275872
SHEF-C07DA	S	208626		0	0	0	0	0	0	0	0	0	0	0	0	0
SHEF-C07DA	ORF3a	208626	84|86	2512	2	3	2	1204.068525	0.826787929	11.5794761	0.826787929	13.23305196	0.958653284	1.437979926	0.958653284	3.355286494
SHEF-C07DA	E	208626	87	4877	0	0	154	2337.676033	0	0	31.57678901	31.57678901	0	0	73.81630286	73.81630286
SHEF-C07DA	M	208626	87	4877	0	0	2	2337.676033	0	0	0.410088169	0.410088169	0	0	0.958653284	0.958653284
SHEF-C07DA	ORF6	208626		0	0	0	0	0	0	0	0	0	0	0	0	0
SHEF-C07DA	ORF7a	208626		0	0	0	0	0	0	0	0	0	0	0	0	0
SHEF-C07DA	ORF8	208626	92	1510	0	0	1	723.7832293	0	0	0.662251656	0.662251656	0	0	0.479326642	0.479326642
SHEF-C07DA	N	208626		0	0	0	0	0	0	0	0	0	0	0	0	0
SHEF-C07DA	N*	208626		0	0	0	0	0	0	0	0	0	0	0	0	0
SHEF-C07DA	ORF10	208626	97|98	3223	0	0	7	1544.869767	0	0	17.20272924	17.20272924	0	0	3.355286494	3.355286494
SHEF-C0804	ORF1a	114583	1|2	954	889	285	20	832.5842402	32782.09277	10447.68069	740.7407407	43970.5142	775.8568025	248.7279963	17.45459623	1042.039395
SHEF-C0804	S	114583	71	1073	10	3	1	936.4390878	9.319664492	2.795899348	0.931966449	13.04753029	8.727298116	2.618189435	0.872729812	12.21821736
SHEF-C0804	ORF3a	114583	84	1432	0	0	5	1249.74909	0	0	3.491620112	3.491620112	0	0	4.363649058	4.363649058
SHEF-C0804	E	114583	87	1034	1	0	39	902.4026252	0.967117988	0	37.71760155	38.68471954	0.872729812	0	34.03646265	34.90919246
SHEF-C0804	M	114583	87|88	2578	29	8	0	2249.897454	27.72697207	7.736943907	0	35.46391598	25.30916454	6.981838493	0	32.29100303
SHEF-C0804	ORF6	114583	89	1583	13	3	1	1381.531292	8.212255212	1.895135818	0.631711939	10.73910297	11.34548755	2.618189435	0.872729812	14.8364068
SHEF-C0804	ORF7a	114583	90|91	2295	1	0	5	2002.914918	1.443001443	0	3.121098627	4.56410007	0.872729812	0	4.363649058	5.236378869
SHEF-C0804	ORF8	114583	92	879	1	0	1	767.1295044	1.137656428	0	1.137656428	2.275312856	0.872729812	0	0.872729812	1.745459623
SHEF-C0804	N	114583	93	1328	53	30	3	1158.98519	39.90963855	22.59036145	2.259036145	64.75903614	46.25468001	26.18189435	2.618189435	75.0547638
SHEF-C0804	N*	114583		0	0	0	0	0	0	0	0	0	0	0	0	0
SHEF-C0804	ORF10	114583	98	323	0	0	5	281.8917291	0	0	15.47987616	15.47987616	0	0	4.363649058	4.363649058
SHEF-C0813	ORF1a	308645	1|2	2249	2108	719	59	728.668859	26976.20144	9156.14924	756.4102564	36888.76094	682.9853067	232.9537171	19.11581267	935.0548365
SHEF-C0813	S	308645	71	3031	68	25	3	982.0343761	22.43483999	8.248102936	0.989772352	31.67271528	22.03178409	8.099920621	0.971990474	31.10369518
SHEF-C0813	ORF3a	308645	84|85	6625	5	2	5	2146.478965	1.497973171	0.617821843	1.311647429	3.427442443	1.619984124	0.64799365	1.619984124	3.887961898
SHEF-C0813	E	308645	87	3019	25	8	112	978.1464142	8.280887711	2.649884068	37.09837695	48.02914872	8.099920621	2.591974599	36.28764438	46.9795396
SHEF-C0813	M	308645	87|88	7605	158	59	6	2463.995853	51.99566866	19.542895	1.987413051	73.52597671	51.19149832	19.11581267	1.943980949	72.25129194
SHEF-C0813	ORF6	308645	89	3288	36	17	3	1065.30156	10.94890511	5.170316302	0.912408759	17.03163017	11.66388569	5.507946022	0.971990474	18.14382219
SHEF-C0813	ORF7a	308645	90|91	6133	4	1	3	1987.072527	1.925927654	0.56561086	0.687285223	3.178823737	1.295987299	0.323996825	0.971990474	2.591974599
SHEF-C0813	ORF8	308645	91|92	4483	2	0	6	1452.477766	0.933934985	0	2.209944751	3.143879736	0.64799365	0	1.943980949	2.591974599
SHEF-C0813	N	308645	93	3668	175	88	7	1188.420353	47.70992366	23.9912759	1.908396947	73.60959651	56.69944435	28.51172059	2.267977774	87.4791427
SHEF-C0813	N*	308645	95	1747	3	0	0	566.022453	1.717229536	0	0	1.717229536	0.971990474	0	0	0.971990474
SHEF-C0813	ORF10	308645	97|98	3509	0	0	19	1136.904858	0	0	19.67376367	19.67376367	0	0	6.155939672	6.155939672
SHEF-C0822	ORF1a	328212	1|2	644	2222	716	62	196.2146418	25881.80575	8353.698832	729.4117647	34964.91634	677.0014503	218.1516824	18.89022949	914.0433622
SHEF-C0822	S	328212	71|72	6751	199	91	16	2056.902246	71.39826119	32.69852677	5.74919152	109.8459795	60.63154303	27.72598199	4.874897932	93.23242295
SHEF-C0822	ORF3a	328212	84|85	6954	3	3	7	2118.752514	0.685244404	0.84502836	1.598903609	3.129176373	0.914043362	0.914043362	2.132767845	3.96085457
SHEF-C0822	E	328212	87	3854	32	9	157	1174.241039	8.303061754	2.335236118	40.73689673	51.3751946	9.749795864	2.742130087	47.83493596	60.32686191
SHEF-C0822	M	328212	87	3854	287	79	10	1174.241039	74.46808511	20.49818371	2.594706798	97.56097561	87.44348165	24.06980854	3.046811207	114.5601014
SHEF-C0822	ORF6	328212	89|90	7081	60	24	2	2157.447016	29.10581103	11.7589417	0.979911808	41.84466454	18.28086724	7.312346898	0.609362241	26.20257638
SHEF-C0822	ORF7a	328212	90|91	6703	2	8	8	2042.277552	0.799735609	2.796032223	1.990211799	5.585979631	0.609362241	2.437448966	2.437448966	5.484260173
SHEF-C0822	ORF8	328212	92	3009	0	0	5	916.7854923	0	0	1.661681622	1.661681622	0	0	1.523405604	1.523405604
SHEF-C0822	N	328212	93	4941	673	299	41	1505.429418	136.2072455	60.51406598	8.297915402	205.0192269	205.0503943	91.0996551	12.49192595	308.6419753
SHEF-C0822	N*	328212		0	0	0	0	0	0	0	0	0	0	0	0	0
SHEF-C0822	ORF10	328212	97|98	4213	0	0	8	1283.621562	0	0	6.954677145	6.954677145	0	0	2.437448966	2.437448966
SHEF-C0831	ORF1a	363954	1|2	776	3363	1111	98	213.2137578	27434.74924	9054.001509	802.8855378	37291.63629	924.0178704	305.2583568	26.92647972	1256.202707
SHEF-C0831	S	363954	71|72	7855	36	22	2	2158.239778	13.22880535	8.193668529	0.744878957	22.16735283	9.891359897	6.044719937	0.549519994	16.48559983
SHEF-C0831	ORF3a	363954	84|85	6844	0	3	5	1880.45742	0	1.237792151	1.018329939	2.25612209	0	0.824279991	1.373799986	2.198079977
SHEF-C0831	E	363954	87	4250	15	3	131	1167.729988	3.529411765	0.705882353	30.82352941	35.05882353	4.121399957	0.824279991	35.99355963	40.93923957
SHEF-C0831	M	363954	87	4250	167	61	10	1167.729988	39.29411765	14.35294118	2.352941176	56	45.88491952	16.76035983	2.747599971	65.39287932
SHEF-C0831	ORF6	363954	89|90	7393	40	20	4	2031.300659	26.08345822	13.28903654	2.657807309	42.03030207	10.99039989	5.495199943	1.099039989	17.58463982
SHEF-C0831	ORF7a	363954	90|91	7130	3	1	9	1959.03878	1.144826892	0.805152979	1.528532609	3.47851248	0.824279991	0.274759997	2.472839974	3.571879963
SHEF-C0831	ORF8	363954		0	0	0	0	0	0	0	0	0	0	0	0	0
SHEF-C0831	N	363954	93	5866	261	122	21	1611.742143	44.49369247	20.79781793	3.579952267	68.87146267	71.71235925	33.52071965	5.76995994	111.0030388
SHEF-C0831	N*	363954	95	1574	1	1	1	432.4722355	0.635324015	0.635324015	0.635324015	1.905972046	0.274759997	0.274759997	0.274759997	0.824279991
SHEF-C0831	ORF10	363954	97|98	4420	0	0	13	1214.439187	0	0	10.51413952	10.51413952	0	0	3.571879963	3.571879963
SHEF-C0840	ORF1a	187625	1|2	399	1789	650	53	212.6582278	24435.6524	8876.146789	736.1111111	34047.9103	953.4976682	346.4357095	28.24783478	1328.181213
SHEF-C0840	S	187625	71	1590	38	14	2	847.4350433	23.89937107	8.805031447	1.257861635	33.96226415	20.25316456	7.461692205	1.065956029	28.78081279
SHEF-C0840	ORF3a	187625	84|85	3801	2	1	4	2025.849434	1.106253929	0.431034483	1.724137931	3.261426343	1.065956029	0.532978015	2.131912059	3.730846103
SHEF-C0840	E	187625	87|88	5348	10	5	78	2850.366422	4.498425551	2.249212776	34.95787674	41.70551507	5.329780147	2.664890073	41.57228514	49.56695536
SHEF-C0840	M	187625	87	2223	81	28	2	1184.810127	36.43724696	12.59559154	0.89968511	49.93252362	43.17121919	14.92338441	1.065956029	59.16055963
SHEF-C0840	ORF6	187625	89	934	26	11	2	497.8014657	27.8372591	11.77730193	2.141327623	41.75588865	13.85742838	5.862758161	1.065956029	20.78614257
SHEF-C0840	ORF7a	187625	90|91	3697	1	1	1	1970.41972	1.414427157	1.414427157	0.334448161	3.163302475	0.532978015	0.532978015	0.532978015	1.598934044
SHEF-C0840	ORF8	187625	92	1721	0	1	2	917.2551632	0	0.581057525	1.162115049	1.743172574	0	0.532978015	1.065956029	1.598934044
SHEF-C0840	N	187625	93	3048	85	28	2	1624.516989	27.88713911	9.186351706	0.656167979	37.72965879	45.30313125	14.92338441	1.065956029	61.29247169
SHEF-C0840	N*	187625		0	0	0	0	0	0	0	0	0	0	0	0	0
SHEF-C0840	ORF10	187625	97|98	1829	1	0	5	974.8167888	0.664010624	0	15.47987616	16.14388679	0.532978015	0	2.664890073	3.197868088
SHEF-C086E	ORF1a	249194	1|2	910	2335	812	55	365.1773317	24765.12307	8600.646642	566.2807676	33932.05048	937.0209556	325.8505421	22.07115741	1284.942655
SHEF-C086E	S	249194	71	2213	70	24	4	888.0631155	31.63126977	10.84500678	1.80750113	44.28377768	28.09056398	9.631050507	1.605175084	39.32678957
SHEF-C086E	ORF3a	249194	84	3462	1	1	3	1389.279036	0.288850376	0.288850376	0.866551127	1.444251878	0.401293771	0.401293771	1.203881313	2.006468856
SHEF-C086E	E	249194	87	2842	12	7	109	1140.476898	4.222378607	2.463054187	38.35327234	45.03870514	4.815525253	2.809056398	43.74102105	51.3656027
SHEF-C086E	M	249194	87	2842	94	26	6	1140.476898	33.07529909	9.148486981	2.111189303	44.33497537	37.72161449	10.43363805	2.407762627	50.56301516
SHEF-C086E	ORF6	249194	89	1763	27	5	3	707.4809185	15.31480431	2.836074872	1.701644923	19.85252411	10.83493182	2.006468856	1.203881313	14.04528199
SHEF-C086E	ORF7a	249194	90|91	5281	1	0	1	2119.232405	0.874890639	0	0.241662639	1.116553278	0.401293771	0	0.401293771	0.802587542
SHEF-C086E	ORF8	249194	92	2288	0	0	1	918.1601483	0	0	0.437062937	0.437062937	0	0	0.401293771	0.401293771
SHEF-C086E	N	249194	93|94	5638	73	38	3	2262.494282	19.61311123	10.46281266	0.80601827	30.88194216	29.29444529	15.2491633	1.203881313	45.74748991
SHEF-C086E	N*	249194		0	0	0	0	0	0	0	0	0	0	0	0	0
SHEF-C086E	ORF10	249194	97|98	2915	0	0	10	1169.771343	0	0	13.16496817	13.16496817	0	0	4.012937711	4.012937711
SHEF-C087D	ORF1a	206044	1|2	228	1835	678	48	110.6559764	26943.63586	10006.11848	707.7037174	37657.45805	890.5864767	329.0559298	23.29599503	1242.938402
SHEF-C087D	S	206044	71|72	4370	88	40	6	2120.906214	52.31866825	23.55870633	3.567181926	79.44455651	42.70932422	19.41332919	2.911999379	65.03465279
SHEF-C087D	ORF3a	206044	84|85	4368	1	3	1	2119.935548	0.704721635	1.017293998	0.339097999	2.061113632	0.48533323	1.455999689	0.48533323	2.426666149
SHEF-C087D	E	206044	86|87	4079	25	10	89	1979.674244	9.360653296	3.575259206	31.81980694	44.75571944	12.13333074	4.853332298	43.19465745	60.18132049
SHEF-C087D	M	206044	87|88	6435	131	45	7	3123.119334	46.75324599	16.08866643	2.502681444	65.34459386	63.5786531	21.83999534	3.397332609	88.81598105
SHEF-C087D	ORF6	206044	89	587	10	3	1	284.8906059	17.03577513	5.110732538	1.703577513	23.85008518	4.853332298	1.455999689	0.48533323	6.794665217
SHEF-C087D	ORF7a	206044	90|91	3608	4	0	4	1751.082293	7.421150278	0	1.303356142	8.72450642	1.941332919	0	1.941332919	3.882665838
SHEF-C087D	ORF8	206044	92	1599	0	0	1	776.0478344	0	0	0.625390869	0.625390869	0	0	0.48533323	0.48533323
SHEF-C087D	N	206044	93	4062	162	62	7	1971.423579	39.88183161	15.26341704	1.72328902	56.86853767	78.62398323	30.09066025	3.397332609	112.1119761
SHEF-C087D	N*	206044		0	0	0	0	0	0	0	0	0	0	0	0	0
SHEF-C087D	ORF10	206044	97|98	1981	0	0	6	961.4451282	0	0	17.37270055	17.37270055	0	0	2.911999379	2.911999379
SHEF-C088C	ORF1a	298344	1|2	512	2539	853	87	171.6139758	36919.30236	12363.676	1285.829281	50568.80765	851.0310246	285.9115652	29.16096855	1166.103558
SHEF-C088C	S	298344	71	2622	26	17	3	878.8512589	9.916094584	6.483600305	1.14416476	17.54385965	8.714772209	5.698120291	1.00555064	15.41844314
SHEF-C088C	ORF3a	298344	84	4513	0	0	2	1512.683345	0	0	0.443164192	0.443164192	0	0	0.670367093	0.670367093
SHEF-C088C	E	298344	87	3351	5	0	129	1123.200064	1.492091913	0	38.49597135	39.98806326	1.675917733	0	43.2386775	44.91459523
SHEF-C088C	M	298344	87	3351	44	11	6	1123.200064	13.13040883	3.282602208	1.790510295	18.20352134	14.74807605	3.687019012	2.011101279	20.44619634
SHEF-C088C	ORF6	298344	89|90	6234	8	3	1	2089.534229	5.291005291	1.984126984	0.211774672	7.486906947	2.681468372	1.00555064	0.335183547	4.022202558
SHEF-C088C	ORF7a	298344	90|91	5947	0	1	5	1993.336551	0	0.816326531	1.058873359	1.875199889	0	0.335183547	1.675917733	2.011101279
SHEF-C088C	ORF8	298344	92|93	7557	0	0	4	2532.982061	0	0	1.300709974	1.300709974	0	0	1.340734186	1.340734186
SHEF-C088C	N	298344	93	4812	43	12	2	1612.903226	8.93599335	2.493765586	0.415627598	11.84538653	14.4128925	4.022202558	0.670367093	19.10546215
SHEF-C088C	N*	298344		0	0	0	0	0	0	0	0	0	0	0	0	0
SHEF-C088C	ORF10	298344	97|98	2779	0	0	10	931.4750758	0	0	14.50828847	14.50828847	0	0	3.351835465	3.351835465
SHEF-C089B	ORF1a	283317	1|2	55	828	287	16	19.4128838	25227.27273	8803.030303	484.8484848	34515.15152	292.2521416	101.2999573	5.647384379	399.1994833
SHEF-C089B	S	283317		0	0	0	0	0	0	0	0	0	0	0	0	0
SHEF-C089B	ORF3a	283317	84|85	5983	1	0	3	2111.768796	0.180864532	0	2.564372237	2.745236769	0.352961524	0	1.058884571	1.411846095
SHEF-C089B	E	283317	87	5694	79	39	155	2009.762916	13.8742536	6.849315068	27.22163681	47.94520548	27.88396037	13.76549942	54.70903617	96.35849596
SHEF-C089B	M	283317		0	0	0	0	0	0	0	0	0	0	0	0	0
SHEF-C089B	ORF6	283317		0	0	0	0	0	0	0	0	0	0	0	0	0
SHEF-C089B	ORF7a	283317	90|91	2926	7	1	1	1032.765418	15.32156965	0.396196513	0.396196513	16.11396267	2.470730666	0.352961524	0.352961524	3.176653713
SHEF-C089B	ORF8	283317	92	2116	0	0	1	746.8665841	0	0	0.472589792	0.472589792	0	0	0.352961524	0.352961524
SHEF-C089B	N	283317	93|94	8987	377	133	17	3172.065213	47.78464463	16.52584493	2.112326044	66.42281561	133.0664944	46.94388265	6.000345902	186.010723
SHEF-C089B	N*	283317		0	0	0	0	0	0	0	0	0	0	0	0	0
SHEF-C089B	ORF10	283317	97|98	2866	0	0	5	1011.587727	0	0	14.26994317	14.26994317	0	0	1.764807618	1.764807618
SHEF-C08AA	ORF1a	233995	1|2	414	2177	682	50	176.9268574	41978.44758	13136.60671	929.8330903	56044.88738	930.3617599	291.4592192	21.36797795	1243.188957
SHEF-C08AA	S	233995	71	2333	19	4	5	997.0298511	8.144020574	1.714530647	2.143163309	12.00171453	8.11983162	1.709438236	2.136797795	11.96606765
SHEF-C08AA	ORF3a	233995	84	3614	0	0	4	1544.477446	0	0	1.106806862	1.106806862	0	0	1.709438236	1.709438236
SHEF-C08AA	E	233995	87	2890	9	2	105	1235.069125	3.114186851	0.692041522	36.33217993	40.1384083	3.846236031	0.854719118	44.87275369	49.57370884
SHEF-C08AA	M	233995	87	2890	93	20	1	1235.069125	32.1799308	6.920415225	0.346020761	39.44636678	39.74443898	8.547191179	0.427359559	48.71898972
SHEF-C08AA	ORF6	233995	89|90	4601	13	6	1	1966.281331	8.275701548	3.976143141	0.662690524	12.91453521	5.555674267	2.564157354	0.427359559	8.547191179
SHEF-C08AA	ORF7a	233995	90|91	4079	3	1	5	1743.199641	3.039513678	1.013171226	1.617076326	5.66976123	1.282078677	0.427359559	2.136797795	3.846236031
SHEF-C08AA	ORF8	233995	92	1798	1	1	2	768.392487	0.556173526	0.556173526	1.112347052	2.224694105	0.427359559	0.427359559	0.854719118	1.709438236
SHEF-C08AA	N	233995	93	3938	134	52	9	1682.941943	34.02742509	13.20467242	2.285424073	49.51752158	57.2661809	22.22269707	3.846236031	83.335114
SHEF-C08AA	N*	233995		0	0	0	0	0	0	0	0	0	0	0	0	0
SHEF-C08AA	ORF10	233995	97|98	2137	0	0	8	913.2673775	0	0	23.20076763	23.20076763	0	0	3.418876472	3.418876472
SHEF-C08B9	ORF1a	305290	1|2	2472	2958	1078	113	809.7219038	21666.90169	7884.921434	830.8823529	30382.70548	968.9148023	353.106882	37.0139867	1359.035671
SHEF-C08B9	S	305290	71	2897	8	3	2	948.9338006	2.76147739	1.035554021	0.690369348	4.487400759	2.620459235	0.982672213	0.655114809	4.258246258
SHEF-C08B9	ORF3a	305290	84|85	7379	1	0	8	2417.046087	0.324675325	0	1.860897883	2.185573208	0.327557404	0	2.620459235	2.94801664
SHEF-C08B9	E	305290	87	3069	1	1	159	1005.273674	0.325839036	0.325839036	51.80840665	52.46008472	0.327557404	0.327557404	52.08162731	52.73674211
SHEF-C08B9	M	305290	87	3069	18	5	2	1005.273674	5.865102639	1.629195178	0.651678071	8.145975888	5.89603328	1.637787022	0.655114809	8.188935111
SHEF-C08B9	ORF6	305290	89	4146	18	4	4	1358.052999	4.341534009	0.964785335	0.964785335	6.271104679	5.89603328	1.310229618	1.310229618	8.516492515
SHEF-C08B9	ORF7a	305290	90|91	5549	0	1	2	1817.616037	0	0.64061499	0.501504514	1.142119504	0	0.327557404	0.655114809	0.982672213
SHEF-C08B9	ORF8	305290	92	2062	0	0	1	675.4233679	0	0	0.484966052	0.484966052	0	0	0.327557404	0.327557404
SHEF-C08B9	N	305290	93	3802	79	29	4	1245.373252	20.77853761	7.62756444	1.052077854	29.45817991	25.87703495	9.499164729	1.310229618	36.6864293
SHEF-C08B9	N*	305290	95	1185	0	0	1	388.1555243	0	0	0.843881857	0.843881857	0	0	0.327557404	0.327557404
SHEF-C08B9	ORF10	305290	97|98	2639	0	0	9	864.4239903	0	0	20.85320109	20.85320109	0	0	2.94801664	2.94801664
SHEF-C08C8	ORF1a	337720	1|2|3	6620	3019	999	107	1960.203719	28731.24389	9479.685229	1019.840154	39230.76928	893.9358048	295.8071775	31.68305105	1221.426033
SHEF-C08C8	S	337720	71	3232	40	16	2	957.0058036	12.37623762	4.95049505	0.618811881	17.94554455	11.84413123	4.737652493	0.592206562	17.17399029
SHEF-C08C8	ORF3a	337720	84|85	8153	0	1	5	2414.130049	0	0.324254215	0.986387848	1.310642063	0	0.296103281	1.480516404	1.776619685
SHEF-C08C8	E	337720	87	3638	7	5	145	1077.223736	1.92413414	1.374381528	39.85706432	43.15557999	2.072722966	1.480516404	42.93497572	46.48821509
SHEF-C08C8	M	337720	87	3638	68	23	4	1077.223736	18.69158879	6.32215503	1.099505223	26.11324904	20.1350231	6.810375459	1.184413123	28.12981168
SHEF-C08C8	ORF6	337720	89	3450	31	14	4	1021.556319	8.985507246	4.057971014	1.15942029	14.20289855	9.179201706	4.145445932	1.184413123	14.50906076
SHEF-C08C8	ORF7a	337720	90|91	6560	3	0	5	1942.437522	1.305419038	0	1.056635672	2.36205471	0.888309842	0	1.480516404	2.368826247
SHEF-C08C8	ORF8	337720	92	2663	0	0	3	788.5230368	0	0	1.126549005	1.126549005	0	0	0.888309842	0.888309842
SHEF-C08C8	N	337720	93	4745	116	43	11	1405.010068	24.44678609	9.062170706	2.318229715	35.82718651	34.34798058	12.73244108	3.257136089	50.33755774
SHEF-C08C8	N*	337720		0	0	0	0	0	0	0	0	0	0	0	0	0
SHEF-C08C8	ORF10	337720	98	548	0	0	12	162.2645979	0	0	21.89781022	21.89781022	0	0	3.55323937	3.55323937
SHEF-C08E6	ORF1a	272928	1|2	177	2904	1007	94	64.85226873	35792.05247	12418.59568	1158.564815	49369.21296	1064.016884	368.9617775	34.44131786	1467.419979
SHEF-C08E6	S	272928	71|72	5765	157	61	7	2112.278696	63.48687315	24.60473463	2.835155934	90.92676371	57.52432876	22.35021691	2.564778989	82.43932466
SHEF-C08E6	ORF3a	272928	84|85	5641	13	6	4	2066.845468	3.54898011	1.886667121	1.411720552	6.847367783	4.76316098	2.198381991	1.465587994	8.427130965
SHEF-C08E6	E	272928	87	3837	25	19	135	1405.865283	6.515506906	4.951785249	35.18373729	46.65102945	9.159924962	6.961542971	49.46359479	65.58506273
SHEF-C08E6	M	272928	87|88	8082	218	71	5	2961.220542	56.79017121	18.50403961	1.303101381	76.5973122	79.87454567	26.01418689	1.831984992	107.7207176
SHEF-C08E6	ORF6	272928	89|90	3867	86	30	6	1416.857193	93.40833255	33.17770275	6.795016988	133.3810523	31.51014187	10.99190995	2.198381991	44.70043381
SHEF-C08E6	ORF7a	272928	91	654	0	2	0	239.623637	0	3.058103976	0	3.058103976	0	0.732793997	0	0.732793997
SHEF-C08E6	ORF8	272928	92	2218	0	0	2	812.6685426	0	0	0.901713255	0.901713255	0	0	0.732793997	0.732793997
SHEF-C08E6	N	272928	93|94	7261	518	184	26	2660.408606	87.29092765	30.78982597	4.350736278	122.4314899	189.7936452	67.41704772	9.52632196	266.7370149
SHEF-C08E6	N*	272928		0	0	0	0	0	0	0	0	0	0	0	0	0
SHEF-C08E6	ORF10	272928	98	341	0	0	4	124.9413765	0	0	11.73020528	11.73020528	0	0	1.465587994	1.465587994
SHEF-C08F5	ORF1a	276025	1|2	1645	2315	848	61	595.9605108	28498.30286	10410.60434	741.3801269	39650.28733	838.6921475	307.218549	22.09944751	1168.010144
SHEF-C08F5	S	276025	71	2420	44	22	1	876.7321801	18.18181818	9.090909091	0.41322314	27.68595041	15.94058509	7.970292546	0.362286025	24.27316366
SHEF-C08F5	ORF3a	276025	84|85	6676	2	0	2	2418.621502	0.78125	0	0.485908649	1.267158649	0.72457205	0	0.72457205	1.449144099
SHEF-C08F5	E	276025	87|88	6947	10	5	127	2516.801014	3.334444815	1.667222407	42.26729747	47.2689647	3.622860248	1.811430124	46.01032515	51.44461552
SHEF-C08F5	M	276025	87	2999	91	18	5	1086.495788	30.34344782	6.002000667	1.667222407	38.01267089	32.96802826	6.521148447	1.811430124	41.30060683
SHEF-C08F5	ORF6	276025	89	3036	22	11	3	1099.900371	7.246376812	3.623188406	0.988142292	11.85770751	7.970292546	3.985146273	1.086858074	13.04229689
SHEF-C08F5	ORF7a	276025	90|91	5138	4	1	6	1861.425596	3.009781791	0.262536099	1.575216592	4.847534482	1.449144099	0.362286025	2.173716149	3.985146273
SHEF-C08F5	ORF8	276025	92	2033	1	0	6	736.5274885	0.491883915	0	2.951303492	3.443187408	0.362286025	0	2.173716149	2.536002174
SHEF-C08F5	N	276025	93|94	5846	323	149	15	2117.924101	84.33420366	39.1383294	3.916449086	127.3889821	117.018386	53.9806177	5.434290372	176.4332941
SHEF-C08F5	N*	276025		0	0	0	0	0	0	0	0	0	0	0	0	0
SHEF-C08F5	ORF10	276025	98	402	0	0	6	145.638982	0	0	14.92537313	14.92537313	0	0	2.173716149	2.173716149
SHEF-C0901	ORF1a	234369	1|2	102	1769	626	52	43.52111414	30153.33071	10698.46275	881.3559322	41733.14939	754.792656	267.1001711	22.18723466	1044.080062
SHEF-C0901	S	234369	71|72	5262	161	71	13	2245.177477	115.4313256	50.587502	8.965739389	174.984567	68.69509193	30.29410886	5.546808665	104.5360095
SHEF-C0901	ORF3a	234369	84|85	4986	8	2	5	2127.414462	5.487724632	2.88184438	1.164958062	9.534527074	3.413420717	0.853355179	2.133387948	6.400163844
SHEF-C0901	E	234369	87	4176	47	25	123	1781.805614	11.25478927	5.986590038	29.45402299	46.6954023	20.05384671	10.66693974	52.48134352	83.20212997
SHEF-C0901	M	234369	87|88	9640	262	94	11	4113.171964	62.7394636	22.45313105	2.634099617	87.82669427	111.7895285	40.10769342	4.693453486	156.5906754
SHEF-C0901	ORF6	234369	89|90	3834	91	38	9	1635.881879	189.9060615	78.68405026	19.52277657	288.1128883	38.82766065	16.21374841	3.840098307	58.88150737
SHEF-C0901	ORF7a	234369	90|91	3741	8	2	0	1596.200863	16.89729179	5.434782609	0	22.3320744	3.413420717	0.853355179	0	4.266775896
SHEF-C0901	ORF8	234369	92	1891	0	0	2	806.847322	0	0	1.05764146	1.05764146	0	0	0.853355179	0.853355179
SHEF-C0901	N	234369	93	6831	804	341	47	2914.634615	117.6987264	49.9194847	6.880398185	174.4986093	343.048782	145.4970581	20.05384671	508.5996868
SHEF-C0901	N*	234369		0	0	0	0	0	0	0	0	0	0	0	0	0
SHEF-C0901	ORF10	234369	97|98	2833	0	0	12	1208.777611	0	0	29.29583026	29.29583026	0	0	5.120131075	5.120131075
SHEF-C092F	ORF1a	46426	1|2	65	391	218	27	140.0077543	12216.85606	6812.5	842.8030303	19872.15909	842.2004911	469.5644682	58.15706716	1369.922026
SHEF-C092F	S	46426	71	340	26	16	2	732.3482531	76.47058824	47.05882353	5.882352941	129.4117647	56.00310171	34.46344721	4.307930901	94.77447982
SHEF-C092F	ORF3a	46426	84	683	0	0	2	1471.158403	0	0	2.928257687	2.928257687	0	0	4.307930901	4.307930901
SHEF-C092F	E	46426	86|87	935	8	7	36	2013.957696	13.76936317	12.04819277	63.06582261	88.88337855	17.2317236	15.07775815	77.54275621	109.852238
SHEF-C092F	M	46426	87	581	41	13	1	1251.453927	70.56798623	22.37521515	1.721170396	94.66437177	88.31258347	28.00155086	2.15396545	118.4680998
SHEF-C092F	ORF6	46426	89	261	2	2	1	562.1849826	7.662835249	7.662835249	3.831417625	19.15708812	4.307930901	4.307930901	2.15396545	10.76982725
SHEF-C092F	ORF7a	46426	90|91	958	2	0	4	2063.498901	10.47120419	0	5.215123859	15.68632805	4.307930901	0	8.615861802	12.9237927
SHEF-C092F	ORF8	46426	92	516	0	0	1	1111.446172	0	0	1.937984496	1.937984496	0	0	2.15396545	2.15396545
SHEF-C092F	N	46426	93	916	85	62	7	1973.032353	92.79475983	67.68558952	7.641921397	168.1222707	183.0870633	133.5458579	15.07775815	331.7106794
SHEF-C092F	N*	46426		0	0	0	0	0	0	0	0	0	0	0	0	0
SHEF-C092F	ORF10	46426	97|98	507	0	0	3	1092.060483	0	0	38.57602574	38.57602574	0	0	6.461896351	6.461896351
SHEF-C093E	ORF1a	39625	1|2	207	270	135	11	522.3974763	12232.67813	6136.363636	500	18869.04177	681.3880126	340.6940063	27.76025237	1049.842271
SHEF-C093E	S	39625	71	312	5	10	0	787.3817035	16.02564103	32.05128205	0	48.07692308	12.61829653	25.23659306	0	37.85488959
SHEF-C093E	ORF3a	39625	84	633	0	0	1	1597.476341	0	0	1.579778831	1.579778831	0	0	2.523659306	2.523659306
SHEF-C093E	E	39625	87	400	3	5	23	1009.463722	7.5	12.5	57.5	77.5	7.570977918	12.61829653	58.04416404	78.23343849
SHEF-C093E	M	39625	87	400	26	14	3	1009.463722	65	35	7.5	107.5	65.61514196	35.33123028	7.570977918	108.5173502
SHEF-C093E	ORF6	39625	89	437	18	5	0	1102.839117	41.18993135	11.4416476	0	52.63157895	45.42586751	12.61829653	0	58.04416404
SHEF-C093E	ORF7a	39625		0	0	0	0	0	0	0	0	0	0	0	0	0
SHEF-C093E	ORF8	39625		0	0	0	0	0	0	0	0	0	0	0	0	0
SHEF-C093E	N	39625	93	611	28	7	4	1541.955836	45.82651391	11.45662848	6.546644845	63.82978723	70.66246057	17.66561514	10.09463722	98.42271293
SHEF-C093E	N*	39625	95	182	0	0	1	459.3059937	0	0	5.494505495	5.494505495	0	0	2.523659306	2.523659306
SHEF-C093E	ORF10	39625	98	73	0	0	1	184.2271293	0	0	13.69863014	13.69863014	0	0	2.523659306	2.523659306
SHEF-C095C	ORF1a	413684	1|2	5613	2484	1361	123	1356.832752	16777.21001	9195.945946	831.0810811	26804.23704	600.4583208	328.9950784	29.73283956	959.1862388
SHEF-C095C	S	413684	71	2733	24	27	3	660.6491912	8.781558727	9.879253568	1.097694841	19.75850714	5.80152967	6.526720879	0.725191209	13.05344176
SHEF-C095C	ORF3a	413684	84|85	6529	2	0	4	1578.257801	0.637821392	0	1.02223358	1.660054972	0.483460806	0	0.966921612	1.450382417
SHEF-C095C	E	413684	86|87	4486	10	6	235	1084.402587	3.730167829	2.656342326	65.17845646	71.56496662	2.417304029	1.450382417	56.80664469	60.67433113
SHEF-C095C	M	413684	87	3725	81	39	4	900.4457509	21.74496644	10.46979866	1.073825503	33.2885906	19.58016264	9.427485714	0.966921612	29.97456996
SHEF-C095C	ORF6	413684	89|90	8803	22	14	3	2127.952737	4.830917874	3.105745101	0.658761528	8.595424504	5.318068864	3.384225641	0.725191209	9.427485714
SHEF-C095C	ORF7a	413684	90|91	6097	2	3	0	1473.830267	0.776475035	1.317600576	0	2.094075611	0.483460806	0.725191209	0	1.208652015
SHEF-C095C	ORF8	413684	92	2385	0	0	1	576.527011	0	0	0.419287212	0.419287212	0	0	0.241730403	0.241730403
SHEF-C095C	N	413684	93	5446	71	36	5	1316.463774	13.03709144	6.610356225	0.918105031	20.5655527	17.16285861	8.702294505	1.208652015	27.07380513
SHEF-C095C	N*	413684		0	0	0	0	0	0	0	0	0	0	0	0	0
SHEF-C095C	ORF10	413684	97|98	2875	0	0	18	694.9749084	0	0	27.43618515	27.43618515	0	0	4.351147252	4.351147252
SHEF-C096B	ORF1a	562675	1|2	10725	3664	982	85	1906.073666	26129.13827	6993.140563	607.1428571	33729.42169	651.1751899	174.5234816	15.10641134	840.8050829
SHEF-C096B	S	562675	71|72	9122	151	38	0	1621.18452	139.8921543	34.80081004	0	174.6929643	26.83609544	6.753454481	0	33.58954992
SHEF-C096B	ORF3a	562675	84|85	11140	10	0	9	1979.828498	4.548858932	0	0.848016583	5.396875516	1.777224863	0	1.599502377	3.37672724
SHEF-C096B	E	562675	87	6446	125	39	191	1145.599147	19.39187093	6.050263729	29.63077878	55.07291343	22.21531079	6.931176967	33.94499489	63.09148265
SHEF-C096B	M	562675	87|88	18452	1989	508	43	3279.335318	308.4916069	78.80856345	6.670803599	393.970974	353.4900253	90.28302306	7.642066913	451.4151153
SHEF-C096B	ORF6	562675	89	2285	599	165	22	406.0958813	262.1444201	72.21006565	9.628008753	343.9824945	106.4557693	29.32421025	3.909894699	139.6898743
SHEF-C096B	ORF7a	562675	90|91|92	8997	20	2	0	1598.96921	29.30780859	3.088712054	0	32.39652065	3.554449727	0.355444973	0	3.909894699
SHEF-C096B	ORF8	562675	92	7687	0	0	2	1366.152752	0	0	0.260179524	0.260179524	0	0	0.355444973	0.355444973
SHEF-C096B	N	562675	93	10646	3594	1087	135	1892.03359	337.5915837	102.1040766	12.68081909	452.3764794	638.7346159	193.1843426	23.99253566	855.9114942
SHEF-C096B	N*	562675	95|96	13679	11	3	1	2431.065891	2.540503144	0.730816078	0.243605359	3.514924581	1.95494735	0.533167459	0.177722486	2.665837295
SHEF-C096B	ORF10	562675	98	1869	0	0	12	332.163327	0	0	6.420545746	6.420545746	0	0	2.132669836	2.132669836
SHEF-C0989	ORF1a	307482	1|2	4951	5634	1614	143	1610.175555	37760.05523	10819.20844	959.7315436	49538.99522	1832.302379	524.9087751	46.50678739	2403.717941
SHEF-C0989	S	307482	71|72	6052	50	23	3	1968.245296	57.50236022	26.9005848	3.50877193	87.91171695	16.26111447	7.480112657	0.975666868	24.716894
SHEF-C0989	ORF3a	307482	84	2761	1	0	2	897.9387411	0.362187613	0	0.724375226	1.08656284	0.325222289	0	0.650444579	0.975666868
SHEF-C0989	E	307482	86|87	6460	205	60	148	2100.93599	47.72167378	13.89854065	34.28306694	95.90328138	66.67056933	19.51333737	48.13289884	134.3168055
SHEF-C0989	M	307482	87	4317	217	56	5	1403.984623	50.2663887	12.97197128	1.158211721	64.39657169	70.57323681	18.21244821	1.626111447	90.41179646
SHEF-C0989	ORF6	307482	89	1361	21	9	4	442.6275359	15.42983101	6.612784717	2.93901543	24.98163115	6.829668078	2.927000605	1.300889158	11.05755784
SHEF-C0989	ORF7a	307482	90	4215	1	0	0	1370.81195	0.237247924	0	0	0.237247924	0.325222289	0	0	0.325222289
SHEF-C0989	ORF8	307482	92	1949	0	0	1	633.8582421	0	0	0.513083633	0.513083633	0	0	0.325222289	0.325222289
SHEF-C0989	N	307482	93	8133	335	87	10	2645.03288	41.19021271	10.69715972	1.229558588	53.11693102	108.949467	28.29433918	3.252222894	140.496029
SHEF-C0989	N*	307482		0	0	0	0	0	0	0	0	0	0	0	0	0
SHEF-C0989	ORF10	307482	98	275	0	0	1	89.43612959	0	0	3.636363636	3.636363636	0	0	0.325222289	0.325222289
SHEF-C09D4	ORF1a	484877	1|2	6733	5201	1364	119	1388.599583	38489.64669	10081.93616	881.4814815	49453.06434	1072.643165	281.3084555	24.54230661	1378.493927
SHEF-C09D4	S	484877	71	451	50	23	1	93.01327966	110.864745	50.99778271	2.2172949	164.0798226	10.31189353	4.743471025	0.206237871	15.26160243
SHEF-C09D4	ORF3a	484877	84	7007	0	0	3	1445.10876	0	0	0.428143285	0.428143285	0	0	0.618713612	0.618713612
SHEF-C09D4	E	484877	87	3186	7	2	161	657.0738558	2.197112367	0.62774639	50.53358443	53.35844319	1.443665094	0.412475741	33.20429717	35.06043801
SHEF-C09D4	M	484877	87	3186	291	77	9	657.0738558	91.33709981	24.16823603	2.824858757	118.3301946	60.01522035	15.88031604	1.856140836	77.75167723
SHEF-C09D4	ORF6	484877	89|90	12989	85	20	6	2678.823702	14.22919752	3.328644107	1.00620493	18.56404656	17.530219	4.124757413	1.237427224	22.89240364
SHEF-C09D4	ORF7a	484877	90	7026	0	0	2	1449.027279	0	0	0.284656988	0.284656988	0	0	0.412475741	0.412475741
SHEF-C09D4	ORF8	484877	92	3450	0	0	3	711.5206537	0	0	0.869565217	0.869565217	0	0	0.618713612	0.618713612
SHEF-C09D4	N	484877	93	7222	295	91	10	1489.449902	40.84741069	12.6003877	1.384657989	54.83245638	60.84017184	18.76764623	2.062378706	81.67019677
SHEF-C09D4	N*	484877		0	0	0	0	0	0	0	0	0	0	0	0	0
SHEF-C09D4	ORF10	484877	97|98	2550	0	0	16	525.9065701	0	0	24.1073717	24.1073717	0	0	3.29980593	3.29980593
SHEF-C09F2	ORF1a	329049	1|2	4793	1715	810	81	1456.621962	17460.03564	8255.315033	826.5306122	26541.88129	521.1989704	246.1639452	24.61639452	791.9793101
SHEF-C09F2	S	329049	71|72	5459	42	24	7	1659.023428	21.59383033	12.33933162	3.369408887	37.30257084	12.76405642	7.293746524	2.127342736	22.18514568
SHEF-C09F2	ORF3a	329049	84	3440	1	0	2	1045.437002	0.290697674	0	0.581395349	0.872093023	0.303906105	0	0.60781221	0.911718316
SHEF-C09F2	E	329049	87	3139	18	10	188	953.9612641	5.73431029	3.185727939	59.89168525	68.81172348	5.470309893	3.039061052	57.13434777	65.64371872
SHEF-C09F2	M	329049	87|88	7270	99	72	5	2209.397385	31.53870659	22.8607405	1.592863969	55.99231107	30.08670441	21.88123957	1.519530526	53.48747451
SHEF-C09F2	ORF6	329049	89	1078	19	24	3	327.6107814	17.62523191	22.26345083	2.782931354	42.6716141	5.774215998	7.293746524	0.911718316	13.97968084
SHEF-C09F2	ORF7a	329049	90|91	5342	2	1	1	1623.466414	1.481481481	0.250501002	0.250501002	1.982483485	0.60781221	0.303906105	0.303906105	1.215624421
SHEF-C09F2	ORF8	329049	92	2351	0	0	3	714.4832533	0	0	1.276052744	1.276052744	0	0	0.911718316	0.911718316
SHEF-C09F2	N	329049	93	3903	265	119	33	1186.145528	67.89648988	30.48936715	8.455034589	106.8408916	80.53511787	36.16482652	10.02890147	126.7288459
SHEF-C09F2	N*	329049	95	1831	0	1	0	556.4520786	0	0.546149645	0	0.546149645	0	0.303906105	0	0.303906105
SHEF-C09F2	ORF10	329049	97|98	2462	0	1	13	748.2168309	0	0.496770989	28.9532294	29.45000039	0	0.303906105	3.950779367	4.254685472
SHEF-C0A4A	ORF1a	159263	1|2	5141	419	193	24	3227.993947	20651.17165	9550.390549	1150.195274	31351.75747	263.0868438	121.1832001	15.06941349	399.3394574
SHEF-C0A4A	S	159263	71|72	3627	90	29	7	2277.365113	392.0831443	127.5662406	31.81818182	551.4675668	56.51030057	18.20887463	4.3952456	79.1144208
SHEF-C0A4A	ORF3a	159263	84	1867	1	1	1	1172.274791	0.53561864	0.53561864	0.53561864	1.606855919	0.627892229	0.627892229	0.627892229	1.883676686
SHEF-C0A4A	E	159263	87	719	0	0	87	451.4545123	0	0	121.0013908	121.0013908	0	0	54.62662389	54.62662389
SHEF-C0A4A	M	159263	87	719	370	183	25	451.4545123	514.6036161	254.5201669	34.7705146	803.8942976	232.3201246	114.9042778	15.69730571	362.9217081
SHEF-C0A4A	ORF6	159263	89	21	3	1	0	13.1857368	142.8571429	47.61904762	0	190.4761905	1.883676686	0.627892229	0	2.511568914
SHEF-C0A4A	ORF7a	159263	90|91	2581	3	0	1	1620.589842	23.80952381	0	0.407331976	24.21685579	1.883676686	0	0.627892229	2.511568914
SHEF-C0A4A	ORF8	159263	92	1936	0	0	2	1215.599355	0	0	1.033057851	1.033057851	0	0	1.255784457	1.255784457
SHEF-C0A4A	N	159263	93|94	4665	879	474	82	2929.117246	319.2880494	172.3355807	29.78568834	521.4093184	551.9172689	297.6209163	51.48716274	901.025348
SHEF-C0A4A	N*	159263		0	0	0	0	0	0	0	0	0	0	0	0	0
SHEF-C0A4A	ORF10	159263	97|98	694	0	0	5	435.7572066	0	0	18.41794569	18.41794569	0	0	3.139461143	3.139461143
SHEF-C0A59	ORF1a	275772	1	126	1799	994	108	45.68991776	14277.77778	7888.888889	857.1428571	23023.80952	652.3504924	360.4426845	39.16278665	1051.955964
SHEF-C0A59	S	275772	71	1378	44	26	8	499.6881482	31.93033382	18.86792453	5.805515239	56.60377358	15.95520938	9.428078268	2.900947159	28.2842348
SHEF-C0A59	ORF3a	275772	84	2990	1	1	8	1084.229001	0.334448161	0.334448161	2.675585284	3.344481605	0.362618395	0.362618395	2.900947159	3.626183949
SHEF-C0A59	E	275772	86|87	5246	5	3	209	1902.2961	2.452182442	1.471309465	102.1439889	106.0674808	1.813091975	1.087855185	75.78724454	78.68819169
SHEF-C0A59	M	275772	87	2039	86	55	9	739.3789072	42.17753801	26.97400687	4.413928396	73.56547327	31.18518196	19.94401172	3.263565554	54.39275924
SHEF-C0A59	ORF6	275772	89	2458	50	24	6	891.3160147	20.34174125	9.764035801	2.44100895	32.546786	18.13091975	8.702841478	2.175710369	29.00947159
SHEF-C0A59	ORF7a	275772	90|91	3841	1	2	3	1392.817255	0.965250965	1.321757204	1.069518717	3.356526886	0.362618395	0.72523679	1.087855185	2.175710369
SHEF-C0A59	ORF8	275772	92	1780	0	0	3	645.4607429	0	0	1.685393258	1.685393258	0	0	1.087855185	1.087855185
SHEF-C0A59	N	275772	93	3513	211	138	23	1273.878421	60.06262454	39.28266439	6.547110732	105.8923997	76.51248133	50.0413385	8.340223083	134.8940429
SHEF-C0A59	N*	275772	95	1385	1	0	3	502.2264769	0.722021661	0	2.166064982	2.888086643	0.362618395	0	1.087855185	1.45047358
SHEF-C0A59	ORF10	275772	97|98	1795	0	0	11	650.9000189	0	0	20.35624688	20.35624688	0	0	3.988802344	3.988802344
SHEF-C0A68	ORF1a	324369	1|2	4590	2357	1046	121	1415.055076	16354.61651	7263.888889	840.2777778	24458.78318	726.6415718	322.4722461	37.30319482	1086.417013
SHEF-C0A68	S	324369	71	2041	39	20	6	629.221658	19.10828025	9.799118079	2.939735424	31.84713376	12.02334378	6.165817325	1.849745198	20.03890631
SHEF-C0A68	ORF3a	324369	84	4481	0	1	5	1381.451372	0	0.223164472	1.115822361	1.338986833	0	0.308290866	1.541454331	1.849745198
SHEF-C0A68	E	324369	86|87	6648	23	14	173	2049.517679	6.035161375	3.673576489	45.48499617	55.19373404	7.090689924	4.316072128	53.33431986	64.74108192
SHEF-C0A68	M	324369	87	3811	63	31	7	1174.896491	16.5310942	8.13434794	1.836788245	26.50223039	19.42232457	9.557016854	2.158036064	31.13737749
SHEF-C0A68	ORF6	324369	89	2010	43	26	3	619.6646412	21.39303483	12.93532338	1.492537313	35.82089552	13.25650725	8.015562523	0.924872599	22.19694237
SHEF-C0A68	ORF7a	324369	91	595	4	1	0	183.4330654	6.722689076	1.680672269	0	8.403361345	1.233163465	0.308290866	0	1.541454331
SHEF-C0A68	ORF8	324369	92	2189	0	0	2	674.8487063	0	0	0.913659205	0.913659205	0	0	0.616581733	0.616581733
SHEF-C0A68	N	324369	93	4339	293	161	29	1337.674069	67.52707997	37.10532381	6.683567642	111.3159714	90.32922382	49.63482947	8.940435122	148.9044884
SHEF-C0A68	N*	324369		0	0	0	0	0	0	0	0	0	0	0	0	0
SHEF-C0A68	ORF10	324369	98	543	0	0	10	167.4019404	0	0	18.41620626	18.41620626	0	0	3.082908663	3.082908663
SHEF-C0A86	ORF1a	483083	1|2	5547	3359	917	79	1148.249887	26031.19232	7108.527132	612.4031008	33752.12255	695.325648	189.8224529	16.35329747	901.5013983
SHEF-C0A86	S	483083	71	2574	140	60	11	532.8276921	54.39005439	23.31002331	4.273504274	81.97358197	28.98052716	12.42022592	2.277041419	43.6777945
SHEF-C0A86	ORF3a	483083	84	4792	0	0	1	991.9620438	0	0	0.208681135	0.208681135	0	0	0.207003765	0.207003765
SHEF-C0A86	E	483083	87	4890	12	5	149	1012.248413	2.45398773	1.022494888	30.47034765	33.94683027	2.484045185	1.035018827	30.84356104	34.36262506
SHEF-C0A86	M	483083	87	4890	406	121	13	1012.248413	83.02658487	24.74437628	2.658486708	110.4294479	84.04352875	25.04745561	2.69104895	111.7820333
SHEF-C0A86	ORF6	483083	89|90	15348	104	31	8	3177.093791	10.63804005	2.930887775	0.756358136	14.32528596	21.5283916	6.417116727	1.656030123	29.60153845
SHEF-C0A86	ORF7a	483083	90|91	6476	4	0	0	1340.556385	1.969130456	0	0	1.969130456	0.828015062	0	0	0.828015062
SHEF-C0A86	ORF8	483083	92	3322	0	0	3	687.6665087	0	0	0.903070439	0.903070439	0	0	0.621011296	0.621011296
SHEF-C0A86	N	483083	93|94	9760	279	69	18	2020.35675	47.73488583	11.84903173	3.068530515	62.65244807	57.75405055	14.28325981	3.726067777	75.76337814
SHEF-C0A86	N*	483083		0	0	0	0	0	0	0	0	0	0	0	0	0
SHEF-C0A86	ORF10	483083	97|98	7423	0	0	19	1536.588951	0	0	7.628807264	7.628807264	0	0	3.933071543	3.933071543
SHEF-C0A95	ORF1a	362831	1|2|3	10756	2954	893	99	2964.46555	24000.37627	7252.217808	804.8780488	32057.47213	814.1531457	246.1200945	27.28543041	1087.558671
SHEF-C0A95	S	362831	71|72	5064	61	31	6	1395.691107	42.59776536	21.64804469	3.766950508	68.01276056	16.8122349	8.543922653	1.653662449	27.00982
SHEF-C0A95	ORF3a	362831	84|85	6866	2	1	5	1892.341062	0.703443245	0.205930807	1.029654036	1.939028089	0.551220816	0.275610408	1.378052041	2.204883265
SHEF-C0A95	E	362831	87	3325	40	10	133	916.4046071	12.03007519	3.007518797	40	55.03759398	11.02441633	2.756104082	36.65618428	50.43670469
SHEF-C0A95	M	362831	87	3325	302	85	9	916.4046071	90.82706767	25.56390977	2.706766917	119.0977444	83.23434326	23.42688469	2.480493673	109.1417216
SHEF-C0A95	ORF6	362831	89|90	6773	91	26	12	1866.709294	37.41980927	10.74380165	4.958677686	53.12228861	25.08054714	7.165870612	3.307324898	35.55374265
SHEF-C0A95	ORF7a	362831	90|91	5227	10	6	2	1440.615603	9.612771328	5.03611229	0.459453251	15.10833687	2.756104082	1.653662449	0.551220816	4.960987347
SHEF-C0A95	ORF8	362831	92	2826	0	0	1	778.8750134	0	0	0.353857042	0.353857042	0	0	0.275610408	0.275610408
SHEF-C0A95	N	362831	93	5078	722	246	32	1399.549653	142.1819614	48.4442694	6.30169358	196.9279244	198.9907147	67.80016041	8.819533061	275.6104082
SHEF-C0A95	N*	362831	96	4923	0	0	1	1356.830039	0	0	0.203128174	0.203128174	0	0	0.275610408	0.275610408
SHEF-C0A95	ORF10	362831	97|98	4024	0	0	13	1109.056282	0	0	11.39009135	11.39009135	0	0	3.582935306	3.582935306
SHEF-C0B92	ORF1a	363294	1|2	4299	6714	1862	148	1183.339114	44753.57436	12413.33333	986.6666667	58153.57436	1848.089977	512.5325494	40.73835516	2401.360881
SHEF-C0B92	S	363294		0	0	0	0	0	0	0	0	0	0	0	0	0
SHEF-C0B92	ORF3a	363294	84	6127	0	0	3	1686.512852	0	0	0.489636037	0.489636037	0	0	0.825777469	0.825777469
SHEF-C0B92	E	363294	87	397	0	0	23	109.2778851	0	0	57.93450882	57.93450882	0	0	6.330960599	6.330960599
SHEF-C0B92	M	363294		0	0	0	0	0	0	0	0	0	0	0	0	0
SHEF-C0B92	ORF6	363294	89	2522	0	0	3	694.2035927	0	0	1.189532117	1.189532117	0	0	0.825777469	0.825777469
SHEF-C0B92	ORF7a	363294		0	0	0	0	0	0	0	0	0	0	0	0	0
SHEF-C0B92	ORF8	363294	92	2008	0	0	1	552.7203862	0	0	0.498007968	0.498007968	0	0	0.275259156	0.275259156
SHEF-C0B92	N	363294		0	0	0	0	0	0	0	0	0	0	0	0	0
SHEF-C0B92	N*	363294		0	0	0	0	0	0	0	0	0	0	0	0	0
SHEF-C0B92	ORF10	363294	98	933	0	0	13	256.816793	0	0	13.9335477	13.9335477	0	0	3.578369034	3.578369034
SHEF-C0BA1	ORF1a	584541	1	300	4481	2071	209	51.32231956	14936.66667	6903.333333	696.6666667	22536.66667	766.5843799	354.2950794	35.7545493	1156.634009
SHEF-C0BA1	S	584541	71	3059	453	258	34	523.3165851	148.0876103	84.341288	11.11474338	243.5436417	77.49670254	44.13719482	5.816529551	127.4504269
SHEF-C0BA1	ORF3a	584541	84	7710	0	0	6	1318.983613	0	0	0.778210117	0.778210117	0	0	1.026446391	1.026446391
SHEF-C0BA1	E	584541	86|87	12292	55	19	421	2102.846507	12.04028021	4.159369527	92.07342457	108.2730743	9.40909192	3.250413572	72.02232179	84.68182728
SHEF-C0BA1	M	584541	87	4568	786	383	52	781.4678526	172.0665499	83.8441331	11.38353765	267.2942207	134.4644773	65.52149464	8.895868724	208.8818406
SHEF-C0BA1	ORF6	584541	89	1641	417	240	19	280.733088	254.1133455	146.2522852	11.57830591	411.9439366	71.33802419	41.05785565	3.250413572	115.6462934
SHEF-C0BA1	ORF7a	584541		0	0	0	0	0	0	0	0	0	0	0	0	0
SHEF-C0BA1	ORF8	584541	92	6131	0	1	5	1048.857137	0	0.163105529	0.815527646	0.978633176	0	0.171074399	0.855371993	1.026446391
SHEF-C0BA1	N	584541	93	10966	1591	869	126	1876.001854	145.0848076	79.2449389	11.49006019	235.8198067	272.1793681	148.6636523	21.55537422	442.3983946
SHEF-C0BA1	N*	584541	95	3903	8	4	1	667.7033775	2.049705355	1.024852677	0.256213169	3.330771202	1.368595188	0.684297594	0.171074399	2.223967181
SHEF-C0BA1	ORF10	584541	97|98	10796	0	0	54	1846.919207	0	0	14.68800041	14.68800041	0	0	9.238017521	9.238017521
SHEF-C0C08	ORF1a	252655	1|2	3007	2119	919	107	1190.160496	21592.86802	9367.6907	1091.836735	32052.39545	838.6930795	363.7371119	42.35024045	1244.780432
SHEF-C0C08	S	252655	71	1843	5	5	2	729.4532069	2.712967987	2.712967987	1.085187195	6.511123169	1.978983198	1.978983198	0.791593279	4.749559676
SHEF-C0C08	ORF3a	252655	84|85	5316	1	0	4	2104.054937	0.435919791	0	1.323626737	1.759546528	0.39579664	0	1.583186559	1.978983198
SHEF-C0C08	E	252655	87	2607	5	7	131	1031.84184	1.91791331	2.685078634	50.24932873	54.85232068	1.978983198	2.770576478	51.8493598	56.59891948
SHEF-C0C08	M	252655	87	2607	13	10	3	1031.84184	4.986574607	3.835826621	1.150747986	9.973149214	5.145356316	3.957966397	1.187389919	10.29071263
SHEF-C0C08	ORF6	252655	89	3785	8	4	2	1498.090281	2.113606341	1.05680317	0.528401585	3.698811096	3.166373117	1.583186559	0.791593279	5.541152956
SHEF-C0C08	ORF7a	252655	90|91	3832	4	2	2	1516.692723	4.207887399	2.587322122	1.620565278	8.415774799	1.583186559	0.791593279	0.791593279	3.166373117
SHEF-C0C08	ORF8	252655		0	0	0	0	0	0	0	0	0	0	0	0	0
SHEF-C0C08	N	252655	93	3108	56	24	10	1230.135956	18.01801802	7.722007722	3.217503218	28.95752896	22.16461182	9.499119352	3.957966397	35.62169757
SHEF-C0C08	N*	252655		0	0	0	0	0	0	0	0	0	0	0	0	0
SHEF-C0C08	ORF10	252655	98	703	0	0	9	278.2450377	0	0	12.80227596	12.80227596	0	0	3.562169757	3.562169757
SHEF-C0C35	ORF1a	356030	1|2	5612	1711	828	71	1576.271663	14733.12252	7137.931034	612.0689655	22483.12252	480.5774794	232.5646715	19.94213971	733.0842906
SHEF-C0C35	S	356030	71	2766	63	28	3	776.900823	22.77657267	10.12292119	1.084598698	33.98409255	17.69513805	7.8645058	0.842625621	26.40226947
SHEF-C0C35	ORF3a	356030	84|85	7402	3	1	6	2079.038283	0.948429071	0.213675214	1.282051282	2.444155567	0.842625621	0.280875207	1.685251243	2.808752071
SHEF-C0C35	E	356030	86|87	5980	40	15	150	1679.633739	13.50246145	5.06585613	50.65207306	69.22039064	11.23500829	4.213128107	42.13128107	57.57941746
SHEF-C0C35	M	356030	87|88	7214	301	140	21	2026.233744	101.4496551	47.28132388	6.989602984	155.720582	84.54343735	39.322529	5.89837935	129.7643457
SHEF-C0C35	ORF6	356030	89|90	6743	47	20	4	1893.941522	13.89894978	5.915508025	1.182732111	20.99718991	13.20113474	5.617504143	1.123500829	19.94213971
SHEF-C0C35	ORF7a	356030	90|91	5130	13	7	0	1440.889813	6.277742112	3.15375599	0	9.431498102	3.651377693	1.96612645	0	5.617504143
SHEF-C0C35	ORF8	356030	92	2392	0	1	2	671.8534955	0	0.418060201	0.836120401	1.254180602	0	0.280875207	0.561750414	0.842625621
SHEF-C0C35	N	356030	93	4635	242	103	23	1301.856585	52.21143474	22.22222222	4.962243797	79.39590076	67.97180013	28.93014634	6.460129764	103.3620762
SHEF-C0C35	N*	356030	95	1972	1	0	0	553.8859085	0.507099391	0	0	0.507099391	0.280875207	0	0	0.280875207
SHEF-C0C35	ORF10	356030	97|98	3749	0	0	20	1053.001152	0	0	13.76362593	13.76362593	0	0	5.617504143	5.617504143
SHEF-C0CBD	ORF1a	182648	1|3	2295	984	645	53	1256.515264	9187.372926	6028.037383	495.3271028	15710.73741	538.7411852	353.1382769	29.01756384	920.897026
SHEF-C0CBD	S	182648	71	706	16	11	2	386.5358504	22.66288952	15.58073654	2.83286119	41.07648725	8.760019272	6.02251325	1.095002409	15.87753493
SHEF-C0CBD	ORF3a	182648	84	1644	0	2	5	900.0919802	0	1.216545012	3.04136253	4.257907543	0	1.095002409	2.737506023	3.832508432
SHEF-C0CBD	E	182648	86|87|88	5476	4	6	112	2998.116596	2.559181062	3.838771593	71.27436254	77.6723152	2.190004818	3.285007227	61.3201349	66.79514695
SHEF-C0CBD	M	182648	87	1563	51	46	7	855.7443826	32.62955854	29.43058221	4.478566859	66.53870761	27.92256143	25.18505541	3.832508432	56.94012527
SHEF-C0CBD	ORF6	182648	89	2088	24	9	3	1143.182515	11.49425287	4.310344828	1.436781609	17.24137931	13.14002891	4.927510841	1.642503614	19.71004336
SHEF-C0CBD	ORF7a	182648	90|91	2662	3	0	1	1457.448206	2.836165351	0	0.560852496	3.397017847	1.642503614	0	0.547501205	2.190004818
SHEF-C0CBD	ORF8	182648	92	1231	0	0	2	673.9739827	0	0	1.62469537	1.62469537	0	0	1.095002409	1.095002409
SHEF-C0CBD	N	182648	93	2311	104	94	16	1265.275284	45.00216357	40.67503245	6.923409779	92.6006058	56.94012527	51.46511322	8.760019272	117.1652578
SHEF-C0CBD	N*	182648		0	0	0	0	0	0	0	0	0	0	0	0	0
SHEF-C0CBD	ORF10	182648	97|98	1481	0	0	10	810.8492839	0	0	22.70922208	22.70922208	0	0	5.475012045	5.475012045
SHEF-C0CEA	ORF1a	144952	1|2	2197	654	388	39	1515.674154	10046.62289	5954.315197	600	16600.93809	451.1838402	267.6748165	26.90545836	745.764115
SHEF-C0CEA	S	144952	71	1056	7	6	1	728.5170263	6.628787879	5.681818182	0.946969697	13.25757576	4.829184834	4.139301286	0.689883548	9.658369667
SHEF-C0CEA	ORF3a	144952	84	1738	0	0	6	1199.017606	0	0	3.452243959	3.452243959	0	0	4.139301286	4.139301286
SHEF-C0CEA	E	144952	87	1266	0	2	105	873.3925713	0	1.579778831	82.93838863	84.51816746	0	1.379767095	72.4377725	73.8175396
SHEF-C0CEA	M	144952	87	1266	86	56	9	873.3925713	67.93048973	44.23380727	7.109004739	119.2733017	59.3299851	38.63347867	6.208951929	104.1724157
SHEF-C0CEA	ORF6	144952	89	289	9	2	0	199.3763453	31.14186851	6.920415225	0	38.06228374	6.208951929	1.379767095	0	7.588719024
SHEF-C0CEA	ORF7a	144952	90|91	2169	0	1	1	1496.357415	0	1.45137881	0.675675676	2.127054486	0	0.689883548	0.689883548	1.379767095
SHEF-C0CEA	ORF8	144952	92	1182	0	0	3	815.4423533	0	0	2.538071066	2.538071066	0	0	2.069650643	2.069650643
SHEF-C0CEA	N	144952	93	2029	40	28	7	1399.773718	19.7141449	13.79990143	3.449975357	36.96402169	27.59534191	19.31673933	4.829184834	51.74126607
SHEF-C0CEA	N*	144952		0	0	0	0	0	0	0	0	0	0	0	0	0
SHEF-C0CEA	ORF10	144952	97|98	1600	0	0	11	1103.813676	0	0	16.18201313	16.18201313	0	0	7.588719024	7.588719024
SHEF-C0CF9	ORF1a	276959	1|2|4	7591	3146	1186	117	2740.838897	22410.07254	8437.34189	821.9824549	31669.39689	1135.908203	428.2222278	42.24451995	1606.374951
SHEF-C0CF9	S	276959	71|72	4822	101	41	9	1741.051925	181.0660733	74.14104882	16.27486438	271.4819865	36.46749158	14.8036352	3.249578457	54.52070523
SHEF-C0CF9	ORF3a	276959		0	0	0	0	0	0	0	0	0	0	0	0	0
SHEF-C0CF9	E	276959	86|87	3592	0	0	70	1296.942869	0	0	31.17856743	31.17856743	0	0	25.27449911	25.27449911
SHEF-C0CF9	M	276959	87	2268	193	72	9	818.8937713	85.09700176	31.74603175	3.968253968	120.8112875	69.6854047	25.99662766	3.249578457	98.93161082
SHEF-C0CF9	ORF6	276959	89|90	6084	168	69	4	2196.715037	66.11570248	26.93206519	1.574183392	94.62195106	60.65879787	24.91343484	1.444257092	87.01648981
SHEF-C0CF9	ORF7a	276959	91	125	1	0	0	45.13303413	8	0	0	8	0.361064273	0	0	0.361064273
SHEF-C0CF9	ORF8	276959	92	2503	0	0	1	903.7438754	0	0	0.399520575	0.399520575	0	0	0.361064273	0.361064273
SHEF-C0CF9	N	276959	93	4749	175	75	6	1714.694233	36.84986313	15.79279848	1.263423879	53.90608549	63.18624778	27.07982048	2.166385638	92.4324539
SHEF-C0CF9	N*	276959		0	0	0	0	0	0	0	0	0	0	0	0	0
SHEF-C0CF9	ORF10	276959	97|98	1998	0	0	8	721.4064176	0	0	18.89595745	18.89595745	0	0	2.888514184	2.888514184
SHEF-C0DE7	ORF1a	397081	1|2	6000	2104	1110	113	1511.026717	17492.51701	9250	941.6666667	27684.18367	529.8667023	279.5399427	28.45766985	837.8643148
SHEF-C0DE7	S	397081	71	2481	68	37	6	624.8095477	27.4083031	14.91334139	2.418379686	44.74002418	17.12496946	9.317998091	1.511026717	27.95399427
SHEF-C0DE7	ORF3a	397081	84	4289	0	0	1	1080.132265	0	0	0.233154581	0.233154581	0	0	0.251837786	0.251837786
SHEF-C0DE7	E	397081	86|87	7756	14	3	213	1953.25387	3.699788584	0.792811839	56.27713232	60.76973274	3.525729007	0.755513359	53.64144847	57.92269084
SHEF-C0DE7	M	397081	87|88	8626	94	51	3	2172.352744	24.78369325	13.47780127	0.792811839	39.05430636	23.67275191	12.8437271	0.755513359	37.27199236
SHEF-C0DE7	ORF6	397081	89	544	43	25	4	136.9997557	79.04411765	45.95588235	7.352941176	132.3529412	10.82902481	6.295944656	1.007351145	18.13232061
SHEF-C0DE7	ORF7a	397081	90	4841	1	0	0	1219.146723	0.206568891	0	0	0.206568891	0.251837786	0	0	0.251837786
SHEF-C0DE7	ORF8	397081	92	2675	0	0	2	673.6660782	0	0	0.747663551	0.747663551	0	0	0.503675572	0.503675572
SHEF-C0DE7	N	397081	93	5555	106	55	13	1398.958903	19.08190819	9.900990099	2.340234023	31.32313231	26.69480534	13.85107824	3.273891221	43.81977481
SHEF-C0DE7	N*	397081		0	0	0	0	0	0	0	0	0	0	0	0	0
SHEF-C0DE7	ORF10	397081	97|98	2766	0	0	7	696.5833168	0	0	31.90731878	31.90731878	0	0	1.762864504	1.762864504
SHEF-C0E11	ORF1a	81553	1|2	1378	460	224	23	1689.698724	13500.74405	6559.567577	676.4705882	20736.78221	564.0503722	274.6680073	28.20251861	866.9208981
SHEF-C0E11	S	81553	71	617	4	2	2	756.5632166	6.482982172	3.241491086	3.241491086	12.96596434	4.904785845	2.452392922	2.452392922	9.80957169
SHEF-C0E11	ORF3a	81553	84	1106	0	0	2	1356.173286	0	0	1.808318264	1.808318264	0	0	2.452392922	2.452392922
SHEF-C0E11	E	81553	87	593	0	1	33	727.1345015	0	1.686340641	55.64924115	57.33558179	0	1.226196461	40.46448322	41.69067968
SHEF-C0E11	M	81553	87	593	11	3	1	727.1345015	18.54974705	5.059021922	1.686340641	25.29510961	13.48816107	3.678589384	1.226196461	18.39294692
SHEF-C0E11	ORF6	81553	89|90	933	2	1	0	1144.041298	5.720416922	4.291845494	0	10.01226242	2.452392922	1.226196461	0	3.678589384
SHEF-C0E11	ORF7a	81553		0	0	0	0	0	0	0	0	0	0	0	0	0
SHEF-C0E11	ORF8	81553		0	0	0	0	0	0	0	0	0	0	0	0	0
SHEF-C0E11	N	81553	93	1313	26	13	2	1609.995954	19.8019802	9.900990099	1.523229246	31.22619954	31.88110799	15.940554	2.452392922	50.27405491
SHEF-C0E11	N*	81553		0	0	0	0	0	0	0	0	0	0	0	0	0
SHEF-C0E11	ORF10	81553	98	211	0	0	4	258.7274533	0	0	18.95734597	18.95734597	0	0	4.904785845	4.904785845
SHEF-C0E7B	ORF1a	380311	1|2	8986	340	181	16	2362.803074	12578.37397	6693.088942	577.0346841	19848.4976	89.40051695	47.59262814	4.20708315	141.2002282
SHEF-C0E7B	S	380311	71|72	7302	72	41	6	1920.007573	33.74670208	19.37618147	2.835538752	55.9584223	18.93187418	10.78065057	1.577656181	31.29018093
SHEF-C0E7B	ORF3a	380311	84|85	7805	6	1	6	2052.267749	6.559356656	0.133815068	0.802890405	7.496062129	1.577656181	0.262942697	1.577656181	3.41825506
SHEF-C0E7B	E	380311	86|87	6457	29	21	171	1697.820994	7.852694286	5.777445733	46.30381803	59.93395805	7.62533821	5.521796635	44.96320117	58.11033601
SHEF-C0E7B	M	380311	87	3693	627	321	37	971.0473796	169.7806661	86.92120227	10.01895478	266.7208232	164.865071	84.4046057	9.728879785	258.9985564
SHEF-C0E7B	ORF6	380311	89|90	5893	19	8	2	1549.521313	133.0336864	50.03766669	0.342935528	183.4142886	4.995911241	2.103541575	0.525885394	7.62533821
SHEF-C0E7B	ORF7a	380311	90|91	6585	10	8	1	1731.477659	7.497445062	3.684849081	0.171467764	11.35376191	2.629426969	2.103541575	0.262942697	4.995911241
SHEF-C0E7B	ORF8	380311	92	4432	0	0	6	1165.362033	0	0	1.353790614	1.353790614	0	0	1.577656181	1.577656181
SHEF-C0E7B	N	380311	92|93|94	15614	820	504	71	4105.587269	120.137784	73.87546023	10.39531479	204.4085591	215.6130115	132.5231192	18.66893148	366.8050622
SHEF-C0E7B	N*	380311	95	1593	10	2	2	418.8677162	6.277463905	1.255492781	1.255492781	8.788449466	2.629426969	0.525885394	0.525885394	3.681197757
SHEF-C0E7B	ORF10	380311	98	961	0	0	12	252.6879317	0	0	12.48699272	12.48699272	0	0	3.155312363	3.155312363
SHEF-C0ED5	ORF1a	432951	1|2	5344	2523	1426	158	1234.319819	12872.44898	7265.694623	806.122449	20944.26605	582.7449296	329.3675266	36.49373717	948.6061933
SHEF-C0ED5	S	432951	71	3414	71	36	8	788.5418904	20.79671939	10.54481547	2.343292326	33.68482718	16.39908442	8.315028721	1.84778416	26.5618973
SHEF-C0ED5	ORF3a	432951	84	3514	0	0	3	811.6391924	0	0	0.853727945	0.853727945	0	0	0.69291906	0.69291906
SHEF-C0ED5	E	432951	87	4876	19	21	292	1126.224446	3.896636587	4.30680886	59.88515176	68.08859721	4.388487381	4.850433421	67.44412185	76.68304265
SHEF-C0ED5	M	432951	87	4876	364	192	28	1126.224446	74.65135357	39.37653815	5.742411813	119.7703035	84.0741793	44.34681985	6.467244561	134.8882437
SHEF-C0ED5	ORF6	432951	89|90	9216	79	56	10	2128.647353	15.23490516	10.75888569	1.921229587	27.91502044	18.24686858	12.93448912	2.3097302	33.49108791
SHEF-C0ED5	ORF7a	432951	90|91	6873	5	1	2	1587.477567	1.5468468	0.34940601	0.498628771	2.394881581	1.1548651	0.23097302	0.46194604	1.84778416
SHEF-C0ED5	ORF8	432951	92	2097	0	0	2	484.350423	0	0	0.953743443	0.953743443	0	0	0.46194604	0.46194604
SHEF-C0ED5	N	432951	93	6746	360	243	52	1558.143993	53.36495701	36.02134598	7.708271568	97.09457456	83.15028721	56.12644387	12.01059704	151.2873281
SHEF-C0ED5	N*	432951	95	3748	3	0	1	865.6868791	0.800426894	0	0.266808965	1.067235859	0.69291906	0	0.23097302	0.92389208
SHEF-C0ED5	ORF10	432951	97|98	3986	0	0	11	920.6584579	0	0	20.32685963	20.32685963	0	0	2.54070322	2.54070322
SHEF-C0EF3	ORF1a	345117	1|2	5120	2741	864	70	1483.554852	23410.65617	7367.921128	598.2905983	31376.8679	794.2234083	250.3498813	20.2829765	1064.856266
SHEF-C0EF3	S	345117	71|72	4174	210	84	13	1209.444913	186.5349147	75.06702413	11.61751564	273.2194545	60.84892949	24.3395718	3.766838492	88.95533978
SHEF-C0EF3	ORF3a	345117	84|85	6636	6	3	2	1922.826172	2.289130611	1.727017064	0.374742365	4.390890039	1.738540843	0.869270421	0.579513614	3.187324878
SHEF-C0EF3	E	345117	87	3669	79	18	143	1063.117725	21.53175252	4.905968929	38.9751976	65.41291905	22.89078776	5.215622528	41.43522342	69.54163371
SHEF-C0EF3	M	345117	87|88	9829	844	262	29	2848.019657	229.8149997	71.4091033	7.904061052	309.128164	244.5547452	75.91628346	8.402947406	328.8739761
SHEF-C0EF3	ORF6	345117	89	1741	203	79	12	504.4666012	116.5996554	45.37622056	6.892590465	168.8684664	58.82063184	22.89078776	3.477081685	85.18850129
SHEF-C0EF3	ORF7a	345117	90|91	6353	10	3	2	1840.824996	15.79274865	6.550218341	0.339270568	22.68223756	2.897568071	0.869270421	0.579513614	4.346352107
SHEF-C0EF3	ORF8	345117	92	3609	0	0	3	1045.732317	0	0	0.831255195	0.831255195	0	0	0.869270421	0.869270421
SHEF-C0EF3	N	345117	93|94	10543	826	305	59	3054.906017	127.9263749	47.16981132	9.124652026	184.2208383	239.3391227	88.37582617	17.09565162	344.8106005
SHEF-C0EF3	N*	345117		0	0	0	0	0	0	0	0	0	0	0	0	0
SHEF-C0EF3	ORF10	345117	97|98	3840	0	0	15	1112.666139	0	0	17.42503331	17.42503331	0	0	4.346352107	4.346352107
SHEF-C0F69	ORF1a	364045	1|2	7188	398	183	13	1974.481177	15711.26466	7043.620882	541.6666667	23296.55221	109.3271436	50.26851076	3.570987103	163.1666415
SHEF-C0F69	S	364045	71	2718	39	13	2	746.6109959	14.34878587	4.782928624	0.735835173	19.86754967	10.71296131	3.570987103	0.549382631	14.83333104
SHEF-C0F69	ORF3a	364045	84	7354	2	0	4	2020.079935	0.271960838	0	0.543921675	0.815882513	0.549382631	0	1.098765263	1.648147894
SHEF-C0F69	E	364045	87	3782	22	14	169	1038.882556	5.817028027	3.701745108	44.68535167	54.2041248	6.043208944	3.845678419	46.42283234	56.3117197
SHEF-C0F69	M	364045	87	3782	159	69	7	1038.882556	42.04124802	18.24431518	1.850872554	62.13643575	43.67591919	18.95370078	1.922839209	64.55245917
SHEF-C0F69	ORF6	364045	89	41	7	2	0	11.26234394	170.7317073	48.7804878	0	219.5121951	1.922839209	0.549382631	0	2.472221841
SHEF-C0F69	ORF7a	364045	90|91	6394	2	1	0	1756.376272	3.236245955	0.173130194	0	3.409376149	0.549382631	0.274691316	0	0.824073947
SHEF-C0F69	ORF8	364045	92	3508	0	0	4	963.6171352	0	0	1.140250855	1.140250855	0	0	1.098765263	1.098765263
SHEF-C0F69	N	364045	93	5839	415	244	30	1603.922592	71.07381401	41.78797739	5.137866073	117.9996575	113.996896	67.02468101	8.240739469	189.2623165
SHEF-C0F69	N*	364045	95	1032	1	3	0	283.4814377	0.968992248	2.906976744	0	3.875968992	0.274691316	0.824073947	0	1.098765263
SHEF-C0F69	ORF10	364045	98	1299	0	0	13	356.824019	0	0	10.00769823	10.00769823	0	0	3.570987103	3.570987103
SHEF-C0F96	ORF1a	233127	1	146	1696	1020	120	62.62680856	11616.43836	6986.30137	821.9178082	19424.65753	727.5004611	437.5297585	51.47408923	1216.504309
SHEF-C0F96	S	233127	71	1471	22	10	3	630.9865438	14.95581237	6.798096533	2.03942896	23.79333787	9.436916359	4.289507436	1.286852231	15.01327603
SHEF-C0F96	ORF3a	233127	84	1922	0	1	1	824.4433292	0	0.520291363	0.520291363	1.040582726	0	0.428950744	0.428950744	0.857901487
SHEF-C0F96	E	233127	86|87	4863	4	3	163	2085.987466	1.725086391	1.34529148	73.0941704	76.16454827	1.715802974	1.286852231	69.9189712	72.92162641
SHEF-C0F96	M	233127	87	2230	44	29	0	956.5601582	19.7309417	13.0044843	0	32.73542601	18.87383272	12.43957156	0	31.31340428
SHEF-C0F96	ORF6	233127	89	1258	21	10	4	539.6200354	16.69316375	7.949125596	3.179650238	27.82193959	9.007965615	4.289507436	1.715802974	15.01327603
SHEF-C0F96	ORF7a	233127	90|91	3383	1	0	1	1451.140366	0.947867299	0	0.429553265	1.377420563	0.428950744	0	0.428950744	0.857901487
SHEF-C0F96	ORF8	233127	92	1321	0	0	2	566.6439323	0	0	1.514004542	1.514004542	0	0	0.857901487	0.857901487
SHEF-C0F96	N	233127	93	3196	44	22	2	1370.926577	13.76720901	6.883604506	0.625782228	21.27659574	18.87383272	9.436916359	0.857901487	29.16865056
SHEF-C0F96	N*	233127	95	1410	0	0	1	604.8205485	0	0	0.709219858	0.709219858	0	0	0.428950744	0.428950744
SHEF-C0F96	ORF10	233127	97|98	1751	0	0	8	751.092752	0	0	29.2354392	29.2354392	0	0	3.431605949	3.431605949
SHEF-C0FB4	ORF1a	84214	1|2	565	875	412	34	670.909825	20767.6409	9809.52381	809.5238095	31386.68852	1039.01964	489.2298193	40.3733346	1568.622794
SHEF-C0FB4	S	84214	71	546	4	3	1	648.3482556	7.326007326	5.494505495	1.831501832	14.65201465	4.749804071	3.562353053	1.187451018	9.499608141
SHEF-C0FB4	ORF3a	84214		0	0	0	0	0	0	0	0	0	0	0	0	0
SHEF-C0FB4	E	84214	87	1170	3	3	52	1389.317691	2.564102564	2.564102564	44.44444444	49.57264957	3.562353053	3.562353053	61.74745292	68.87215902
SHEF-C0FB4	M	84214	87|88	2813	12	4	0	3340.299713	10.01035213	3.172745291	0	13.18309742	14.24941221	4.749804071	0	18.99921628
SHEF-C0FB4	ORF6	84214	89|90	2837	4	4	0	3368.798537	3.158506295	3.410059676	0	6.568565972	4.749804071	4.749804071	0	9.499608141
SHEF-C0FB4	ORF7a	84214	90	1664	0	0	1	1975.918493	0	0	0.600961538	0.600961538	0	0	1.187451018	1.187451018
SHEF-C0FB4	ORF8	84214		0	0	0	0	0	0	0	0	0	0	0	0	0
SHEF-C0FB4	N	84214	93	1069	21	18	1	1269.385138	19.6445276	16.83816651	0.935453695	37.4181478	24.93647137	21.37411832	1.187451018	47.49804071
SHEF-C0FB4	N*	84214		0	0	0	0	0	0	0	0	0	0	0	0	0
SHEF-C0FB4	ORF10	84214	98	270	0	0	3	320.6117748	0	0	11.11111111	11.11111111	0	0	3.562353053	3.562353053
SHEF-C0FF0	ORF1a	176886	1|2	2270	1919	486	34	1283.312416	54687.95142	13857.59028	971.4285714	69516.97028	1084.879527	274.7532309	19.22141945	1378.854177
SHEF-C0FF0	S	176886	71|72	2487	251	73	6	1405.990299	2830.379135	818.5986585	68.18181818	3717.159612	141.8993024	41.26951822	3.392015196	186.5608358
SHEF-C0FF0	ORF3a	176886	84	3434	0	0	2	1941.363364	0	0	0.582411182	0.582411182	0	0	1.130671732	1.130671732
SHEF-C0FF0	E	176886	87	560	0	0	14	316.588085	0	0	25	25	0	0	7.914702125	7.914702125
SHEF-C0FF0	M	176886	87	560	339	88	40	316.588085	605.3571429	157.1428571	71.42857143	833.9285714	191.6488586	49.74955621	22.61343464	264.0118494
SHEF-C0FF0	ORF6	176886	89	1586	162	42	4	896.6226835	102.1437579	26.48171501	2.522068096	131.147541	91.5844103	23.74410637	2.261343464	117.5898601
SHEF-C0FF0	ORF7a	176886		0	0	0	0	0	0	0	0	0	0	0	0	0
SHEF-C0FF0	ORF8	176886	92	1482	0	0	1	837.8277535	0	0	0.674763833	0.674763833	0	0	0.565335866	0.565335866
SHEF-C0FF0	N	176886	93	3072	326	92	10	1736.71178	106.1197917	29.94791667	3.255208333	139.3229167	184.2994923	52.01089968	5.65335866	241.9637507
SHEF-C0FF0	N*	176886		0	0	0	0	0	0	0	0	0	0	0	0	0
SHEF-C0FF0	ORF10	176886		0	0	0	0	0	0	0	0	0	0	0	0	0
SHEF-C100B	ORF1a	297846	1|2|3	9724	2917	1474	145	3264.774414	19537.9606	9886.165848	973.1543624	30397.28081	979.3651753	494.8866193	48.68287639	1522.934671
SHEF-C100B	S	297846	71	1149	157	68	12	385.7698274	136.640557	59.1818973	10.44386423	206.2663185	52.71180409	22.83059031	4.028927701	79.57132209
SHEF-C100B	ORF3a	297846	84	4277	0	0	3	1435.976981	0	0	0.701426233	0.701426233	0	0	1.007231925	1.007231925
SHEF-C100B	E	297846	87	1967	7	9	231	660.408399	3.558718861	4.575495679	117.4377224	125.571937	2.350207826	3.021695776	77.55685824	82.92876184
SHEF-C100B	M	297846	87	1967	199	118	8	660.408399	101.1692933	59.98983223	4.06710727	165.2262328	66.81305104	39.61778906	2.685951801	109.1167919
SHEF-C100B	ORF6	297846	89	698	171	85	13	234.3492946	244.9856734	121.7765043	18.62464183	385.3868195	57.41221974	28.53823788	4.364671676	90.3151293
SHEF-C100B	ORF7a	297846	90	4218	2	0	0	1416.168087	0.474158369	0	0	0.474158369	0.67148795	0	0	0.67148795
SHEF-C100B	ORF8	297846	92	3236	0	0	2	1086.467503	0	0	0.618046972	0.618046972	0	0	0.67148795	0.67148795
SHEF-C100B	N	297846	93	4632	954	565	76	1555.166093	205.9585492	121.9775475	16.40759931	344.343696	320.2997522	189.6953459	25.51654211	535.5116402
SHEF-C100B	N*	297846	95	1242	0	0	1	416.994017	0	0	0.805152979	0.805152979	0	0	0.335743975	0.335743975
SHEF-C100B	ORF10	297846	97|98	4509	0	0	26	1513.869584	0	0	14.55383356	14.55383356	0	0	8.729343352	8.729343352
SHEF-C1029	ORF1a	140801	1|2	2036	1745	456	40	1446.012457	34196.58221	8922.072406	784.3137255	43902.96834	1239.337789	323.8613362	28.40888914	1591.608014
SHEF-C1029	S	140801	71	742	39	11	3	526.9848936	52.5606469	14.82479784	4.043126685	71.42857143	27.69866691	7.812444514	2.130666686	37.64177811
SHEF-C1029	ORF3a	140801	84	1728	1	1	3	1227.264011	0.578703704	0.578703704	1.736111111	2.893518519	0.710222229	0.710222229	2.130666686	3.551111143
SHEF-C1029	E	140801	87	1897	16	3	72	1347.291568	8.434370058	1.581444386	37.95466526	47.9704797	11.36355566	2.130666686	51.13600045	64.6302228
SHEF-C1029	M	140801	87	1897	133	39	8	1347.291568	70.11070111	20.55877702	4.217185029	94.88666315	94.4595564	27.69866691	5.681777828	127.8400011
SHEF-C1029	ORF6	140801	89	683	44	9	5	485.0817821	64.42166911	13.17715959	7.320644217	84.91947291	31.24977806	6.392000057	3.551111143	41.19288926
SHEF-C1029	ORF7a	140801	90|91	1680	1	2	0	1193.173344	0.677506775	9.803921569	0	10.48142834	0.710222229	1.420444457	0	2.130666686
SHEF-C1029	ORF8	140801	92	907	0	0	1	644.1715613	0	0	1.102535832	1.102535832	0	0	0.710222229	0.710222229
SHEF-C1029	N	140801	93	2751	107	26	4	1953.821351	38.89494729	9.451108688	1.454016721	49.8000727	75.99377845	18.46577794	2.840888914	97.30044531
SHEF-C1029	N*	140801		0	0	0	0	0	0	0	0	0	0	0	0	0
SHEF-C1029	ORF10	140801	98	76	0	0	3	53.97688937	0	0	39.47368421	39.47368421	0	0	2.130666686	2.130666686
SHEF-C1047	ORF1a	163634	1	72	953	490	43	44.00063556	13236.11111	6805.555556	597.2222222	20638.88889	582.3973013	299.4487698	26.27815735	908.1242285
SHEF-C1047	S	163634	71	1264	36	15	5	772.4556021	28.48101266	11.86708861	3.955696203	44.30379747	22.00031778	9.166799076	3.055599692	34.22271655
SHEF-C1047	ORF3a	163634	84|85	2676	3	0	1	1635.356955	2.329668349	0	0.822368421	3.15203677	1.833359815	0	0.611119938	2.444479754
SHEF-C1047	E	163634	86|87	3090	9	7	91	1888.36061	5.928853755	4.611330698	59.92466986	70.46485432	5.500079446	4.277839569	55.61191439	65.38983341
SHEF-C1047	M	163634	87	1518	178	68	14	927.6800665	117.259552	44.79578393	9.222661397	171.2779974	108.779349	41.55615581	8.555679138	158.891184
SHEF-C1047	ORF6	163634	89	1494	32	14	5	913.013188	21.41900937	9.3708166	3.346720214	34.13654618	19.55583803	8.555679138	3.055599692	31.16711686
SHEF-C1047	ORF7a	163634	91	790	1	2	0	482.7847513	1.265822785	2.53164557	0	3.797468354	0.611119938	1.222239877	0	1.833359815
SHEF-C1047	ORF8	163634	92	870	0	0	1	531.6743464	0	0	1.149425287	1.149425287	0	0	0.611119938	0.611119938
SHEF-C1047	N	163634	93	2418	121	92	9	1477.688011	50.04135649	38.04797353	3.722084367	91.81141439	73.94551255	56.22303433	5.500079446	135.6686263
SHEF-C1047	N*	163634	95	1284	0	0	1	784.6780009	0	0	0.778816199	0.778816199	0	0	0.611119938	0.611119938
SHEF-C1047	ORF10	163634	98	91	0	0	1	55.61191439	0	0	10.98901099	10.98901099	0	0	0.611119938	0.611119938
SHEF-C1108	ORF1a	331716	1	73	2323	642	51	22.00677688	31821.91781	8794.520548	698.630137	41315.06849	700.2978451	193.5390515	15.37459755	909.2114942
SHEF-C1108	S	331716	71	2182	58	14	7	657.7916049	26.58111824	6.416131989	3.208065995	36.20531622	17.48483643	4.220477758	2.110238879	23.81555306
SHEF-C1108	ORF3a	331716	84|85	6318	1	0	4	1904.64132	0.3894081	0	1.066666667	1.456074766	0.301462697	0	1.205850788	1.507313485
SHEF-C1108	E	331716	87	2812	16	9	100	847.713104	5.689900427	3.20056899	35.56187767	44.45234708	4.823403152	2.713164273	30.1462697	37.68283713
SHEF-C1108	M	331716	87|88	6978	205	67	9	2103.6067	72.67068848	23.82645804	3.08498862	99.58213513	61.79985289	20.1980007	2.713164273	84.71101786
SHEF-C1108	ORF6	331716	89|90	5416	50	17	8	1632.721967	11.89310347	3.490759754	1.642710472	17.0265737	15.07313485	5.124865849	2.411701576	22.60970228
SHEF-C1108	ORF7a	331716	90|91	2108	8	3	0	635.4833653	6.31293589	1.920614597	0	8.233550487	2.411701576	0.904388091	0	3.316089667
SHEF-C1108	ORF8	331716	92	2447	0	1	1	737.6792196	0	0.40866367	0.40866367	0.81732734	0	0.301462697	0.301462697	0.602925394
SHEF-C1108	N	331716	93|94	6773	171	70	5	2041.806847	45.57569296	18.72120812	1.332622601	65.62952368	51.55012119	21.10238879	1.507313485	74.15982346
SHEF-C1108	N*	331716	95	1553	2	0	2	468.1715685	1.287830006	0	1.287830006	2.575660013	0.602925394	0	0.602925394	1.205850788
SHEF-C1108	ORF10	331716	98	2217	0	0	18	668.3427993	0	0	8.119079838	8.119079838	0	0	5.426328546	5.426328546
SHEF-C119F	ORF1a	511792	1|2	7161	4771	1330	133	1399.201238	29073.59949	8109.756098	810.9756098	37994.33119	932.2146497	259.8711977	25.98711977	1218.072967
SHEF-C119F	S	511792	71|72	7283	364	114	17	1423.039047	597.1892864	187.5	27.96052632	812.6498127	71.12264357	22.27467409	3.321661925	96.71897959
SHEF-C119F	ORF3a	511792	84	7516	0	0	5	1468.565355	0	0	0.665247472	0.665247472	0	0	0.97695939	0.97695939
SHEF-C119F	E	511792	87	3577	8	4	209	698.9167474	2.236511043	1.118255521	58.42885099	61.78361756	1.563135024	0.781567512	40.83690249	43.18160503
SHEF-C119F	M	511792	87	3577	310	91	10	698.9167474	86.66480291	25.44031311	2.795638803	114.9007548	60.57148216	17.78066089	1.95391878	80.30606184
SHEF-C119F	ORF6	511792	89|90	13638	101	37	5	2664.754431	15.03846899	5.507911492	0.744934446	21.29131493	19.73457967	7.229499484	0.97695939	27.94103855
SHEF-C119F	ORF7a	511792		0	0	0	0	0	0	0	0	0	0	0	0	0
SHEF-C119F	ORF8	511792	92	3789	0	0	2	740.3398256	0	0	0.527843758	0.527843758	0	0	0.390783756	0.390783756
SHEF-C119F	N	511792	93|94	11656	513	156	22	2277.487729	72.47396938	22.01524132	3.10471352	97.59392422	100.2360334	30.48113296	4.298621315	135.0157877
SHEF-C119F	N*	511792	95	150	1	0	0	29.30878169	6.666666667	0	0	6.666666667	0.195391878	0	0	0.195391878
SHEF-C119F	ORF10	511792	97|98	3639	0	0	20	711.0310439	0	0	16.86688589	16.86688589	0	0	3.907837559	3.907837559
SHEF-C11BD	ORF1a	284748	1|2	3612	1731	807	83	1268.490033	14289.8291	6669.421488	685.9504132	21645.201	607.9059379	283.4084875	29.1485805	920.4630059
SHEF-C11BD	S	284748	71	2244	61	27	8	788.0652366	27.18360071	12.03208556	3.565062389	42.78074866	21.42245073	9.482068355	2.809501735	33.71402082
SHEF-C11BD	ORF3a	284748	84	2992	1	1	4	1050.753649	0.334224599	0.334224599	1.336898396	2.005347594	0.351187717	0.351187717	1.404750867	2.107126301
SHEF-C11BD	E	284748	86|87	5426	12	5	136	1905.544552	4.552352049	1.896813354	51.57238349	58.02154889	4.214252602	1.755938584	47.76152949	53.73172068
SHEF-C11BD	M	284748	87|88	5700	203	97	8	2001.769986	76.95763024	36.74518715	2.981909452	116.6847268	71.29110652	34.06520854	2.809501735	108.1658168
SHEF-C11BD	ORF6	284748	89	2622	56	15	8	920.8141936	21.35774218	5.720823799	3.051106026	30.12967201	19.66651214	5.267815753	2.809501735	27.74382963
SHEF-C11BD	ORF7a	284748	90|91	4692	5	5	4	1647.772767	2.718199832	2.188012383	1.591353671	6.497565886	1.755938584	1.755938584	1.404750867	4.916628036
SHEF-C11BD	ORF8	284748	92	2127	0	1	3	746.9762738	0	0.470145745	1.410437236	1.880582981	0	0.351187717	1.053563151	1.404750867
SHEF-C11BD	N	284748	93	4412	293	143	20	1549.440207	66.40979148	32.41160471	4.533091568	103.3544878	102.898001	50.21984351	7.023754337	160.1415989
SHEF-C11BD	N*	284748	95	2497	1	0	1	876.915729	0.400480577	0	0.400480577	0.800961153	0.351187717	0	0.351187717	0.702375434
SHEF-C11BD	ORF10	284748	98	1172	0	0	28	411.5920042	0	0	23.89078498	23.89078498	0	0	9.833256072	9.833256072
SHEF-C12D8	ORF1a	83409	1|2	1450	154	142	18	1738.421513	12668.05749	11833.33333	1500	26001.39082	184.6323538	170.2454172	21.58040499	376.458176
SHEF-C12D8	S	83409	71	458	13	7	1	549.1014159	28.38427948	15.28384279	2.183406114	45.85152838	15.58584805	8.392379719	1.198911388	25.17713916
SHEF-C12D8	ORF3a	83409	84	980	0	0	2	1174.933161	0	0	2.040816327	2.040816327	0	0	2.397822777	2.397822777
SHEF-C12D8	E	83409	87	916	6	3	52	1098.202832	6.550218341	3.27510917	56.76855895	66.59388646	7.193468331	3.596734165	62.3433922	73.1335947
SHEF-C12D8	M	83409	87	916	74	35	6	1098.202832	80.7860262	38.20960699	6.550218341	125.5458515	88.71944275	41.9618986	7.193468331	137.8748097
SHEF-C12D8	ORF6	83409	89	31	3	6	4	37.16625304	96.77419355	193.5483871	129.0322581	419.3548387	3.596734165	7.193468331	4.795645554	15.58584805
SHEF-C12D8	ORF7a	83409	90	1326	0	1	0	1589.756501	0	0.754147813	0	0.754147813	0	1.198911388	0	1.198911388
SHEF-C12D8	ORF8	83409		0	0	0	0	0	0	0	0	0	0	0	0	0
SHEF-C12D8	N	83409	93	1163	139	118	18	1394.333945	119.5184867	101.4617369	15.4772141	236.4574377	166.648683	141.4715438	21.58040499	329.7006318
SHEF-C12D8	N*	83409		0	0	0	0	0	0	0	0	0	0	0	0	0
SHEF-C12D8	ORF10	83409	98	165	0	0	2	197.8203791	0	0	12.12121212	12.12121212	0	0	2.397822777	2.397822777
SHEF-C12E7	ORF1a	326341	1|2	4998	1291	874	104	1531.526838	14816.4992	10012.10513	1184.11167	26012.716	395.5984691	267.8180186	31.86850564	695.2849933
SHEF-C12E7	S	326341	71|72	5954	78	45	11	1824.471948	37.20657452	21.59309021	5.27831094	64.07797567	23.90137923	13.78925725	3.370707328	41.06134381
SHEF-C12E7	ORF3a	326341	84|85	5102	2	0	1	1563.395344	0.820784939	0	0.323519896	1.144304835	0.612855878	0	0.306427939	0.919283817
SHEF-C12E7	E	326341	86|87	7047	14	7	190	2159.397685	4.845967463	2.422983731	65.4497804	72.7187316	4.289991144	2.144995572	58.22130839	64.6562951
SHEF-C12E7	M	326341	87	2889	197	130	17	885.2703154	68.18968501	44.9982693	5.884389062	119.0723434	60.36630396	39.83563205	5.209274961	105.411211
SHEF-C12E7	ORF6	326341	89	498	27	22	6	152.6011136	54.21686747	44.17670683	12.04819277	110.4417671	8.27355435	6.741414655	1.838567633	16.85353664
SHEF-C12E7	ORF7a	326341	90|91	5401	3	2	2	1655.017298	1.705926494	1.457725948	0.496401092	3.660053533	0.919283817	0.612855878	0.612855878	2.144995572
SHEF-C12E7	ORF8	326341	92	2806	0	0	1	859.8367965	0	0	0.356379187	0.356379187	0	0	0.306427939	0.306427939
SHEF-C12E7	N	326341	93	4551	375	300	50	1394.55355	82.39947264	65.91957811	10.98659635	159.3056471	114.9104771	91.92838166	15.32139694	222.1602557
SHEF-C12E7	N*	326341	95|96	4613	4	1	0	1413.552082	1.971021978	0.53561864	0	2.506640618	1.225711755	0.306427939	0	1.532139694
SHEF-C12E7	ORF10	326341	97|98	3178	0	0	12	973.8279897	0	0	19.72976436	19.72976436	0	0	3.677135266	3.677135266
SHEF-C13C6	ORF1a	256334	1|2	6297	117	50	8	2456.560581	23503.65485	9751.747974	2000	35255.40283	45.6435744	19.50580103	3.120928164	68.27030359
SHEF-C13C6	S	256334	71	1038	22	16	2	404.9404293	21.19460501	15.41425819	1.926782274	38.53564547	8.582552451	6.241856328	0.780232041	15.60464082
[truncated: 10,723 more rows]
