# Supplementary material for: Subgenomic RNA identification in SARS-CoV-2 genomic sequencing data
Source: Genome Res. 2021 Apr;31(4):645–58. doi: 10.1101/gr.268110.120 (PMC8015849; doi:10.1101/gr.268110.120)
Supplement: Supplemental Material [file supp_gr.268110.120_Supplemental_File.zip › Supplemental_File_S2.csv]

# Supplemental File S2 - Sheffield Nanopore Noncanonical Sub-Genomic RNA Counts
# Noncanonical sub-genomic counts for the Sheffield Nanopore dataset from clinical SARS-CoV-2 samples
# pos: genomic position of leader-genome junction
# mapped_reads: Total mapped reads
# amplicons: The amplicon(s) that gave rise to the sub-genomic RNA
# gRNA_count: The number of genomic reads at this ORF
# nsgRNA_HQ_count: The number of high quality reads supporting noncanonical sub-genomic RNA at this position
# nsgRNA_LQ_count: The number of low quality reads supporting noncanonical sub-genomic RNA at this position
# nsgRNA_LLQ_count: The number of low low quality reads supporting noncanonical sub-genomic RNA at this position
# gRHPT: Genomic reads per hundred thousand mapped reads
# nsgRPTg_HQ: High quality noncanonical sub-genomic reads per thousand genomic
# nsgRPTg_LQ: Low quality noncanonical sub-genomic reads per thousand genomic
# nsgRPTg_LLQ: Low low quality noncanonical sub-genomic reads per thousand genomic
# nsgRPTg_ALL: All noncanonical noncanonical sub-genomic reads per thousand genomic
# nsgRPHT_HQ: High quality noncanonical sub-genomic reads per hundred thousand mapped reads
# nsgRPHT_LQ: Low quality noncanonical sub-genomic reads per hundred thousand mapped reads
# nsgRPHT_LLQ: Low low quality noncanonical sub-genomic reads per hundred thousand mapped reads
# nsgRPHT_All: All noncanonical sub-genomic reads per hundred thousand mapped reads
sample	novel	pos	mapped_reads	amplicons	gRNA_count	nsgRNA_HQ_count	nsgRNA_LQ_count	gRHPT	nsgRPTg_HQ	nsgRPTg_LQ	nsgRPTg_ALL	nsgRPHT_HQ	nsgRPHT_LQ	nsgRPHT_ALL
SHEF-BFD63	novel	10639	504121	35|36	9793	3	0	1942.58918	0.618274997	0	0.618274997	0.595095225	0	0.595095225
SHEF-BFD63	novel	10649	504121	35	4772	1	0	946.5981381	0.209555742	0	0.209555742	0.198365075	0	0.198365075
SHEF-BFD63	novel	14661	504121	49	7419	4	2	1471.670492	0.539156221	0.26957811	0.808734331	0.7934603	0.39673015	1.19019045
SHEF-BFD63	novel	14662	504121	49	7419	1	1	1471.670492	0.134789055	0.134789055	0.26957811	0.198365075	0.198365075	0.39673015
SHEF-BFD63	novel	17897	504121	59	2716	0	4	538.7595438	0	1.47275405	1.47275405	0	0.7934603	0.7934603
SHEF-BFD63	novel	17900	504121	59	2716	0	1	538.7595438	0	0.368188513	0.368188513	0	0.198365075	0.198365075
SHEF-BFD63	novel	17960	504121	60	6171	1	0	1224.110878	0.16204829	0	0.16204829	0.198365075	0	0.198365075
SHEF-BFD63	novel	19608	504121	65	5680	1	0	1126.713626	0.176056338	0	0.176056338	0.198365075	0	0.198365075
SHEF-BFD63	novel	21407	504121	71	3016	0	1	598.2690664	0	0.331564987	0.331564987	0	0.198365075	0.198365075
SHEF-BFD63	novel	21422	504121	71	3016	0	1	598.2690664	0	0.331564987	0.331564987	0	0.198365075	0.198365075
SHEF-BFD63	novel	21473	504121	71	3016	0	2	598.2690664	0	0.663129973	0.663129973	0	0.39673015	0.39673015
SHEF-BFD63	novel	22558	504121	75	4810	1	1	954.136011	0.207900208	0.207900208	0.415800416	0.198365075	0.198365075	0.39673015
SHEF-BFD63	novel	24450	504121	81	5552	0	2	1101.322897	0	0.360230548	0.360230548	0	0.39673015	0.39673015
SHEF-BFD63	novel	26420	504121	87	5707	0	2	1132.069483	0	0.35044682	0.35044682	0	0.39673015	0.39673015
SHEF-BFD63	novel	26421	504121	87	5707	0	1	1132.069483	0	0.17522341	0.17522341	0	0.198365075	0.198365075
SHEF-BFD63	novel	26438	504121	87	5707	0	1	1132.069483	0	0.17522341	0.17522341	0	0.198365075	0.198365075
SHEF-BFD63	novel	26442	504121	87	5707	0	2	1132.069483	0	0.35044682	0.35044682	0	0.39673015	0.39673015
SHEF-BFD63	novel	26497	504121	87	5707	1	0	1132.069483	0.17522341	0	0.17522341	0.198365075	0	0.198365075
SHEF-BFD63	novel	26510	504121	87	5707	0	1	1132.069483	0	0.17522341	0.17522341	0	0.198365075	0.198365075
SHEF-BFD63	novel	27677	504121	91	1035	1	0	205.3078527	0.966183575	0	0.966183575	0.198365075	0	0.198365075
SHEF-BFD63	novel	27679	504121	91	1035	0	1	205.3078527	0	0.966183575	0.966183575	0	0.198365075	0.198365075
SHEF-BFD63	novel	27777	504121	91	1035	0	1	205.3078527	0	0.966183575	0.966183575	0	0.198365075	0.198365075
SHEF-BFD63	novel	28123	504121	93	8427	0	1	1671.622487	0	0.118666192	0.118666192	0	0.198365075	0.198365075
SHEF-BFD63	novel	28134	504121	93	8427	0	1	1671.622487	0	0.118666192	0.118666192	0	0.198365075	0.198365075
SHEF-BFD63	novel	28138	504121	93	8427	0	1	1671.622487	0	0.118666192	0.118666192	0	0.198365075	0.198365075
SHEF-BFD63	novel	28144	504121	93	8427	0	1	1671.622487	0	0.118666192	0.118666192	0	0.198365075	0.198365075
SHEF-BFD63	novel	28279	504121	93	8427	1	1	1671.622487	0.118666192	0.118666192	0.237332384	0.198365075	0.198365075	0.39673015
SHEF-BFD63	novel	5654	504121	19	7304	1	0	1448.858508	0.136911281	0	0.136911281	0.198365075	0	0.198365075
SHEF-BFD63	novel	5656	504121	19	7304	0	1	1448.858508	0	0.136911281	0.136911281	0	0.198365075	0.198365075
SHEF-BFD63	novel	7340	504121	25	5225	0	1	1036.457517	0	0.19138756	0.19138756	0	0.198365075	0.198365075
SHEF-BFD63	novel	80	504121	1	155	0	1	30.74658663	0	6.451612903	6.451612903	0	0.198365075	0.198365075
SHEF-BFD72	novel	10400	506704	35	4888	0	1	964.6657615	0	0.204582651	0.204582651	0	0.197353879	0.197353879
SHEF-BFD72	novel	10639	506704	35	4888	1	0	964.6657615	0.204582651	0	0.204582651	0.197353879	0	0.197353879
SHEF-BFD72	novel	10642	506704	35	4888	0	1	964.6657615	0	0.204582651	0.204582651	0	0.197353879	0.197353879
SHEF-BFD72	novel	11162	506704	37	7728	0	1	1525.150778	0	0.129399586	0.129399586	0	0.197353879	0.197353879
SHEF-BFD72	novel	134	506704	1	193	0	1	38.08929868	0	5.18134715	5.18134715	0	0.197353879	0.197353879
SHEF-BFD72	novel	14685	506704	49	7487	0	1	1477.588493	0	0.133564846	0.133564846	0	0.197353879	0.197353879
SHEF-BFD72	novel	174	506704	1	193	0	2	38.08929868	0	10.3626943	10.3626943	0	0.394707758	0.394707758
SHEF-BFD72	novel	17897	506704	59	4232	0	3	835.2016167	0	0.708884688	0.708884688	0	0.592061638	0.592061638
SHEF-BFD72	novel	17900	506704	59	4232	0	1	835.2016167	0	0.236294896	0.236294896	0	0.197353879	0.197353879
SHEF-BFD72	novel	19111	506704	63	8114	2	0	1601.329376	0.246487552	0	0.246487552	0.394707758	0	0.394707758
SHEF-BFD72	novel	21044	506704	69	6209	1	0	1225.370236	0.161056531	0	0.161056531	0.197353879	0	0.197353879
SHEF-BFD72	novel	21055	506704	69	6209	0	1	1225.370236	0	0.161056531	0.161056531	0	0.197353879	0.197353879
SHEF-BFD72	novel	21407	506704	71	3377	0	1	666.46405	0	0.296120817	0.296120817	0	0.197353879	0.197353879
SHEF-BFD72	novel	21577	506704	71	3377	0	1	666.46405	0	0.296120817	0.296120817	0	0.197353879	0.197353879
SHEF-BFD72	novel	21578	506704	71	3377	0	1	666.46405	0	0.296120817	0.296120817	0	0.197353879	0.197353879
SHEF-BFD72	novel	23917	506704	79	5623	1	1	1109.720863	0.17784101	0.17784101	0.35568202	0.197353879	0.197353879	0.394707758
SHEF-BFD72	novel	25717	506704	85	3214	1	0	634.2953677	0.311138768	0	0.311138768	0.197353879	0	0.197353879
SHEF-BFD72	novel	26261	506704	87	5446	1	0	1074.789226	0.183621006	0	0.183621006	0.197353879	0	0.197353879
SHEF-BFD72	novel	26420	506704	87	5446	0	2	1074.789226	0	0.367242012	0.367242012	0	0.394707758	0.394707758
SHEF-BFD72	novel	26491	506704	87	5446	0	1	1074.789226	0	0.183621006	0.183621006	0	0.197353879	0.197353879
SHEF-BFD72	novel	26497	506704	87	5446	1	0	1074.789226	0.183621006	0	0.183621006	0.197353879	0	0.197353879
SHEF-BFD72	novel	27421	506704	90	3147	0	1	621.0726578	0	0.317762949	0.317762949	0	0.197353879	0.197353879
SHEF-BFD72	novel	27667	506704	91	1745	1	0	344.3825192	0.573065903	0	0.573065903	0.197353879	0	0.197353879
SHEF-BFD72	novel	27760	506704	91|92	6172	2	0	1218.068142	0.798952508	0	0.798952508	0.394707758	0	0.394707758
SHEF-BFD72	novel	27761	506704	91	1745	1	0	344.3825192	0.573065903	0	0.573065903	0.197353879	0	0.197353879
SHEF-BFD72	novel	28117	506704	93	8412	0	1	1660.140832	0	0.118877794	0.118877794	0	0.197353879	0.197353879
SHEF-BFD72	novel	28233	506704	93	8412	0	1	1660.140832	0	0.118877794	0.118877794	0	0.197353879	0.197353879
SHEF-BFD72	novel	28282	506704	93	8412	1	0	1660.140832	0.118877794	0	0.118877794	0.197353879	0	0.197353879
SHEF-BFD72	novel	29153	506704	97	5035	1	0	993.6767817	0.198609732	0	0.198609732	0.197353879	0	0.197353879
SHEF-BFD72	novel	382	506704	2	7444	0	1	1469.102277	0	0.134336378	0.134336378	0	0.197353879	0.197353879
SHEF-BFD72	novel	4	506704	1	193	1	0	38.08929868	5.18134715	0	5.18134715	0.197353879	0	0.197353879
SHEF-BFD72	novel	5596	506704	19	7281	1	0	1436.933594	0.137343771	0	0.137343771	0.197353879	0	0.197353879
SHEF-BFD72	novel	5634	506704	19	7281	1	0	1436.933594	0.137343771	0	0.137343771	0.197353879	0	0.197353879
SHEF-BFD72	novel	92	506704	1	193	0	1	38.08929868	0	5.18134715	5.18134715	0	0.197353879	0.197353879
SHEF-BFD81	novel	20315	537620	67	3577	13	6	665.3398311	3.634330445	1.677383282	5.311713727	2.418064804	1.11602991	3.534094714
SHEF-BFD81	novel	20318	537620	67	3577	1	0	665.3398311	0.27956388	0	0.27956388	0.186004985	0	0.186004985
SHEF-BFD81	novel	216	537620	1	132	0	1	24.55265801	0	7.575757576	7.575757576	0	0.186004985	0.186004985
SHEF-BFD81	novel	24383	537620	81	5230	1	0	972.8060712	0.191204589	0	0.191204589	0.186004985	0	0.186004985
SHEF-BFD81	novel	24764	537620	82	3637	0	1	676.5001302	0	0.274951883	0.274951883	0	0.186004985	0.186004985
SHEF-BFD81	novel	26421	537620	87	6218	0	2	1156.578996	0	0.321646832	0.321646832	0	0.37200997	0.37200997
SHEF-BFD81	novel	26435	537620	87	6218	0	1	1156.578996	0	0.160823416	0.160823416	0	0.186004985	0.186004985
SHEF-BFD81	novel	26442	537620	87	6218	0	4	1156.578996	0	0.643293664	0.643293664	0	0.74401994	0.74401994
SHEF-BFD81	novel	26497	537620	87|88	13134	2	0	2442.989472	0.305415666	0	0.305415666	0.37200997	0	0.37200997
SHEF-BFD81	novel	26498	537620	87	6218	1	0	1156.578996	0.160823416	0	0.160823416	0.186004985	0	0.186004985
SHEF-BFD81	novel	27202	537620	90	4727	0	1	879.2455638	0	0.211550666	0.211550666	0	0.186004985	0.186004985
SHEF-BFD81	novel	28127	537620	93	11061	0	1	2057.401138	0	0.090407739	0.090407739	0	0.186004985	0.186004985
SHEF-BFD81	novel	28131	537620	93	11061	0	2	2057.401138	0	0.180815478	0.180815478	0	0.37200997	0.37200997
SHEF-BFD81	novel	28133	537620	93	11061	0	1	2057.401138	0	0.090407739	0.090407739	0	0.186004985	0.186004985
SHEF-BFD81	novel	28186	537620	93	11061	0	1	2057.401138	0	0.090407739	0.090407739	0	0.186004985	0.186004985
SHEF-BFD81	novel	28233	537620	93	11061	0	1	2057.401138	0	0.090407739	0.090407739	0	0.186004985	0.186004985
SHEF-BFD81	novel	28286	537620	93	11061	0	1	2057.401138	0	0.090407739	0.090407739	0	0.186004985	0.186004985
SHEF-BFD81	novel	28292	537620	93	11061	0	1	2057.401138	0	0.090407739	0.090407739	0	0.186004985	0.186004985
SHEF-BFDBE	novel	26442	607986	87	9269	0	2	1524.541684	0	0.215773007	0.215773007	0	0.328954943	0.328954943
SHEF-BFDBE	novel	26445	607986	87	9269	0	1	1524.541684	0	0.107886503	0.107886503	0	0.164477472	0.164477472
SHEF-BFDBE	novel	26492	607986	87	9269	1	0	1524.541684	0.107886503	0	0.107886503	0.164477472	0	0.164477472
SHEF-BFDBE	novel	28183	607986	93	16591	0	1	2728.84573	0	0.060273642	0.060273642	0	0.164477472	0.164477472
SHEF-BFDBE	novel	28233	607986	93	16591	0	1	2728.84573	0	0.060273642	0.060273642	0	0.164477472	0.164477472
SHEF-BFDBE	novel	28278	607986	93	16591	1	0	2728.84573	0.060273642	0	0.060273642	0.164477472	0	0.164477472
SHEF-BFDBE	novel	28280	607986	93	16591	1	0	2728.84573	0.060273642	0	0.060273642	0.164477472	0	0.164477472
SHEF-BFDBE	novel	28294	607986	93	16591	1	0	2728.84573	0.060273642	0	0.060273642	0.164477472	0	0.164477472
SHEF-BFDBE	novel	28301	607986	93	16591	1	0	2728.84573	0.060273642	0	0.060273642	0.164477472	0	0.164477472
SHEF-BFDBE	novel	28759	607986	95	1289	1	0	212.0114608	0.77579519	0	0.77579519	0.164477472	0	0.164477472
SHEF-BFDBE	novel	8	607986	1	39	1	0	6.414621389	25.64102564	0	25.64102564	0.164477472	0	0.164477472
SHEF-BFDCD	novel	13673	488676	46	9727	1	0	1990.4804	0.102806621	0	0.102806621	0.204634564	0	0.204634564
SHEF-BFDCD	novel	14	488676	1	64	0	1	13.09661207	0	15.625	15.625	0	0.204634564	0.204634564
SHEF-BFDCD	novel	1	488676	1|2	8943	23	12	1830.046902	359.375	171.9876253	531.3626253	4.706594963	2.455614763	7.162209726
SHEF-BFDCD	novel	16	488676	1|2	8943	27	15	1830.046902	406.3626253	203.3502506	609.7128759	5.525133217	3.069518454	8.594651671
SHEF-BFDCD	novel	18	488676	1	64	2	1	13.09661207	31.25	15.625	46.875	0.409269127	0.204634564	0.613903691
SHEF-BFDCD	novel	19241	488676	65	4869	1	0	996.3656902	0.205380982	0	0.205380982	0.204634564	0	0.204634564
SHEF-BFDCD	novel	21584	488676	71	1106	1	0	226.3258273	0.904159132	0	0.904159132	0.204634564	0	0.204634564
SHEF-BFDCD	novel	23878	488676	79	4411	18	5	902.64306	4.080707323	1.133529812	5.214237134	3.683422145	1.023172818	4.706594963
SHEF-BFDCD	novel	23879	488676	79	4411	1	0	902.64306	0.226705962	0	0.226705962	0.204634564	0	0.204634564
SHEF-BFDCD	novel	23880	488676	79	4411	1	0	902.64306	0.226705962	0	0.226705962	0.204634564	0	0.204634564
SHEF-BFDCD	novel	23881	488676	79	4411	0	1	902.64306	0	0.226705962	0.226705962	0	0.204634564	0.204634564
SHEF-BFDCD	novel	23887	488676	79	4411	1	0	902.64306	0.226705962	0	0.226705962	0.204634564	0	0.204634564
SHEF-BFDCD	novel	23888	488676	79	4411	1	0	902.64306	0.226705962	0	0.226705962	0.204634564	0	0.204634564
SHEF-BFDCD	novel	23905	488676	79	4411	0	1	902.64306	0	0.226705962	0.226705962	0	0.204634564	0.204634564
SHEF-BFDCD	novel	26292	488676	87	6955	0	1	1423.23339	0	0.143781452	0.143781452	0	0.204634564	0.204634564
SHEF-BFDCD	novel	26421	488676	87	6955	0	2	1423.23339	0	0.287562904	0.287562904	0	0.409269127	0.409269127
SHEF-BFDCD	novel	26430	488676	87	6955	0	1	1423.23339	0	0.143781452	0.143781452	0	0.204634564	0.204634564
SHEF-BFDCD	novel	26442	488676	87	6955	1	2	1423.23339	0.143781452	0.287562904	0.431344357	0.204634564	0.409269127	0.613903691
SHEF-BFDCD	novel	26494	488676	87	6955	0	1	1423.23339	0	0.143781452	0.143781452	0	0.204634564	0.204634564
SHEF-BFDCD	novel	26496	488676	87	6955	1	0	1423.23339	0.143781452	0	0.143781452	0.204634564	0	0.204634564
SHEF-BFDCD	novel	26509	488676	87	6955	1	0	1423.23339	0.143781452	0	0.143781452	0.204634564	0	0.204634564
SHEF-BFDCD	novel	28183	488676	93	10988	0	1	2248.524585	0	0.091008373	0.091008373	0	0.204634564	0.204634564
SHEF-BFDCD	novel	28276	488676	93	10988	1	0	2248.524585	0.091008373	0	0.091008373	0.204634564	0	0.204634564
SHEF-BFDCD	novel	28279	488676	93	10988	4	0	2248.524585	0.364033491	0	0.364033491	0.818538254	0	0.818538254
SHEF-BFDCD	novel	28282	488676	93	10988	0	1	2248.524585	0	0.091008373	0.091008373	0	0.204634564	0.204634564
SHEF-BFDCD	novel	28289	488676	93	10988	0	1	2248.524585	0	0.091008373	0.091008373	0	0.204634564	0.204634564
SHEF-BFDCD	novel	28291	488676	93	10988	0	1	2248.524585	0	0.091008373	0.091008373	0	0.204634564	0.204634564
SHEF-BFDCD	novel	28292	488676	93	10988	3	0	2248.524585	0.273025118	0	0.273025118	0.613903691	0	0.613903691
SHEF-BFDCD	novel	28296	488676	93	10988	1	0	2248.524585	0.091008373	0	0.091008373	0.204634564	0	0.204634564
SHEF-BFDCD	novel	28318	488676	93	10988	0	1	2248.524585	0	0.091008373	0.091008373	0	0.204634564	0.204634564
SHEF-BFDCD	novel	28319	488676	93	10988	0	1	2248.524585	0	0.091008373	0.091008373	0	0.204634564	0.204634564
SHEF-BFDCD	novel	28331	488676	93	10988	0	1	2248.524585	0	0.091008373	0.091008373	0	0.204634564	0.204634564
SHEF-BFDCD	novel	28337	488676	93	10988	1	0	2248.524585	0.091008373	0	0.091008373	0.204634564	0	0.204634564
SHEF-BFDCD	novel	28346	488676	93	10988	1	0	2248.524585	0.091008373	0	0.091008373	0.204634564	0	0.204634564
SHEF-BFDCD	novel	28764	488676	95	1870	1	0	382.6666339	0.534759358	0	0.534759358	0.204634564	0	0.204634564
SHEF-BFDCD	novel	3130	488676	11	10503	1	0	2149.276821	0.095210892	0	0.095210892	0.204634564	0	0.204634564
SHEF-BFDCD	novel	4	488676	1	64	2	0	13.09661207	31.25	0	31.25	0.409269127	0	0.409269127
SHEF-BFDEB	novel	100	484078	1	143	0	1	29.54069386	0	6.993006993	6.993006993	0	0.206578279	0.206578279
SHEF-BFDEB	novel	10639	484078	35	4765	1	0	984.345498	0.209863589	0	0.209863589	0.206578279	0	0.206578279
SHEF-BFDEB	novel	114	484078	1	143	0	2	29.54069386	0	13.98601399	13.98601399	0	0.413156557	0.413156557
SHEF-BFDEB	novel	11	484078	1	143	1	0	29.54069386	6.993006993	0	6.993006993	0.206578279	0	0.206578279
SHEF-BFDEB	novel	128	484078	1	143	0	1	29.54069386	0	6.993006993	6.993006993	0	0.206578279	0.206578279
SHEF-BFDEB	novel	17897	484078	59	3690	0	4	762.2738484	0	1.08401084	1.08401084	0	0.826313115	0.826313115
SHEF-BFDEB	novel	17898	484078	59	3690	0	1	762.2738484	0	0.27100271	0.27100271	0	0.206578279	0.206578279
SHEF-BFDEB	novel	18940	484078	63	8180	1	0	1689.81032	0.122249389	0	0.122249389	0.206578279	0	0.206578279
SHEF-BFDEB	novel	19181	484078	63	8180	0	1	1689.81032	0	0.122249389	0.122249389	0	0.206578279	0.206578279
SHEF-BFDEB	novel	21052	484078	70	521	1	0	107.6272832	1.919385797	0	1.919385797	0.206578279	0	0.206578279
SHEF-BFDEB	novel	21057	484078	69	5605	1	0	1157.871252	0.178412132	0	0.178412132	0.206578279	0	0.206578279
SHEF-BFDEB	novel	21412	484078	71	3768	0	1	778.3869542	0	0.265392781	0.265392781	0	0.206578279	0.206578279
SHEF-BFDEB	novel	21413	484078	71	3768	0	1	778.3869542	0	0.265392781	0.265392781	0	0.206578279	0.206578279
SHEF-BFDEB	novel	21531	484078	71	3768	0	1	778.3869542	0	0.265392781	0.265392781	0	0.206578279	0.206578279
SHEF-BFDEB	novel	24028	484078	79	5446	1	1	1125.025306	0.183621006	0.183621006	0.367242012	0.206578279	0.206578279	0.413156557
SHEF-BFDEB	novel	25829	484078	85	3951	1	1	816.1907792	0.253100481	0.253100481	0.506200962	0.206578279	0.206578279	0.413156557
SHEF-BFDEB	novel	25880	484078	85	3951	1	0	816.1907792	0.253100481	0	0.253100481	0.206578279	0	0.206578279
SHEF-BFDEB	novel	26269	484078	87	5666	0	1	1170.472527	0	0.176491352	0.176491352	0	0.206578279	0.206578279
SHEF-BFDEB	novel	27682	484078	91	1899	0	1	392.2921513	0	0.526592944	0.526592944	0	0.206578279	0.206578279
SHEF-BFDEB	novel	27761	484078	91	1899	2	0	392.2921513	1.053185887	0	1.053185887	0.413156557	0	0.413156557
SHEF-BFDEB	novel	28113	484078	93	7543	0	1	1558.219956	0	0.132573247	0.132573247	0	0.206578279	0.206578279
SHEF-BFDEB	novel	28288	484078	93	7543	1	0	1558.219956	0.132573247	0	0.132573247	0.206578279	0	0.206578279
SHEF-BFDEB	novel	28293	484078	93	7543	1	0	1558.219956	0.132573247	0	0.132573247	0.206578279	0	0.206578279
SHEF-BFDEB	novel	5081	484078	17	3254	0	1	672.2057189	0	0.307314075	0.307314075	0	0.206578279	0.206578279
SHEF-BFDEB	novel	5772	484078	19	6546	1	0	1352.261412	0.152765047	0	0.152765047	0.206578279	0	0.206578279
SHEF-BFE8E	novel	10025	314809	33	3081	1	0	978.6886652	0.324569945	0	0.324569945	0.317652926	0	0.317652926
SHEF-BFE8E	novel	14661	314809	49	4049	1	0	1286.176698	0.246974562	0	0.246974562	0.317652926	0	0.317652926
SHEF-BFE8E	novel	15	314809	1	48	1	0	15.24734045	20.83333333	0	20.83333333	0.317652926	0	0.317652926
SHEF-BFE8E	novel	17897	314809	59	3147	0	1	999.6537583	0	0.317762949	0.317762949	0	0.317652926	0.317652926
SHEF-BFE8E	novel	19137	314809	63	4183	1	0	1328.74219	0.239062874	0	0.239062874	0.317652926	0	0.317652926
SHEF-BFE8E	novel	19	314809	1	48	1	0	15.24734045	20.83333333	0	20.83333333	0.317652926	0	0.317652926
SHEF-BFE8E	novel	20776	314809	69	2955	1	0	938.6643965	0.338409475	0	0.338409475	0.317652926	0	0.317652926
SHEF-BFE8E	novel	21403	314809	71	2607	0	1	828.1211782	0	0.383582662	0.383582662	0	0.317652926	0.317652926
SHEF-BFE8E	novel	21410	314809	71	2607	0	1	828.1211782	0	0.383582662	0.383582662	0	0.317652926	0.317652926
SHEF-BFE8E	novel	21473	314809	71	2607	0	1	828.1211782	0	0.383582662	0.383582662	0	0.317652926	0.317652926
SHEF-BFE8E	novel	21528	314809	71	2607	0	1	828.1211782	0	0.383582662	0.383582662	0	0.317652926	0.317652926
SHEF-BFE8E	novel	21578	314809	71	2607	1	0	828.1211782	0.383582662	0	0.383582662	0.317652926	0	0.317652926
SHEF-BFE8E	novel	26408	314809	87	3230	1	0	1026.018951	0.309597523	0	0.309597523	0.317652926	0	0.317652926
SHEF-BFE8E	novel	26442	314809	87	3230	0	3	1026.018951	0	0.92879257	0.92879257	0	0.952958778	0.952958778
SHEF-BFE8E	novel	26497	314809	87	3230	2	0	1026.018951	0.619195046	0	0.619195046	0.635305852	0	0.635305852
SHEF-BFE8E	novel	28133	314809	93	4209	0	1	1337.001166	0	0.237586125	0.237586125	0	0.317652926	0.317652926
SHEF-BFE8E	novel	4579	314809	15	2973	0	1	944.3821492	0	0.336360579	0.336360579	0	0.317652926	0.317652926
SHEF-BFE8E	novel	4584	314809	15	2973	1	0	944.3821492	0.336360579	0	0.336360579	0.317652926	0	0.317652926
SHEF-BFE8E	novel	5788	314809	19	3568	1	0	1133.38564	0.280269058	0	0.280269058	0.317652926	0	0.317652926
SHEF-BFE9D	novel	10639	392803	35	3335	1	1	849.0261021	0.299850075	0.299850075	0.59970015	0.25458054	0.25458054	0.509161081
SHEF-BFE9D	novel	11223	392803	37	5234	1	0	1332.474548	0.191058464	0	0.191058464	0.25458054	0	0.25458054
SHEF-BFE9D	novel	12965	392803	43	5685	0	1	1447.290372	0	0.175901495	0.175901495	0	0.25458054	0.25458054
SHEF-BFE9D	novel	19754	392803	65	4175	2	0	1062.873756	0.479041916	0	0.479041916	0.509161081	0	0.509161081
SHEF-BFE9D	novel	22558	392803	75	3859	1	0	982.4263053	0.259134491	0	0.259134491	0.25458054	0	0.25458054
SHEF-BFE9D	novel	244	392803	1	72	1	0	18.32979891	13.88888889	0	13.88888889	0.25458054	0	0.25458054
SHEF-BFE9D	novel	24450	392803	81	4378	1	0	1114.553606	0.228414801	0	0.228414801	0.25458054	0	0.25458054
SHEF-BFE9D	novel	25821	392803	85	3145	1	0	800.6557995	0.317965024	0	0.317965024	0.25458054	0	0.25458054
SHEF-BFE9D	novel	26260	392803	87	3854	1	0	981.1534026	0.25947068	0	0.25947068	0.25458054	0	0.25458054
SHEF-BFE9D	novel	26261	392803	87	3854	0	1	981.1534026	0	0.25947068	0.25947068	0	0.25458054	0.25458054
SHEF-BFE9D	novel	26442	392803	87	3854	0	5	981.1534026	0	1.297353399	1.297353399	0	1.272902702	1.272902702
SHEF-BFE9D	novel	27062	392803	89	1521	1	0	387.2170019	0.657462196	0	0.657462196	0.25458054	0	0.25458054
SHEF-BFE9D	novel	27761	392803	91	1780	1	0	453.1533619	0.561797753	0	0.561797753	0.25458054	0	0.25458054
SHEF-BFE9D	novel	27764	392803	91	1780	1	0	453.1533619	0.561797753	0	0.561797753	0.25458054	0	0.25458054
SHEF-BFE9D	novel	71	392803	1	72	0	1	18.32979891	0	13.88888889	13.88888889	0	0.25458054	0.25458054
SHEF-BFEAC	novel	10639	483936	35	4248	1	1	877.8020234	0.235404896	0.235404896	0.470809793	0.206638894	0.206638894	0.413277789
SHEF-BFEAC	novel	12965	483936	43	5220	1	0	1078.655029	0.191570881	0	0.191570881	0.206638894	0	0.206638894
SHEF-BFEAC	novel	20830	483936	69	4841	0	1	1000.338888	0	0.206568891	0.206568891	0	0.206638894	0.206638894
SHEF-BFEAC	novel	21065	483936	70	1055	1	0	218.0040336	0.947867299	0	0.947867299	0.206638894	0	0.206638894
SHEF-BFEAC	novel	21403	483936	71	3310	0	2	683.9747405	0	0.604229607	0.604229607	0	0.413277789	0.413277789
SHEF-BFEAC	novel	21410	483936	71	3310	0	2	683.9747405	0	0.604229607	0.604229607	0	0.413277789	0.413277789
SHEF-BFEAC	novel	21430	483936	71	3310	0	1	683.9747405	0	0.302114804	0.302114804	0	0.206638894	0.206638894
SHEF-BFEAC	novel	21579	483936	71	3310	0	1	683.9747405	0	0.302114804	0.302114804	0	0.206638894	0.206638894
SHEF-BFEAC	novel	26260	483936	87	5194	0	1	1073.282418	0	0.192529842	0.192529842	0	0.206638894	0.206638894
SHEF-BFEAC	novel	26420	483936	87	5194	0	1	1073.282418	0	0.192529842	0.192529842	0	0.206638894	0.206638894
SHEF-BFEAC	novel	26421	483936	87	5194	0	1	1073.282418	0	0.192529842	0.192529842	0	0.206638894	0.206638894
SHEF-BFEAC	novel	26442	483936	87	5194	0	4	1073.282418	0	0.770119369	0.770119369	0	0.826555578	0.826555578
SHEF-BFEAC	novel	26490	483936	87	5194	1	0	1073.282418	0.192529842	0	0.192529842	0.206638894	0	0.206638894
SHEF-BFEAC	novel	26865	483936	89	5722	0	1	1182.387754	0	0.174764069	0.174764069	0	0.206638894	0.206638894
SHEF-BFEAC	novel	2793	483936	9	2561	1	0	529.2022086	0.390472472	0	0.390472472	0.206638894	0	0.206638894
SHEF-BFEAC	novel	28131	483936	93	7639	0	1	1578.514514	0	0.130907187	0.130907187	0	0.206638894	0.206638894
SHEF-BFEAC	novel	28175	483936	93	7639	0	1	1578.514514	0	0.130907187	0.130907187	0	0.206638894	0.206638894
SHEF-BFEAC	novel	28969	483936	95	3418	0	1	706.2917411	0	0.292568754	0.292568754	0	0.206638894	0.206638894
SHEF-BFEAC	novel	304	483936	1	97	0	1	20.04397276	0	10.30927835	10.30927835	0	0.206638894	0.206638894
SHEF-BFEAC	novel	3807	483936	13	3825	1	0	790.3937711	0.261437908	0	0.261437908	0.206638894	0	0.206638894
SHEF-BFEAC	novel	5785	483936	19	5457	2	0	1127.628447	0.366501741	0	0.366501741	0.413277789	0	0.413277789
SHEF-BFEAC	novel	65	483936	1	97	0	1	20.04397276	0	10.30927835	10.30927835	0	0.206638894	0.206638894
SHEF-BFEAC	novel	71	483936	1	97	0	1	20.04397276	0	10.30927835	10.30927835	0	0.206638894	0.206638894
SHEF-BFEBB	novel	10	228061	1	69	1	1	30.25506334	14.49275362	14.49275362	28.98550725	0.438479179	0.438479179	0.876958358
SHEF-BFEBB	novel	11	228061	1	69	1	0	30.25506334	14.49275362	0	14.49275362	0.438479179	0	0.438479179
SHEF-BFEBB	novel	122	228061	1	69	0	1	30.25506334	0	14.49275362	14.49275362	0	0.438479179	0.438479179
SHEF-BFEBB	novel	17897	228061	59	2304	0	2	1010.256028	0	0.868055556	0.868055556	0	0.876958358	0.876958358
SHEF-BFEBB	novel	21052	228061	69|70	2721	1	1	1193.101846	0.463821892	1.769911504	2.233733397	0.438479179	0.438479179	0.876958358
SHEF-BFEBB	novel	21473	228061	71	1487	0	1	652.0185389	0	0.672494956	0.672494956	0	0.438479179	0.438479179
SHEF-BFEBB	novel	23364	228061	77	3188	1	0	1397.871622	0.313676286	0	0.313676286	0.438479179	0	0.438479179
SHEF-BFEBB	novel	25799	228061	85	1892	1	0	829.6026063	0.528541226	0	0.528541226	0.438479179	0	0.438479179
SHEF-BFEBB	novel	26421	228061	87	2112	0	1	926.0680257	0	0.473484848	0.473484848	0	0.438479179	0.438479179
SHEF-BFEBB	novel	26441	228061	87	2112	0	1	926.0680257	0	0.473484848	0.473484848	0	0.438479179	0.438479179
SHEF-BFEBB	novel	26442	228061	87	2112	0	3	926.0680257	0	1.420454545	1.420454545	0	1.315437536	1.315437536
SHEF-BFEBB	novel	26507	228061	87	2112	0	1	926.0680257	0	0.473484848	0.473484848	0	0.438479179	0.438479179
SHEF-BFEBB	novel	26553	228061	87	2112	1	0	926.0680257	0.473484848	0	0.473484848	0.438479179	0	0.438479179
SHEF-BFEBB	novel	27676	228061	91	1106	1	0	484.9579718	0.904159132	0	0.904159132	0.438479179	0	0.438479179
SHEF-BFEBB	novel	27761	228061	91	1106	2	1	484.9579718	1.808318264	0.904159132	2.712477396	0.876958358	0.438479179	1.315437536
SHEF-BFEBB	novel	28122	228061	93	3284	0	1	1439.965623	0	0.304506699	0.304506699	0	0.438479179	0.438479179
SHEF-BFEBB	novel	28290	228061	93	3284	1	0	1439.965623	0.304506699	0	0.304506699	0.438479179	0	0.438479179
SHEF-BFEBB	novel	29326	228061	96	2562	0	1	1123.383656	0	0.390320062	0.390320062	0	0.438479179	0.438479179
SHEF-BFEBB	novel	3364	228061	11	2662	1	0	1167.231574	0.3756574	0	0.3756574	0.438479179	0	0.438479179
SHEF-BFED9	novel	109	375000	1	92	0	1	24.53333333	0	10.86956522	10.86956522	0	0.266666667	0.266666667
SHEF-BFED9	novel	18940	375000	63	5671	1	0	1512.266667	0.176335743	0	0.176335743	0.266666667	0	0.266666667
SHEF-BFED9	novel	21044	375000	69	4143	1	0	1104.8	0.241370987	0	0.241370987	0.266666667	0	0.266666667
SHEF-BFED9	novel	21052	375000	69	4143	0	2	1104.8	0	0.482741974	0.482741974	0	0.533333333	0.533333333
SHEF-BFED9	novel	21395	375000	71	2363	0	1	630.1333333	0	0.423190859	0.423190859	0	0.266666667	0.266666667
SHEF-BFED9	novel	21479	375000	71	2363	0	1	630.1333333	0	0.423190859	0.423190859	0	0.266666667	0.266666667
SHEF-BFED9	novel	22181	375000	73	3591	0	1	957.6	0	0.278473963	0.278473963	0	0.266666667	0.266666667
SHEF-BFED9	novel	22662	375000	75	3152	1	0	840.5333333	0.317258883	0	0.317258883	0.266666667	0	0.266666667
SHEF-BFED9	novel	2	375000	1	92	1	0	24.53333333	10.86956522	0	10.86956522	0.266666667	0	0.266666667
SHEF-BFED9	novel	25852	375000	85	3042	1	0	811.2	0.328731098	0	0.328731098	0.266666667	0	0.266666667
SHEF-BFED9	novel	26289	375000	87	3802	1	0	1013.866667	0.263019463	0	0.263019463	0.266666667	0	0.266666667
SHEF-BFED9	novel	26442	375000	87	3802	0	5	1013.866667	0	1.315097317	1.315097317	0	1.333333333	1.333333333
SHEF-BFED9	novel	26496	375000	87	3802	1	0	1013.866667	0.263019463	0	0.263019463	0.266666667	0	0.266666667
SHEF-BFED9	novel	26505	375000	87	3802	3	0	1013.866667	0.78905839	0	0.78905839	0.8	0	0.8
SHEF-BFED9	novel	26507	375000	87	3802	1	0	1013.866667	0.263019463	0	0.263019463	0.266666667	0	0.266666667
SHEF-BFED9	novel	27484	375000	91	1907	0	1	508.5333333	0	0.524383849	0.524383849	0	0.266666667	0.266666667
SHEF-BFED9	novel	27760	375000	91	1907	1	0	508.5333333	0.524383849	0	0.524383849	0.266666667	0	0.266666667
SHEF-BFED9	novel	27761	375000	91	1907	3	0	508.5333333	1.573151547	0	1.573151547	0.8	0	0.8
SHEF-BFED9	novel	28117	375000	93	5848	0	1	1559.466667	0	0.170998632	0.170998632	0	0.266666667	0.266666667
SHEF-BFED9	novel	28129	375000	93	5848	0	1	1559.466667	0	0.170998632	0.170998632	0	0.266666667	0.266666667
SHEF-BFED9	novel	28134	375000	93	5848	0	1	1559.466667	0	0.170998632	0.170998632	0	0.266666667	0.266666667
SHEF-BFED9	novel	28136	375000	93	5848	0	1	1559.466667	0	0.170998632	0.170998632	0	0.266666667	0.266666667
SHEF-BFED9	novel	28280	375000	93	5848	1	0	1559.466667	0.170998632	0	0.170998632	0.266666667	0	0.266666667
SHEF-BFED9	novel	28286	375000	93	5848	0	1	1559.466667	0	0.170998632	0.170998632	0	0.266666667	0.266666667
SHEF-BFED9	novel	28336	375000	93	5848	0	1	1559.466667	0	0.170998632	0.170998632	0	0.266666667	0.266666667
SHEF-BFED9	novel	29469	375000	97	4144	1	0	1105.066667	0.241312741	0	0.241312741	0.266666667	0	0.266666667
SHEF-BFED9	novel	4	375000	1	92	1	0	24.53333333	10.86956522	0	10.86956522	0.266666667	0	0.266666667
SHEF-BFED9	novel	5705	375000	19	4394	1	0	1171.733333	0.227583068	0	0.227583068	0.266666667	0	0.266666667
SHEF-BFED9	novel	5785	375000	19	4394	0	1	1171.733333	0	0.227583068	0.227583068	0	0.266666667	0.266666667
SHEF-BFEF7	novel	11162	284271	37	3380	2	0	1189.006265	0.591715976	0	0.591715976	0.703554003	0	0.703554003
SHEF-BFEF7	novel	12965	284271	43	3198	1	0	1124.982851	0.312695435	0	0.312695435	0.351777002	0	0.351777002
SHEF-BFEF7	novel	19111	284271	63	3724	1	0	1310.017554	0.268528464	0	0.268528464	0.351777002	0	0.351777002
SHEF-BFEF7	novel	21052	284271	69	2748	0	1	966.6832002	0	0.363901019	0.363901019	0	0.351777002	0.351777002
SHEF-BFEF7	novel	21409	284271	71	2171	0	1	763.7078703	0	0.460617227	0.460617227	0	0.351777002	0.351777002
SHEF-BFEF7	novel	21578	284271	71	2171	0	1	763.7078703	0	0.460617227	0.460617227	0	0.351777002	0.351777002
SHEF-BFEF7	novel	23917	284271	79	3262	1	0	1147.496579	0.306560392	0	0.306560392	0.351777002	0	0.351777002
SHEF-BFEF7	novel	26288	284271	87	2830	1	0	995.5289143	0.35335689	0	0.35335689	0.351777002	0	0.351777002
SHEF-BFEF7	novel	26442	284271	87	2830	0	1	995.5289143	0	0.35335689	0.35335689	0	0.351777002	0.351777002
SHEF-BFEF7	novel	26497	284271	87	2830	1	0	995.5289143	0.35335689	0	0.35335689	0.351777002	0	0.351777002
SHEF-BFEF7	novel	26500	284271	87	2830	1	0	995.5289143	0.35335689	0	0.35335689	0.351777002	0	0.351777002
SHEF-BFEF7	novel	27761	284271	91	1914	1	0	673.3011809	0.52246604	0	0.52246604	0.351777002	0	0.351777002
SHEF-BFEF7	novel	28131	284271	93	4225	0	1	1486.257831	0	0.236686391	0.236686391	0	0.351777002	0.351777002
SHEF-BFEF7	novel	28233	284271	93	4225	0	1	1486.257831	0	0.236686391	0.236686391	0	0.351777002	0.351777002
SHEF-BFEF7	novel	3807	284271	13	2444	1	0	859.7429917	0.409165303	0	0.409165303	0.351777002	0	0.351777002
SHEF-BFEF7	novel	4579	284271	15	1358	1	0	477.7131681	0.736377025	0	0.736377025	0.351777002	0	0.351777002
SHEF-BFEF7	novel	78	284271	1	39	0	1	13.71930306	0	25.64102564	25.64102564	0	0.351777002	0.351777002
SHEF-BFF03	novel	102	284728	1	50	1	0	17.56061926	20	0	20	0.351212385	0	0.351212385
SHEF-BFF03	novel	10	284728	1	50	1	0	17.56061926	20	0	20	0.351212385	0	0.351212385
SHEF-BFF03	novel	19137	284728	63	3960	0	1	1390.801045	0	0.252525253	0.252525253	0	0.351212385	0.351212385
SHEF-BFF03	novel	20315	284728	67	1817	2	0	638.1529038	1.100715465	0	1.100715465	0.70242477	0	0.70242477
SHEF-BFF03	novel	20843	284728	69	3019	0	1	1060.310191	0	0.331235508	0.331235508	0	0.351212385	0.351212385
SHEF-BFF03	novel	21052	284728	69	3019	0	1	1060.310191	0	0.331235508	0.331235508	0	0.351212385	0.351212385
SHEF-BFF03	novel	21410	284728	71	1811	0	1	636.0456295	0	0.552181115	0.552181115	0	0.351212385	0.351212385
SHEF-BFF03	novel	21427	284728	71	1811	0	1	636.0456295	0	0.552181115	0.552181115	0	0.351212385	0.351212385
SHEF-BFF03	novel	21528	284728	71	1811	0	1	636.0456295	0	0.552181115	0.552181115	0	0.351212385	0.351212385
SHEF-BFF03	novel	2	284728	1	50	2	0	17.56061926	40	0	40	0.70242477	0	0.70242477
SHEF-BFF03	novel	24504	284728	81	3203	1	0	1124.93327	0.312207306	0	0.312207306	0.351212385	0	0.351212385
SHEF-BFF03	novel	26420	284728	87	2751	0	1	966.1852716	0	0.36350418	0.36350418	0	0.351212385	0.351212385
SHEF-BFF03	novel	26442	284728	87	2751	0	2	966.1852716	0	0.727008361	0.727008361	0	0.70242477	0.70242477
SHEF-BFF03	novel	26490	284728	87	2751	1	0	966.1852716	0.36350418	0	0.36350418	0.351212385	0	0.351212385
SHEF-BFF03	novel	26505	284728	87	2751	1	1	966.1852716	0.36350418	0.36350418	0.727008361	0.351212385	0.351212385	0.70242477
SHEF-BFF03	novel	27673	284728	91	1449	1	0	508.9067461	0.690131125	0	0.690131125	0.351212385	0	0.351212385
SHEF-BFF03	novel	27675	284728	91	1449	1	0	508.9067461	0.690131125	0	0.690131125	0.351212385	0	0.351212385
SHEF-BFF03	novel	27754	284728	91	1449	1	0	508.9067461	0.690131125	0	0.690131125	0.351212385	0	0.351212385
SHEF-BFF03	novel	27760	284728	91	1449	1	0	508.9067461	0.690131125	0	0.690131125	0.351212385	0	0.351212385
SHEF-BFF03	novel	28116	284728	93	4222	0	1	1482.81869	0	0.236854571	0.236854571	0	0.351212385	0.351212385
SHEF-BFF03	novel	28119	284728	93	4222	0	1	1482.81869	0	0.236854571	0.236854571	0	0.351212385	0.351212385
SHEF-BFF03	novel	28317	284728	93	4222	1	0	1482.81869	0.236854571	0	0.236854571	0.351212385	0	0.351212385
SHEF-BFF03	novel	3807	284728	13	2462	0	1	864.6848922	0	0.406173842	0.406173842	0	0.351212385	0.351212385
SHEF-BFF12	novel	10639	395864	35	3201	4	2	808.6110381	1.249609497	0.624804749	1.874414246	1.010448033	0.505224016	1.515672049
SHEF-BFF12	novel	10640	395864	36	3253	1	0	821.7468626	0.307408546	0	0.307408546	0.252612008	0	0.252612008
SHEF-BFF12	novel	10642	395864	35	3201	0	1	808.6110381	0	0.312402374	0.312402374	0	0.252612008	0.252612008
SHEF-BFF12	novel	10645	395864	35	3201	1	0	808.6110381	0.312402374	0	0.312402374	0.252612008	0	0.252612008
SHEF-BFF12	novel	115	395864	1	77	0	1	19.45112463	0	12.98701299	12.98701299	0	0.252612008	0.252612008
SHEF-BFF12	novel	141	395864	1	77	0	1	19.45112463	0	12.98701299	12.98701299	0	0.252612008	0.252612008
SHEF-BFF12	novel	179	395864	1	77	0	1	19.45112463	0	12.98701299	12.98701299	0	0.252612008	0.252612008
SHEF-BFF12	novel	21528	395864	71	2294	0	1	579.4919467	0	0.435919791	0.435919791	0	0.252612008	0.252612008
SHEF-BFF12	novel	22502	395864	75	3316	1	0	837.6614191	0.301568154	0	0.301568154	0.252612008	0	0.252612008
SHEF-BFF12	novel	2	395864	1	77	1	0	19.45112463	12.98701299	0	12.98701299	0.252612008	0	0.252612008
SHEF-BFF12	novel	26255	395864	87	4044	1	0	1021.562961	0.247279921	0	0.247279921	0.252612008	0	0.252612008
SHEF-BFF12	novel	26256	395864	87	4044	1	0	1021.562961	0.247279921	0	0.247279921	0.252612008	0	0.252612008
SHEF-BFF12	novel	26423	395864	87	4044	0	1	1021.562961	0	0.247279921	0.247279921	0	0.252612008	0.252612008
SHEF-BFF12	novel	26442	395864	87	4044	0	2	1021.562961	0	0.494559842	0.494559842	0	0.505224016	0.505224016
SHEF-BFF12	novel	27761	395864	91	1427	8	2	360.4773357	5.606166783	1.401541696	7.007708479	2.020896065	0.505224016	2.526120082
SHEF-BFF12	novel	27774	395864	91	1427	0	1	360.4773357	0	0.700770848	0.700770848	0	0.252612008	0.252612008
SHEF-BFF12	novel	28122	395864	93	6728	0	2	1699.573591	0	0.297265161	0.297265161	0	0.505224016	0.505224016
SHEF-BFF12	novel	28280	395864	93	6728	1	0	1699.573591	0.14863258	0	0.14863258	0.252612008	0	0.252612008
SHEF-BFF12	novel	28285	395864	93	6728	1	0	1699.573591	0.14863258	0	0.14863258	0.252612008	0	0.252612008
SHEF-BFF12	novel	28339	395864	93	6728	1	0	1699.573591	0.14863258	0	0.14863258	0.252612008	0	0.252612008
SHEF-BFF12	novel	3	395864	1|2	2563	11	3	647.4445769	142.8571429	26.37627859	169.2334214	2.77873209	0.757836024	3.536568114
SHEF-BFF12	novel	5785	395864	19	5038	2	0	1272.659297	0.39698293	0	0.39698293	0.505224016	0	0.505224016
SHEF-BFF21	novel	10640	367367	35	3364	1	0	915.7055479	0.297265161	0	0.297265161	0.272207357	0	0.272207357
SHEF-BFF21	novel	16	367367	1	80	1	0	21.77658853	12.5	0	12.5	0.272207357	0	0.272207357
SHEF-BFF21	novel	20856	367367	69	3687	0	1	1003.628524	0	0.271223217	0.271223217	0	0.272207357	0.272207357
SHEF-BFF21	novel	21052	367367	69	3687	5	0	1003.628524	1.356116084	0	1.356116084	1.361036783	0	1.361036783
SHEF-BFF21	novel	21406	367367	71	2400	0	1	653.297656	0	0.416666667	0.416666667	0	0.272207357	0.272207357
SHEF-BFF21	novel	21528	367367	71	2400	0	1	653.297656	0	0.416666667	0.416666667	0	0.272207357	0.272207357
SHEF-BFF21	novel	21575	367367	71	2400	1	0	653.297656	0.416666667	0	0.416666667	0.272207357	0	0.272207357
SHEF-BFF21	novel	21578	367367	71	2400	1	0	653.297656	0.416666667	0	0.416666667	0.272207357	0	0.272207357
SHEF-BFF21	novel	21587	367367	71	2400	0	1	653.297656	0	0.416666667	0.416666667	0	0.272207357	0.272207357
SHEF-BFF21	novel	22830	367367	75	3354	2	0	912.9834743	0.596302922	0	0.596302922	0.544414713	0	0.544414713
SHEF-BFF21	novel	25799	367367	85	2743	1	1	746.6647794	0.364564346	0.364564346	0.729128691	0.272207357	0.272207357	0.544414713
SHEF-BFF21	novel	26256	367367	87	3673	0	1	999.8176211	0	0.272257011	0.272257011	0	0.272207357	0.272207357
SHEF-BFF21	novel	26263	367367	87	3673	0	1	999.8176211	0	0.272257011	0.272257011	0	0.272207357	0.272207357
SHEF-BFF21	novel	26420	367367	87	3673	0	1	999.8176211	0	0.272257011	0.272257011	0	0.272207357	0.272207357
SHEF-BFF21	novel	26442	367367	87	3673	0	6	999.8176211	0	1.633542064	1.633542064	0	1.63324414	1.63324414
SHEF-BFF21	novel	26497	367367	87	3673	1	0	999.8176211	0.272257011	0	0.272257011	0.272207357	0	0.272207357
SHEF-BFF21	novel	26498	367367	87	3673	2	0	999.8176211	0.544514021	0	0.544514021	0.544414713	0	0.544414713
SHEF-BFF21	novel	26505	367367	87	3673	1	1	999.8176211	0.272257011	0.272257011	0.544514021	0.272207357	0.272207357	0.544414713
SHEF-BFF21	novel	26879	367367	89	696	0	1	189.4563202	0	1.436781609	1.436781609	0	0.272207357	0.272207357
SHEF-BFF21	novel	27761	367367	91	1737	3	0	472.8241785	1.727115717	0	1.727115717	0.81662207	0	0.81662207
SHEF-BFF21	novel	28129	367367	93	6209	0	1	1690.135478	0	0.161056531	0.161056531	0	0.272207357	0.272207357
SHEF-BFF21	novel	4573	367367	15	420	1	0	114.3270898	2.380952381	0	2.380952381	0.272207357	0	0.272207357
SHEF-BFF30	novel	21473	305368	71	599	0	2	196.1567682	0	3.338898164	3.338898164	0	0.654947473	0.654947473
SHEF-BFF30	novel	21599	305368	71	599	1	0	196.1567682	1.669449082	0	1.669449082	0.327473737	0	0.327473737
SHEF-BFF30	novel	26256	305368	87	3006	0	1	984.3860522	0	0.332667997	0.332667997	0	0.327473737	0.327473737
SHEF-BFF30	novel	26263	305368	87	3006	0	1	984.3860522	0	0.332667997	0.332667997	0	0.327473737	0.327473737
SHEF-BFF30	novel	26272	305368	87	3006	1	0	984.3860522	0.332667997	0	0.332667997	0.327473737	0	0.327473737
SHEF-BFF30	novel	28233	305368	93	8246	0	1	2700.348432	0	0.121270919	0.121270919	0	0.327473737	0.327473737
SHEF-BFF30	novel	28277	305368	93	8246	1	1	2700.348432	0.121270919	0.121270919	0.242541838	0.327473737	0.327473737	0.654947473
SHEF-BFF30	novel	28279	305368	93	8246	2	0	2700.348432	0.242541838	0	0.242541838	0.654947473	0	0.654947473
SHEF-BFF30	novel	28281	305368	93	8246	1	0	2700.348432	0.121270919	0	0.121270919	0.327473737	0	0.327473737
SHEF-BFF30	novel	28284	305368	93	8246	1	0	2700.348432	0.121270919	0	0.121270919	0.327473737	0	0.327473737
SHEF-BFF30	novel	28292	305368	93	8246	1	0	2700.348432	0.121270919	0	0.121270919	0.327473737	0	0.327473737
SHEF-BFF30	novel	28317	305368	93	8246	1	0	2700.348432	0.121270919	0	0.121270919	0.327473737	0	0.327473737
SHEF-BFF30	novel	28322	305368	93	8246	0	1	2700.348432	0	0.121270919	0.121270919	0	0.327473737	0.327473737
SHEF-BFF30	novel	8	305368	1	26	1	0	8.514317152	38.46153846	0	38.46153846	0.327473737	0	0.327473737
SHEF-BFF4F	novel	21528	288853	71	1526	0	1	528.2963999	0	0.655307995	0.655307995	0	0.346196854	0.346196854
SHEF-BFF4F	novel	21595	288853	71	1526	0	1	528.2963999	0	0.655307995	0.655307995	0	0.346196854	0.346196854
SHEF-BFF4F	novel	26333	288853	87	2769	1	0	958.61909	0.361141206	0	0.361141206	0.346196854	0	0.346196854
SHEF-BFF4F	novel	26420	288853	87	2769	0	1	958.61909	0	0.361141206	0.361141206	0	0.346196854	0.346196854
SHEF-BFF4F	novel	26421	288853	87	2769	0	1	958.61909	0	0.361141206	0.361141206	0	0.346196854	0.346196854
SHEF-BFF4F	novel	26442	288853	87	2769	0	6	958.61909	0	2.166847237	2.166847237	0	2.077181127	2.077181127
SHEF-BFF4F	novel	26445	288853	87	2769	0	1	958.61909	0	0.361141206	0.361141206	0	0.346196854	0.346196854
SHEF-BFF4F	novel	26497	288853	87	2769	1	0	958.61909	0.361141206	0	0.361141206	0.346196854	0	0.346196854
SHEF-BFF4F	novel	28277	288853	93	6501	0	2	2250.625751	0	0.307644978	0.307644978	0	0.692393709	0.692393709
SHEF-BFF4F	novel	28279	288853	93	6501	1	1	2250.625751	0.153822489	0.153822489	0.307644978	0.346196854	0.346196854	0.692393709
SHEF-BFF4F	novel	28310	288853	93	6501	0	1	2250.625751	0	0.153822489	0.153822489	0	0.346196854	0.346196854
SHEF-BFF4F	novel	28333	288853	93	6501	1	0	2250.625751	0.153822489	0	0.153822489	0.346196854	0	0.346196854
SHEF-BFF4F	novel	28344	288853	93	6501	0	1	2250.625751	0	0.153822489	0.153822489	0	0.346196854	0.346196854
SHEF-BFF5E	novel	107	373417	1	82	0	1	21.95936446	0	12.19512195	12.19512195	0	0.267797128	0.267797128
SHEF-BFF5E	novel	24382	373417	81	4505	1	0	1206.42606	0.221975583	0	0.221975583	0.267797128	0	0.267797128
SHEF-BFF5E	novel	26442	373417	87	4853	0	1	1299.61946	0	0.206058108	0.206058108	0	0.267797128	0.267797128
SHEF-BFF5E	novel	26445	373417	87	4853	0	1	1299.61946	0	0.206058108	0.206058108	0	0.267797128	0.267797128
SHEF-BFF5E	novel	26494	373417	87	4853	1	0	1299.61946	0.206058108	0	0.206058108	0.267797128	0	0.267797128
SHEF-BFF5E	novel	26495	373417	87	4853	1	0	1299.61946	0.206058108	0	0.206058108	0.267797128	0	0.267797128
SHEF-BFF5E	novel	26497	373417	87	4853	2	0	1299.61946	0.412116217	0	0.412116217	0.535594255	0	0.535594255
SHEF-BFF5E	novel	26498	373417	87	4853	1	0	1299.61946	0.206058108	0	0.206058108	0.267797128	0	0.267797128
SHEF-BFF5E	novel	26998	373417	89|90	5473	8	1	1465.653679	350.1833853	50	400.1833853	2.142377021	0.267797128	2.410174148
SHEF-BFF5E	novel	27002	373417	89	20	1	1	5.355942552	50	50	100	0.267797128	0.267797128	0.535594255
SHEF-BFF5E	novel	27071	373417	90	5453	0	1	1460.297737	0	0.183385292	0.183385292	0	0.267797128	0.267797128
SHEF-BFF5E	novel	28112	373417	93	8065	0	1	2159.783834	0	0.12399256	0.12399256	0	0.267797128	0.267797128
SHEF-BFF5E	novel	28115	373417	93	8065	0	1	2159.783834	0	0.12399256	0.12399256	0	0.267797128	0.267797128
SHEF-BFF5E	novel	28183	373417	92	4690	0	1	1255.968528	0	0.213219616	0.213219616	0	0.267797128	0.267797128
SHEF-BFF5E	novel	28277	373417	93	8065	1	0	2159.783834	0.12399256	0	0.12399256	0.267797128	0	0.267797128
SHEF-BFF5E	novel	28279	373417	93	8065	1	0	2159.783834	0.12399256	0	0.12399256	0.267797128	0	0.267797128
SHEF-BFF5E	novel	28282	373417	93	8065	0	1	2159.783834	0	0.12399256	0.12399256	0	0.267797128	0.267797128
SHEF-BFF5E	novel	28377	373417	93	8065	1	0	2159.783834	0.12399256	0	0.12399256	0.267797128	0	0.267797128
SHEF-BFF5E	novel	71	373417	1	82	0	1	21.95936446	0	12.19512195	12.19512195	0	0.267797128	0.267797128
SHEF-BFF6D	novel	10639	275471	35	2375	1	0	862.1597192	0.421052632	0	0.421052632	0.363014619	0	0.363014619
SHEF-BFF6D	novel	10641	275471	35	2375	1	0	862.1597192	0.421052632	0	0.421052632	0.363014619	0	0.363014619
SHEF-BFF6D	novel	11189	275471	37	3467	2	1	1258.571683	0.576867609	0.288433804	0.865301413	0.726029237	0.363014619	1.089043856
SHEF-BFF6D	novel	126	275471	1	53	0	1	19.23977479	0	18.86792453	18.86792453	0	0.363014619	0.363014619
SHEF-BFF6D	novel	14819	275471	49	4213	1	0	1529.380588	0.237360551	0	0.237360551	0.363014619	0	0.363014619
SHEF-BFF6D	novel	15475	275471	51	3205	0	1	1163.461853	0	0.31201248	0.31201248	0	0.363014619	0.363014619
SHEF-BFF6D	novel	19111	275471	63	4010	1	0	1455.688621	0.249376559	0	0.249376559	0.363014619	0	0.363014619
SHEF-BFF6D	novel	20776	275471	69	2679	1	0	972.5161632	0.37327361	0	0.37327361	0.363014619	0	0.363014619
SHEF-BFF6D	novel	21052	275471	69	2679	1	0	972.5161632	0.37327361	0	0.37327361	0.363014619	0	0.363014619
SHEF-BFF6D	novel	22502	275471	75	1565	1	0	568.1178781	0.638977636	0	0.638977636	0.363014619	0	0.363014619
SHEF-BFF6D	novel	25799	275471	85	2149	1	0	780.1184154	0.465332713	0	0.465332713	0.363014619	0	0.363014619
SHEF-BFF6D	novel	25828	275471	85	2149	1	0	780.1184154	0.465332713	0	0.465332713	0.363014619	0	0.363014619
SHEF-BFF6D	novel	26421	275471	87	2902	0	1	1053.468423	0	0.344589938	0.344589938	0	0.363014619	0.363014619
SHEF-BFF6D	novel	26440	275471	87	2902	0	1	1053.468423	0	0.344589938	0.344589938	0	0.363014619	0.363014619
SHEF-BFF6D	novel	26442	275471	87	2902	0	2	1053.468423	0	0.689179876	0.689179876	0	0.726029237	0.726029237
SHEF-BFF6D	novel	26567	275471	88	3636	1	0	1319.921153	0.275027503	0	0.275027503	0.363014619	0	0.363014619
SHEF-BFF6D	novel	27486	275471	91	1230	0	1	446.5079809	0	0.81300813	0.81300813	0	0.363014619	0.363014619
SHEF-BFF6D	novel	27761	275471	91	1230	1	0	446.5079809	0.81300813	0	0.81300813	0.363014619	0	0.363014619
SHEF-BFF6D	novel	27767	275471	91	1230	0	1	446.5079809	0	0.81300813	0.81300813	0	0.363014619	0.363014619
SHEF-BFF6D	novel	28122	275471	93	4430	0	1	1608.15476	0	0.225733634	0.225733634	0	0.363014619	0.363014619
SHEF-BFF6D	novel	28123	275471	93	4430	0	1	1608.15476	0	0.225733634	0.225733634	0	0.363014619	0.363014619
SHEF-BFF6D	novel	28133	275471	93	4430	0	1	1608.15476	0	0.225733634	0.225733634	0	0.363014619	0.363014619
SHEF-BFF6D	novel	28137	275471	93	4430	0	1	1608.15476	0	0.225733634	0.225733634	0	0.363014619	0.363014619
SHEF-BFF6D	novel	28139	275471	93	4430	0	1	1608.15476	0	0.225733634	0.225733634	0	0.363014619	0.363014619
SHEF-BFF6D	novel	28282	275471	93	4430	0	1	1608.15476	0	0.225733634	0.225733634	0	0.363014619	0.363014619
SHEF-BFF6D	novel	28301	275471	93	4430	1	0	1608.15476	0.225733634	0	0.225733634	0.363014619	0	0.363014619
SHEF-BFF6D	novel	28952	275471	95	1969	2	0	714.775784	1.015744033	0	1.015744033	0.726029237	0	0.726029237
SHEF-BFF6D	novel	3361	275471	11	3341	1	0	1212.831841	0.299311583	0	0.299311583	0.363014619	0	0.363014619
SHEF-BFF6D	novel	3364	275471	11	3341	1	0	1212.831841	0.299311583	0	0.299311583	0.363014619	0	0.363014619
SHEF-BFF6D	novel	9335	275471	31	2427	0	1	881.0364793	0	0.412031314	0.412031314	0	0.363014619	0.363014619
SHEF-BFF7C	novel	21583	190171	71	557	1	0	292.8942899	1.795332136	0	1.795332136	0.525842531	0	0.525842531
SHEF-BFF7C	novel	21587	190171	71	557	0	1	292.8942899	0	1.795332136	1.795332136	0	0.525842531	0.525842531
SHEF-BFF7C	novel	21591	190171	71	557	0	1	292.8942899	0	1.795332136	1.795332136	0	0.525842531	0.525842531
SHEF-BFF7C	novel	26442	190171	87	3252	0	2	1710.039911	0	0.61500615	0.61500615	0	1.051685062	1.051685062
SHEF-BFF7C	novel	26496	190171	87	3252	4	0	1710.039911	1.2300123	0	1.2300123	2.103370125	0	2.103370125
SHEF-BFF7C	novel	26497	190171	87	3252	22	5	1710.039911	6.765067651	1.537515375	8.302583026	11.56853569	2.629212656	14.19774834
SHEF-BFF7C	novel	26498	190171	87	3252	0	1	1710.039911	0	0.307503075	0.307503075	0	0.525842531	0.525842531
SHEF-BFF7C	novel	26500	190171	87	3252	1	0	1710.039911	0.307503075	0	0.307503075	0.525842531	0	0.525842531
SHEF-BFF7C	novel	28233	190171	93	5666	0	1	2979.423782	0	0.176491352	0.176491352	0	0.525842531	0.525842531
SHEF-BFF7C	novel	28297	190171	93	5666	1	0	2979.423782	0.176491352	0	0.176491352	0.525842531	0	0.525842531
SHEF-BFF7C	novel	91	190171	1	37	0	1	19.45617365	0	27.02702703	27.02702703	0	0.525842531	0.525842531
SHEF-BFF8B	novel	10737	272800	36	1008	0	1	369.5014663	0	0.992063492	0.992063492	0	0.366568915	0.366568915
SHEF-BFF8B	novel	18969	272800	63	4136	1	0	1516.129032	0.241779497	0	0.241779497	0.366568915	0	0.366568915
SHEF-BFF8B	novel	20541	272800	68	4732	1	0	1734.604106	0.211327134	0	0.211327134	0.366568915	0	0.366568915
SHEF-BFF8B	novel	26421	272800	87	2825	0	1	1035.557185	0	0.353982301	0.353982301	0	0.366568915	0.366568915
SHEF-BFF8B	novel	26441	272800	87	2825	0	1	1035.557185	0	0.353982301	0.353982301	0	0.366568915	0.366568915
SHEF-BFF8B	novel	26442	272800	87	2825	0	2	1035.557185	0	0.707964602	0.707964602	0	0.73313783	0.73313783
SHEF-BFF8B	novel	26493	272800	87	2825	1	0	1035.557185	0.353982301	0	0.353982301	0.366568915	0	0.366568915
SHEF-BFF8B	novel	26497	272800	87	2825	1	1	1035.557185	0.353982301	0.353982301	0.707964602	0.366568915	0.366568915	0.73313783
SHEF-BFF8B	novel	28148	272800	93	6220	0	1	2280.058651	0	0.160771704	0.160771704	0	0.366568915	0.366568915
SHEF-BFF8B	novel	28286	272800	93	6220	0	1	2280.058651	0	0.160771704	0.160771704	0	0.366568915	0.366568915
SHEF-BFF9A	novel	10393	291570	35	2676	1	0	917.7898961	0.373692078	0	0.373692078	0.342970813	0	0.342970813
SHEF-BFF9A	novel	10639	291570	35	2676	0	1	917.7898961	0	0.373692078	0.373692078	0	0.342970813	0.342970813
SHEF-BFF9A	novel	118	291570	1	56	0	1	19.20636554	0	17.85714286	17.85714286	0	0.342970813	0.342970813
SHEF-BFF9A	novel	12965	291570	43	3959	0	1	1357.821449	0	0.252589038	0.252589038	0	0.342970813	0.342970813
SHEF-BFF9A	novel	21052	291570	69	3106	1	0	1065.267346	0.321957502	0	0.321957502	0.342970813	0	0.342970813
SHEF-BFF9A	novel	24383	291570	81	3344	1	0	1146.894399	0.299043062	0	0.299043062	0.342970813	0	0.342970813
SHEF-BFF9A	novel	26442	291570	87	3147	0	7	1079.329149	0	2.224340642	2.224340642	0	2.400795692	2.400795692
SHEF-BFF9A	novel	26493	291570	87	3147	0	1	1079.329149	0	0.317762949	0.317762949	0	0.342970813	0.342970813
SHEF-BFF9A	novel	26505	291570	87	3147	0	1	1079.329149	0	0.317762949	0.317762949	0	0.342970813	0.342970813
SHEF-BFF9A	novel	27767	291570	91	1367	1	0	468.8411016	0.731528895	0	0.731528895	0.342970813	0	0.342970813
SHEF-BFF9A	novel	28111	291570	93	4676	0	1	1603.731522	0	0.213857998	0.213857998	0	0.342970813	0.342970813
SHEF-BFF9A	novel	28119	291570	93	4676	0	1	1603.731522	0	0.213857998	0.213857998	0	0.342970813	0.342970813
SHEF-BFF9A	novel	28129	291570	93	4676	0	1	1603.731522	0	0.213857998	0.213857998	0	0.342970813	0.342970813
SHEF-BFF9A	novel	28296	291570	93	4676	1	0	1603.731522	0.213857998	0	0.213857998	0.342970813	0	0.342970813
SHEF-BFF9A	novel	28301	291570	93	4676	1	0	1603.731522	0.213857998	0	0.213857998	0.342970813	0	0.342970813
SHEF-BFF9A	novel	3807	291570	13	1939	1	0	665.0204068	0.515729758	0	0.515729758	0.342970813	0	0.342970813
SHEF-BFF9A	novel	5722	291570	19	3756	1	0	1288.198374	0.266240682	0	0.266240682	0.342970813	0	0.342970813
SHEF-BFFA9	novel	10	472686	1	96	1	0	20.30946548	10.41666667	0	10.41666667	0.211556932	0	0.211556932
SHEF-BFFA9	novel	10600	472686	35	3819	0	1	807.9359236	0	0.261848651	0.261848651	0	0.211556932	0.211556932
SHEF-BFFA9	novel	10639	472686	35	3819	1	0	807.9359236	0.261848651	0	0.261848651	0.211556932	0	0.211556932
SHEF-BFFA9	novel	12274	472686	41	5897	1	0	1247.551229	0.169577751	0	0.169577751	0.211556932	0	0.211556932
SHEF-BFFA9	novel	13577	472686	45	3803	0	1	804.5510127	0	0.262950302	0.262950302	0	0.211556932	0.211556932
SHEF-BFFA9	novel	16727	472686	55	5388	1	0	1139.86875	0.185597624	0	0.185597624	0.211556932	0	0.211556932
SHEF-BFFA9	novel	20315	472686	67	3333	1	0	705.1192546	0.300030003	0	0.300030003	0.211556932	0	0.211556932
SHEF-BFFA9	novel	20726	472686	68	8619	0	1	1823.409198	0	0.11602274	0.11602274	0	0.211556932	0.211556932
SHEF-BFFA9	novel	21019	472686	69	4353	1	0	920.9073254	0.229726625	0	0.229726625	0.211556932	0	0.211556932
SHEF-BFFA9	novel	21052	472686	69	4353	1	0	920.9073254	0.229726625	0	0.229726625	0.211556932	0	0.211556932
SHEF-BFFA9	novel	21407	472686	71	4052	0	1	857.2286888	0	0.246791708	0.246791708	0	0.211556932	0.211556932
SHEF-BFFA9	novel	21422	472686	71	4052	0	1	857.2286888	0	0.246791708	0.246791708	0	0.211556932	0.211556932
SHEF-BFFA9	novel	25800	472686	85	4890	0	1	1034.513398	0	0.204498978	0.204498978	0	0.211556932	0.211556932
SHEF-BFFA9	novel	26442	472686	87	4775	0	1	1010.184351	0	0.209424084	0.209424084	0	0.211556932	0.211556932
SHEF-BFFA9	novel	26448	472686	87	4775	0	1	1010.184351	0	0.209424084	0.209424084	0	0.211556932	0.211556932
SHEF-BFFA9	novel	26505	472686	87	4775	0	1	1010.184351	0	0.209424084	0.209424084	0	0.211556932	0.211556932
SHEF-BFFA9	novel	26508	472686	87	4775	1	0	1010.184351	0.209424084	0	0.209424084	0.211556932	0	0.211556932
SHEF-BFFA9	novel	27760	472686	91	2767	1	0	585.3780311	0.361402241	0	0.361402241	0.211556932	0	0.211556932
SHEF-BFFA9	novel	27761	472686	91	2767	4	1	585.3780311	1.445608963	0.361402241	1.807011203	0.846227728	0.211556932	1.05778466
SHEF-BFFA9	novel	28122	472686	93	6498	0	1	1374.696945	0	0.153893506	0.153893506	0	0.211556932	0.211556932
SHEF-BFFA9	novel	75	472686	1	96	0	1	20.30946548	0	10.41666667	10.41666667	0	0.211556932	0.211556932
SHEF-BFFB8	novel	12965	233271	43	3076	1	0	1318.637979	0.325097529	0	0.325097529	0.428685949	0	0.428685949
SHEF-BFFB8	novel	14755	233271	49	3078	0	1	1319.495351	0	0.32488629	0.32488629	0	0.428685949	0.428685949
SHEF-BFFB8	novel	26442	233271	87	2352	0	2	1008.269352	0	0.850340136	0.850340136	0	0.857371898	0.857371898
SHEF-BFFB8	novel	26505	233271	87	2352	0	1	1008.269352	0	0.425170068	0.425170068	0	0.428685949	0.428685949
SHEF-BFFB8	novel	27088	233271	89	1711	1	0	733.4816587	0.584453536	0	0.584453536	0.428685949	0	0.428685949
SHEF-BFFB8	novel	27761	233271	91	1346	1	1	577.0112873	0.742942051	0.742942051	1.485884101	0.428685949	0.428685949	0.857371898
SHEF-BFFB8	novel	28279	233271	93	3496	1	0	1498.686078	0.28604119	0	0.28604119	0.428685949	0	0.428685949
SHEF-BFFB8	novel	992	233271	4	2583	0	1	1107.295806	0	0.387146729	0.387146729	0	0.428685949	0.428685949
SHEF-BFFC7	novel	10639	275407	35	2313	2	0	839.8479341	0.864677907	0	0.864677907	0.726197954	0	0.726197954
SHEF-BFFC7	novel	11162	275407	37	3828	1	0	1389.942885	0.26123302	0	0.26123302	0.363098977	0	0.363098977
SHEF-BFFC7	novel	21052	275407	69	3198	2	1	1161.190529	0.625390869	0.312695435	0.938086304	0.726197954	0.363098977	1.089296931
SHEF-BFFC7	novel	21057	275407	69	3198	1	0	1161.190529	0.312695435	0	0.312695435	0.363098977	0	0.363098977
SHEF-BFFC7	novel	21397	275407	71	1662	0	1	603.4705	0	0.601684717	0.601684717	0	0.363098977	0.363098977
SHEF-BFFC7	novel	21405	275407	71	1662	0	1	603.4705	0	0.601684717	0.601684717	0	0.363098977	0.363098977
SHEF-BFFC7	novel	21473	275407	71	1662	0	1	603.4705	0	0.601684717	0.601684717	0	0.363098977	0.363098977
SHEF-BFFC7	novel	21579	275407	71	1662	0	1	603.4705	0	0.601684717	0.601684717	0	0.363098977	0.363098977
SHEF-BFFC7	novel	2174	275407	8	1727	1	0	627.0719335	0.579038796	0	0.579038796	0.363098977	0	0.363098977
SHEF-BFFC7	novel	26325	275407	87	2751	0	1	998.8852861	0	0.36350418	0.36350418	0	0.363098977	0.363098977
SHEF-BFFC7	novel	26420	275407	87	2751	0	1	998.8852861	0	0.36350418	0.36350418	0	0.363098977	0.363098977
SHEF-BFFC7	novel	26421	275407	87	2751	0	1	998.8852861	0	0.36350418	0.36350418	0	0.363098977	0.363098977
SHEF-BFFC7	novel	26442	275407	87	2751	0	2	998.8852861	0	0.727008361	0.727008361	0	0.726197954	0.726197954
SHEF-BFFC7	novel	26497	275407	87	2751	0	1	998.8852861	0	0.36350418	0.36350418	0	0.363098977	0.363098977
SHEF-BFFC7	novel	27066	275407	89	339	0	1	123.0905533	0	2.949852507	2.949852507	0	0.363098977	0.363098977
SHEF-BFFC7	novel	27180	275407	90	3453	1	0	1253.780768	0.289603244	0	0.289603244	0.363098977	0	0.363098977
SHEF-BFFC7	novel	27492	275407	91	1242	0	1	450.9689296	0	0.805152979	0.805152979	0	0.363098977	0.363098977
SHEF-BFFC7	novel	27760	275407	91	1242	2	0	450.9689296	1.610305958	0	1.610305958	0.726197954	0	0.726197954
SHEF-BFFC7	novel	27761	275407	91	1242	1	0	450.9689296	0.805152979	0	0.805152979	0.363098977	0	0.363098977
SHEF-BFFC7	novel	28117	275407	93	4940	0	1	1793.708947	0	0.20242915	0.20242915	0	0.363098977	0.363098977
SHEF-BFFC7	novel	28121	275407	93	4940	0	1	1793.708947	0	0.20242915	0.20242915	0	0.363098977	0.363098977
SHEF-BFFC7	novel	29021	275407	96	2792	1	0	1013.772344	0.358166189	0	0.358166189	0.363098977	0	0.363098977
SHEF-BFFC7	novel	3371	275407	11	3984	0	1	1446.586325	0	0.251004016	0.251004016	0	0.363098977	0.363098977
SHEF-BFFC7	novel	5785	275407	19	3671	1	0	1332.936345	0.272405339	0	0.272405339	0.363098977	0	0.363098977
SHEF-BFFC7	novel	5789	275407	19	3671	1	0	1332.936345	0.272405339	0	0.272405339	0.363098977	0	0.363098977
SHEF-BFFC7	novel	6784	275407	23	1990	1	0	722.5669645	0.502512563	0	0.502512563	0.363098977	0	0.363098977
SHEF-BFFD6	novel	100	290107	1	51	0	1	17.57972059	0	19.60784314	19.60784314	0	0.344700404	0.344700404
SHEF-BFFD6	novel	1013	290107	4	3754	1	0	1294.005315	0.266382525	0	0.266382525	0.344700404	0	0.344700404
SHEF-BFFD6	novel	10639	290107	35	2220	3	3	765.2348961	1.351351351	1.351351351	2.702702703	1.034101211	1.034101211	2.068202422
SHEF-BFFD6	novel	10640	290107	35	2220	1	0	765.2348961	0.45045045	0	0.45045045	0.344700404	0	0.344700404
SHEF-BFFD6	novel	12965	290107	43	3616	1	0	1246.43666	0.276548673	0	0.276548673	0.344700404	0	0.344700404
SHEF-BFFD6	novel	12985	290107	43	3616	0	1	1246.43666	0	0.276548673	0.276548673	0	0.344700404	0.344700404
SHEF-BFFD6	novel	17372	290107	58	3222	1	0	1110.624701	0.310366232	0	0.310366232	0.344700404	0	0.344700404
SHEF-BFFD6	novel	17897	290107	59	1500	0	3	517.0506055	0	2	2	0	1.034101211	1.034101211
SHEF-BFFD6	novel	20776	290107	69	2954	1	0	1018.244992	0.338524035	0	0.338524035	0.344700404	0	0.344700404
SHEF-BFFD6	novel	21052	290107	69	2954	1	1	1018.244992	0.338524035	0.338524035	0.67704807	0.344700404	0.344700404	0.689400807
SHEF-BFFD6	novel	21394	290107	71	1846	0	1	636.3169451	0	0.541711809	0.541711809	0	0.344700404	0.344700404
SHEF-BFFD6	novel	21409	290107	71	1846	0	1	636.3169451	0	0.541711809	0.541711809	0	0.344700404	0.344700404
SHEF-BFFD6	novel	21575	290107	71	1846	1	0	636.3169451	0.541711809	0	0.541711809	0.344700404	0	0.344700404
SHEF-BFFD6	novel	21605	290107	71	1846	0	1	636.3169451	0	0.541711809	0.541711809	0	0.344700404	0.344700404
SHEF-BFFD6	novel	21694	290107	71	1846	1	0	636.3169451	0.541711809	0	0.541711809	0.344700404	0	0.344700404
SHEF-BFFD6	novel	25743	290107	85	2312	2	0	796.9473332	0.865051903	0	0.865051903	0.689400807	0	0.689400807
SHEF-BFFD6	novel	25935	290107	86	3303	0	1	1138.545433	0	0.302755071	0.302755071	0	0.344700404	0.344700404
SHEF-BFFD6	novel	26442	290107	87	3115	0	3	1073.741757	0	0.963081862	0.963081862	0	1.034101211	1.034101211
SHEF-BFFD6	novel	26549	290107	87	3115	1	0	1073.741757	0.321027287	0	0.321027287	0.344700404	0	0.344700404
SHEF-BFFD6	novel	27572	290107	91	1167	1	0	402.2653711	0.856898029	0	0.856898029	0.344700404	0	0.344700404
SHEF-BFFD6	novel	28166	290107	93	4692	1	0	1617.334294	0.21312873	0	0.21312873	0.344700404	0	0.344700404
SHEF-BFFD6	novel	5785	290107	19	3723	2	0	1283.319603	0.537201182	0	0.537201182	0.689400807	0	0.689400807
SHEF-BFFE5	novel	122	346454	1	59	0	1	17.02967782	0	16.94915254	16.94915254	0	0.288638607	0.288638607
SHEF-BFFE5	novel	21394	346454	71	1869	0	1	539.4655568	0	0.535045479	0.535045479	0	0.288638607	0.288638607
SHEF-BFFE5	novel	21395	346454	71	1869	0	1	539.4655568	0	0.535045479	0.535045479	0	0.288638607	0.288638607
SHEF-BFFE5	novel	21423	346454	71	1869	0	1	539.4655568	0	0.535045479	0.535045479	0	0.288638607	0.288638607
SHEF-BFFE5	novel	21528	346454	71	1869	0	1	539.4655568	0	0.535045479	0.535045479	0	0.288638607	0.288638607
SHEF-BFFE5	novel	21580	346454	71	1869	1	0	539.4655568	0.535045479	0	0.535045479	0.288638607	0	0.288638607
SHEF-BFFE5	novel	21587	346454	71	1869	0	1	539.4655568	0	0.535045479	0.535045479	0	0.288638607	0.288638607
SHEF-BFFE5	novel	21638	346454	71	1869	1	0	539.4655568	0.535045479	0	0.535045479	0.288638607	0	0.288638607
SHEF-BFFE5	novel	25828	346454	85	2091	1	0	603.5433275	0.478240077	0	0.478240077	0.288638607	0	0.288638607
SHEF-BFFE5	novel	26420	346454	87	3559	0	1	1027.264803	0	0.280977803	0.280977803	0	0.288638607	0.288638607
SHEF-BFFE5	novel	26442	346454	87	3559	0	8	1027.264803	0	2.247822422	2.247822422	0	2.309108857	2.309108857
SHEF-BFFE5	novel	26445	346454	87	3559	0	1	1027.264803	0	0.280977803	0.280977803	0	0.288638607	0.288638607
SHEF-BFFE5	novel	27675	346454	91	1312	4	2	378.6938526	3.048780488	1.524390244	4.573170732	1.154554429	0.577277214	1.731831643
SHEF-BFFE5	novel	27680	346454	91	1312	1	0	378.6938526	0.762195122	0	0.762195122	0.288638607	0	0.288638607
SHEF-BFFE5	novel	27683	346454	91	1312	1	0	378.6938526	0.762195122	0	0.762195122	0.288638607	0	0.288638607
SHEF-BFFE5	novel	28126	346454	93	6614	0	1	1909.055748	0	0.151194436	0.151194436	0	0.288638607	0.288638607
SHEF-BFFE5	novel	28233	346454	93	6614	0	1	1909.055748	0	0.151194436	0.151194436	0	0.288638607	0.288638607
SHEF-BFFE5	novel	7069	346454	25	3541	1	0	1022.069308	0.2824061	0	0.2824061	0.288638607	0	0.288638607
SHEF-BFFE5	novel	86	346454	1	59	0	1	17.02967782	0	16.94915254	16.94915254	0	0.288638607	0.288638607
SHEF-BFFF4	novel	22231	258366	73	1751	2	0	677.7207527	1.142204455	0	1.142204455	0.774095663	0	0.774095663
SHEF-BFFF4	novel	22232	258366	73	1751	1	0	677.7207527	0.571102227	0	0.571102227	0.387047831	0	0.387047831
SHEF-BFFF4	novel	23851	258366	79	2601	0	1	1006.711409	0	0.384467512	0.384467512	0	0.387047831	0.387047831
SHEF-BFFF4	novel	24372	258366	81	2944	0	1	1139.468816	0	0.339673913	0.339673913	0	0.387047831	0.387047831
SHEF-BFFF4	novel	25091	258366	83	2796	1	1	1082.185737	0.357653791	0.357653791	0.715307582	0.387047831	0.387047831	0.774095663
SHEF-BFFF4	novel	25674	258366	85	1222	1	0	472.9724499	0.818330606	0	0.818330606	0.387047831	0	0.387047831
SHEF-BFFF4	novel	26255	258366	87	2628	1	0	1017.161701	0.380517504	0	0.380517504	0.387047831	0	0.387047831
SHEF-BFFF4	novel	26281	258366	87	2628	0	1	1017.161701	0	0.380517504	0.380517504	0	0.387047831	0.387047831
SHEF-BFFF4	novel	26490	258366	87	2628	0	1	1017.161701	0	0.380517504	0.380517504	0	0.387047831	0.387047831
SHEF-BFFF4	novel	27761	258366	91	1253	2	0	484.9709327	1.596169194	0	1.596169194	0.774095663	0	0.774095663
SHEF-BFFF4	novel	27777	258366	91	1253	1	0	484.9709327	0.798084597	0	0.798084597	0.387047831	0	0.387047831
SHEF-BFFF4	novel	2790	258366	9	533	0	1	206.2964941	0	1.876172608	1.876172608	0	0.387047831	0.387047831
SHEF-BFFF4	novel	28276	258366	93	3745	0	1	1449.494128	0	0.267022697	0.267022697	0	0.387047831	0.387047831
SHEF-BFFF4	novel	28279	258366	93	3745	0	2	1449.494128	0	0.534045394	0.534045394	0	0.774095663	0.774095663
SHEF-BFFF4	novel	28302	258366	93	3745	0	1	1449.494128	0	0.267022697	0.267022697	0	0.387047831	0.387047831
SHEF-BFFF4	novel	3130	258366	11	3343	0	1	1293.9009	0	0.299132516	0.299132516	0	0.387047831	0.387047831
SHEF-BFFF4	novel	5774	258366	19|20	6673	4	0	2582.770179	1.17391558	0	1.17391558	1.548191325	0	1.548191325
SHEF-BFFF4	novel	807	258366	3	3143	1	0	1216.491334	0.318167356	0	0.318167356	0.387047831	0	0.387047831
SHEF-C000C	novel	10	354938	1	330	0	1	92.97398419	0	3.03030303	3.03030303	0	0.281739346	0.281739346
SHEF-C000C	novel	10393	354938	35	3289	1	0	926.6407091	0.304043782	0	0.304043782	0.281739346	0	0.281739346
SHEF-C000C	novel	12399	354938	42	3973	1	0	1119.350422	0.251698968	0	0.251698968	0.281739346	0	0.281739346
SHEF-C000C	novel	12965	354938	43	4204	0	1	1184.432211	0	0.237868696	0.237868696	0	0.281739346	0.281739346
SHEF-C000C	novel	144	354938	1	330	0	1	92.97398419	0	3.03030303	3.03030303	0	0.281739346	0.281739346
SHEF-C000C	novel	17897	354938	59	2698	0	1	760.1327556	0	0.370644922	0.370644922	0	0.281739346	0.281739346
SHEF-C000C	novel	19248	354938	64	1300	0	1	366.2611498	0	0.769230769	0.769230769	0	0.281739346	0.281739346
SHEF-C000C	novel	20225	354938	67	3090	1	0	870.5745792	0.323624595	0	0.323624595	0.281739346	0	0.281739346
SHEF-C000C	novel	21415	354938	71	3131	0	1	882.1258924	0	0.319386777	0.319386777	0	0.281739346	0.281739346
SHEF-C000C	novel	21584	354938	71	3131	0	1	882.1258924	0	0.319386777	0.319386777	0	0.281739346	0.281739346
SHEF-C000C	novel	21692	354938	72	3580	1	0	1008.626859	0.279329609	0	0.279329609	0.281739346	0	0.281739346
SHEF-C000C	novel	225	354938	1	330	1	0	92.97398419	3.03030303	0	3.03030303	0.281739346	0	0.281739346
SHEF-C000C	novel	25163	354938	83	3640	0	2	1025.53122	0	0.549450549	0.549450549	0	0.563478692	0.563478692
SHEF-C000C	novel	25743	354938	85	3243	1	0	913.6806992	0.30835646	0	0.30835646	0.281739346	0	0.281739346
SHEF-C000C	novel	26283	354938	87	3189	0	1	898.4667745	0	0.313577924	0.313577924	0	0.281739346	0.281739346
SHEF-C000C	novel	26441	354938	87	3189	0	1	898.4667745	0	0.313577924	0.313577924	0	0.281739346	0.281739346
SHEF-C000C	novel	26442	354938	87	3189	0	1	898.4667745	0	0.313577924	0.313577924	0	0.281739346	0.281739346
SHEF-C000C	novel	26494	354938	87	3189	1	0	898.4667745	0.313577924	0	0.313577924	0.281739346	0	0.281739346
SHEF-C000C	novel	26920	354938	89	1757	0	1	495.016031	0	0.569151964	0.569151964	0	0.281739346	0.281739346
SHEF-C000C	novel	27761	354938	91	2342	1	0	659.8335484	0.426985482	0	0.426985482	0.281739346	0	0.281739346
SHEF-C000C	novel	28121	354938	93	4389	0	1	1236.55399	0	0.227842333	0.227842333	0	0.281739346	0.281739346
SHEF-C000C	novel	712	354938	3	3889	1	0	1095.684317	0.25713551	0	0.25713551	0.281739346	0	0.281739346
SHEF-C001B	novel	11838	280384	39	3397	1	2	1211.552728	0.294377392	0.588754784	0.883132175	0.356653732	0.713307464	1.069961196
SHEF-C001B	novel	12965	280384	43	3525	5	1	1257.204405	1.418439716	0.283687943	1.70212766	1.78326866	0.356653732	2.139922392
SHEF-C001B	novel	20315	280384	67	2627	1	1	936.929354	0.380662352	0.380662352	0.761324705	0.356653732	0.356653732	0.713307464
SHEF-C001B	novel	20316	280384	67	2627	1	0	936.929354	0.380662352	0	0.380662352	0.356653732	0	0.356653732
SHEF-C001B	novel	21052	280384	69	3307	1	0	1179.453892	0.302388872	0	0.302388872	0.356653732	0	0.356653732
SHEF-C001B	novel	21501	280384	71	2198	0	1	783.924903	0	0.454959054	0.454959054	0	0.356653732	0.356653732
SHEF-C001B	novel	22182	280384	73	2600	0	1	927.2997033	0	0.384615385	0.384615385	0	0.356653732	0.356653732
SHEF-C001B	novel	26420	280384	87	2959	0	1	1055.338393	0	0.337952011	0.337952011	0	0.356653732	0.356653732
SHEF-C001B	novel	26442	280384	87	2959	0	3	1055.338393	0	1.013856032	1.013856032	0	1.069961196	1.069961196
SHEF-C001B	novel	27761	280384	91	1502	1	1	535.6939055	0.665778961	0.665778961	1.331557923	0.356653732	0.356653732	0.713307464
SHEF-C001B	novel	27768	280384	91	1502	1	0	535.6939055	0.665778961	0	0.665778961	0.356653732	0	0.356653732
SHEF-C001B	novel	28282	280384	93	4210	1	0	1501.512212	0.237529691	0	0.237529691	0.356653732	0	0.356653732
SHEF-C001B	novel	6760	280384	23	2391	1	0	852.7590733	0.418235048	0	0.418235048	0.356653732	0	0.356653732
SHEF-C002A	novel	10023	260877	33	2372	1	0	909.2407533	0.42158516	0	0.42158516	0.383322409	0	0.383322409
SHEF-C002A	novel	10639	260877	35	2428	1	0	930.7068082	0.411861614	0	0.411861614	0.383322409	0	0.383322409
SHEF-C002A	novel	12965	260877	43	3096	0	1	1186.766177	0	0.322997416	0.322997416	0	0.383322409	0.383322409
SHEF-C002A	novel	19	260877	1	239	3	1	91.61405567	12.55230126	4.184100418	16.73640167	1.149967226	0.383322409	1.533289635
SHEF-C002A	novel	21052	260877	69	2807	1	0	1075.986001	0.356252227	0	0.356252227	0.383322409	0	0.383322409
SHEF-C002A	novel	21054	260877	69	2807	2	0	1075.986001	0.712504453	0	0.712504453	0.766644817	0	0.766644817
SHEF-C002A	novel	21395	260877	71	2085	0	1	799.227222	0	0.479616307	0.479616307	0	0.383322409	0.383322409
SHEF-C002A	novel	21423	260877	71	2085	0	1	799.227222	0	0.479616307	0.479616307	0	0.383322409	0.383322409
SHEF-C002A	novel	21528	260877	71	2085	0	1	799.227222	0	0.479616307	0.479616307	0	0.383322409	0.383322409
SHEF-C002A	novel	22226	260877	73	2567	1	0	983.988623	0.389559797	0	0.389559797	0.383322409	0	0.383322409
SHEF-C002A	novel	25202	260877	83	2698	1	0	1034.203859	0.370644922	0	0.370644922	0.383322409	0	0.383322409
SHEF-C002A	novel	25773	260877	85	2401	0	1	920.3571032	0	0.416493128	0.416493128	0	0.383322409	0.383322409
SHEF-C002A	novel	26276	260877	87	2472	0	1	947.5729942	0	0.404530744	0.404530744	0	0.383322409	0.383322409
SHEF-C002A	novel	26421	260877	87	2472	0	1	947.5729942	0	0.404530744	0.404530744	0	0.383322409	0.383322409
SHEF-C002A	novel	26442	260877	87	2472	0	1	947.5729942	0	0.404530744	0.404530744	0	0.383322409	0.383322409
SHEF-C002A	novel	26447	260877	87	2472	0	1	947.5729942	0	0.404530744	0.404530744	0	0.383322409	0.383322409
SHEF-C002A	novel	26505	260877	87	2472	0	1	947.5729942	0	0.404530744	0.404530744	0	0.383322409	0.383322409
SHEF-C002A	novel	27761	260877	91	1718	1	1	658.5478981	0.582072177	0.582072177	1.164144354	0.383322409	0.383322409	0.766644817
SHEF-C002A	novel	2793	260877	9	975	2	0	373.7393484	2.051282051	0	2.051282051	0.766644817	0	0.766644817
SHEF-C002A	novel	2796	260877	9	975	1	0	373.7393484	1.025641026	0	1.025641026	0.383322409	0	0.383322409
SHEF-C002A	novel	28132	260877	93	3530	0	1	1353.128103	0	0.283286119	0.283286119	0	0.383322409	0.383322409
SHEF-C002A	novel	28332	260877	93	3530	0	1	1353.128103	0	0.283286119	0.283286119	0	0.383322409	0.383322409
SHEF-C002A	novel	7521	260877	25	2592	2	0	993.5716832	0.771604938	0	0.771604938	0.766644817	0	0.766644817
SHEF-C002A	novel	93	260877	1	239	1	0	91.61405567	4.184100418	0	4.184100418	0.383322409	0	0.383322409
SHEF-C0039	novel	100	244404	1	298	0	1	121.9292647	0	3.355704698	3.355704698	0	0.409158606	0.409158606
SHEF-C0039	novel	10049	244404	33	2291	0	1	937.3823669	0	0.436490615	0.436490615	0	0.409158606	0.409158606
SHEF-C0039	novel	10407	244404	35	2340	0	1	957.4311386	0	0.427350427	0.427350427	0	0.409158606	0.409158606
SHEF-C0039	novel	10639	244404	35	2340	2	0	957.4311386	0.854700855	0	0.854700855	0.818317212	0	0.818317212
SHEF-C0039	novel	14002	244404	47	3531	1	0	1444.739039	0.283205891	0	0.283205891	0.409158606	0	0.409158606
SHEF-C0039	novel	19111	244404	63	3461	1	0	1416.097936	0.288933834	0	0.288933834	0.409158606	0	0.409158606
SHEF-C0039	novel	21052	244404	69	2859	1	0	1169.784455	0.349772648	0	0.349772648	0.409158606	0	0.409158606
SHEF-C0039	novel	21403	244404	71	1992	0	1	815.0439436	0	0.502008032	0.502008032	0	0.409158606	0.409158606
SHEF-C0039	novel	21412	244404	71	1992	0	1	815.0439436	0	0.502008032	0.502008032	0	0.409158606	0.409158606
SHEF-C0039	novel	21422	244404	71	1992	0	1	815.0439436	0	0.502008032	0.502008032	0	0.409158606	0.409158606
SHEF-C0039	novel	21427	244404	71	1992	0	1	815.0439436	0	0.502008032	0.502008032	0	0.409158606	0.409158606
SHEF-C0039	novel	21430	244404	71	1992	0	1	815.0439436	0	0.502008032	0.502008032	0	0.409158606	0.409158606
SHEF-C0039	novel	21575	244404	71	1992	0	1	815.0439436	0	0.502008032	0.502008032	0	0.409158606	0.409158606
SHEF-C0039	novel	21595	244404	71	1992	1	0	815.0439436	0.502008032	0	0.502008032	0.409158606	0	0.409158606
SHEF-C0039	novel	22148	244404	73	2366	1	1	968.0692624	0.422654269	0.422654269	0.845308538	0.409158606	0.409158606	0.818317212
SHEF-C0039	novel	22501	244404	75	2850	0	1	1166.102028	0	0.350877193	0.350877193	0	0.409158606	0.409158606
SHEF-C0039	novel	25732	244404	85	1926	0	1	788.0394756	0	0.5192108	0.5192108	0	0.409158606	0.409158606
SHEF-C0039	novel	25743	244404	85	1926	0	1	788.0394756	0	0.5192108	0.5192108	0	0.409158606	0.409158606
SHEF-C0039	novel	26279	244404	87	2293	0	1	938.2006841	0	0.4361099	0.4361099	0	0.409158606	0.409158606
SHEF-C0039	novel	26284	244404	87	2293	0	1	938.2006841	0	0.4361099	0.4361099	0	0.409158606	0.409158606
SHEF-C0039	novel	26305	244404	87	2293	0	1	938.2006841	0	0.4361099	0.4361099	0	0.409158606	0.409158606
SHEF-C0039	novel	26421	244404	87	2293	0	1	938.2006841	0	0.4361099	0.4361099	0	0.409158606	0.409158606
SHEF-C0039	novel	26442	244404	87	2293	0	2	938.2006841	0	0.872219799	0.872219799	0	0.818317212	0.818317212
SHEF-C0039	novel	26494	244404	87	2293	1	0	938.2006841	0.4361099	0	0.4361099	0.409158606	0	0.409158606
SHEF-C0039	novel	26497	244404	87	2293	1	0	938.2006841	0.4361099	0	0.4361099	0.409158606	0	0.409158606
SHEF-C0039	novel	27087	244404	89	1106	0	1	452.5294185	0	0.904159132	0.904159132	0	0.409158606	0.409158606
SHEF-C0039	novel	27761	244404	91	1632	1	0	667.7468454	0.612745098	0	0.612745098	0.409158606	0	0.409158606
SHEF-C0039	novel	3	244404	1	298	1	0	121.9292647	3.355704698	0	3.355704698	0.409158606	0	0.409158606
SHEF-C0039	novel	3380	244404	11	3093	0	1	1265.527569	0	0.323310702	0.323310702	0	0.409158606	0.409158606
SHEF-C0039	novel	3809	244404	13	1796	1	0	734.8488568	0.556792873	0	0.556792873	0.409158606	0	0.409158606
SHEF-C0048	novel	10	299341	1	269	1	0	89.86406807	3.717472119	0	3.717472119	0.334067168	0	0.334067168
SHEF-C0048	novel	11	299341	1	269	0	1	89.86406807	0	3.717472119	3.717472119	0	0.334067168	0.334067168
SHEF-C0048	novel	12	299341	1	269	1	0	89.86406807	3.717472119	0	3.717472119	0.334067168	0	0.334067168
SHEF-C0048	novel	12965	299341	43	3766	1	0	1258.096953	0.265533723	0	0.265533723	0.334067168	0	0.334067168
SHEF-C0048	novel	14	299341	1	269	1	0	89.86406807	3.717472119	0	3.717472119	0.334067168	0	0.334067168
SHEF-C0048	novel	159	299341	1	269	0	1	89.86406807	0	3.717472119	3.717472119	0	0.334067168	0.334067168
SHEF-C0048	novel	162	299341	1	269	0	1	89.86406807	0	3.717472119	3.717472119	0	0.334067168	0.334067168
SHEF-C0048	novel	17	299341	1	269	0	2	89.86406807	0	7.434944238	7.434944238	0	0.668134335	0.668134335
SHEF-C0048	novel	195	299341	1	269	0	1	89.86406807	0	3.717472119	3.717472119	0	0.334067168	0.334067168
SHEF-C0048	novel	21394	299341	71	2696	0	1	900.6450837	0	0.370919881	0.370919881	0	0.334067168	0.334067168
SHEF-C0048	novel	21406	299341	71	2696	0	1	900.6450837	0	0.370919881	0.370919881	0	0.334067168	0.334067168
SHEF-C0048	novel	21409	299341	71	2696	0	2	900.6450837	0	0.741839763	0.741839763	0	0.668134335	0.668134335
SHEF-C0048	novel	21528	299341	71	2696	0	1	900.6450837	0	0.370919881	0.370919881	0	0.334067168	0.334067168
SHEF-C0048	novel	226	299341	1	269	1	0	89.86406807	3.717472119	0	3.717472119	0.334067168	0	0.334067168
SHEF-C0048	novel	23877	299341	79	3272	1	0	1093.067772	0.305623472	0	0.305623472	0.334067168	0	0.334067168
SHEF-C0048	novel	26289	299341	87	2886	1	0	964.1178455	0.346500347	0	0.346500347	0.334067168	0	0.334067168
SHEF-C0048	novel	26420	299341	87	2886	0	1	964.1178455	0	0.346500347	0.346500347	0	0.334067168	0.334067168
SHEF-C0048	novel	26442	299341	87	2886	0	2	964.1178455	0	0.693000693	0.693000693	0	0.668134335	0.668134335
SHEF-C0048	novel	26491	299341	87	2886	1	0	964.1178455	0.346500347	0	0.346500347	0.334067168	0	0.334067168
SHEF-C0048	novel	26505	299341	87	2886	1	0	964.1178455	0.346500347	0	0.346500347	0.334067168	0	0.334067168
SHEF-C0048	novel	26553	299341	88	2916	1	0	974.1398606	0.342935528	0	0.342935528	0.334067168	0	0.334067168
SHEF-C0048	novel	26880	299341	89	1610	0	1	537.8481397	0	0.621118012	0.621118012	0	0.334067168	0.334067168
SHEF-C0048	novel	27059	299341	89	1610	1	0	537.8481397	0.621118012	0	0.621118012	0.334067168	0	0.334067168
SHEF-C0048	novel	27179	299341	90	3277	1	0	1094.738108	0.305157156	0	0.305157156	0.334067168	0	0.334067168
SHEF-C0048	novel	27630	299341	91	1893	1	0	632.3891482	0.528262018	0	0.528262018	0.334067168	0	0.334067168
SHEF-C0048	novel	27692	299341	91	1893	0	1	632.3891482	0	0.528262018	0.528262018	0	0.334067168	0.334067168
SHEF-C0048	novel	28133	299341	93	3930	0	1	1312.883968	0	0.254452926	0.254452926	0	0.334067168	0.334067168
SHEF-C0048	novel	29083	299341	95	1725	1	0	576.265864	0.579710145	0	0.579710145	0.334067168	0	0.334067168
SHEF-C0048	novel	29332	299341	97	2975	1	0	993.8498234	0.336134454	0	0.336134454	0.334067168	0	0.334067168
SHEF-C0048	novel	96	299341	1	269	0	1	89.86406807	0	3.717472119	3.717472119	0	0.334067168	0.334067168
SHEF-C0066	novel	10	420362	1	362	0	1	86.11625218	0	2.762430939	2.762430939	0	0.237890199	0.237890199
SHEF-C0066	novel	12	420362	1	362	1	0	86.11625218	2.762430939	0	2.762430939	0.237890199	0	0.237890199
SHEF-C0066	novel	153	420362	1	362	0	1	86.11625218	0	2.762430939	2.762430939	0	0.237890199	0.237890199
SHEF-C0066	novel	17	420362	1	362	1	0	86.11625218	2.762430939	0	2.762430939	0.237890199	0	0.237890199
SHEF-C0066	novel	197	420362	1	362	0	1	86.11625218	0	2.762430939	2.762430939	0	0.237890199	0.237890199
SHEF-C0066	novel	21052	420362	69	4127	0	1	981.7728529	0	0.24230676	0.24230676	0	0.237890199	0.237890199
SHEF-C0066	novel	21395	420362	71	3701	1	0	880.431628	0.270197244	0	0.270197244	0.237890199	0	0.237890199
SHEF-C0066	novel	21403	420362	71	3701	0	1	880.431628	0	0.270197244	0.270197244	0	0.237890199	0.237890199
SHEF-C0066	novel	24025	420362	80	4208	1	0	1001.041959	0.237642586	0	0.237642586	0.237890199	0	0.237890199
SHEF-C0066	novel	25810	420362	85	4370	1	0	1039.580171	0.228832952	0	0.228832952	0.237890199	0	0.237890199
SHEF-C0066	novel	26259	420362	87	3821	0	1	908.9784519	0	0.261711594	0.261711594	0	0.237890199	0.237890199
SHEF-C0066	novel	26376	420362	87	3821	0	1	908.9784519	0	0.261711594	0.261711594	0	0.237890199	0.237890199
SHEF-C0066	novel	26420	420362	87	3821	0	1	908.9784519	0	0.261711594	0.261711594	0	0.237890199	0.237890199
SHEF-C0066	novel	26442	420362	87	3821	0	2	908.9784519	0	0.523423188	0.523423188	0	0.475780399	0.475780399
SHEF-C0066	novel	26497	420362	87	3821	2	0	908.9784519	0.523423188	0	0.523423188	0.475780399	0	0.475780399
SHEF-C0066	novel	26505	420362	87	3821	1	0	908.9784519	0.261711594	0	0.261711594	0.237890199	0	0.237890199
SHEF-C0066	novel	27080	420362	89	4567	1	0	1086.444541	0.21896212	0	0.21896212	0.237890199	0	0.237890199
SHEF-C0066	novel	27108	420362	89	4567	0	1	1086.444541	0	0.21896212	0.21896212	0	0.237890199	0.237890199
SHEF-C0066	novel	27761	420362	91	3158	1	0	751.2572497	0.316656111	0	0.316656111	0.237890199	0	0.237890199
SHEF-C0066	novel	28127	420362	93	5191	0	1	1234.888025	0	0.19264111	0.19264111	0	0.237890199	0.237890199
SHEF-C0066	novel	28137	420362	93	5191	0	1	1234.888025	0	0.19264111	0.19264111	0	0.237890199	0.237890199
SHEF-C0066	novel	28282	420362	93	5191	0	1	1234.888025	0	0.19264111	0.19264111	0	0.237890199	0.237890199
SHEF-C0066	novel	28295	420362	94	3951	0	1	939.9041778	0	0.253100481	0.253100481	0	0.237890199	0.237890199
SHEF-C0066	novel	6160	420362	21	4850	0	1	1153.767467	0	0.206185567	0.206185567	0	0.237890199	0.237890199
SHEF-C0075	novel	10639	496304	35|36	9178	3	2	1849.269802	0.70754717	0.438360195	1.145907365	0.604468229	0.402978819	1.007447049
SHEF-C0075	novel	11811	496304	39	5279	2	1	1063.662594	0.378859633	0.189429816	0.568289449	0.402978819	0.20148941	0.604468229
SHEF-C0075	novel	120	496304	1	480	0	1	96.71491666	0	2.083333333	2.083333333	0	0.20148941	0.20148941
SHEF-C0075	novel	141	496304	1	480	1	0	96.71491666	2.083333333	0	2.083333333	0.20148941	0	0.20148941
SHEF-C0075	novel	142	496304	1	480	0	1	96.71491666	0	2.083333333	2.083333333	0	0.20148941	0.20148941
SHEF-C0075	novel	15473	496304	52	6231	0	1	1255.480512	0	0.160487883	0.160487883	0	0.20148941	0.20148941
SHEF-C0075	novel	17	496304	1	480	1	0	96.71491666	2.083333333	0	2.083333333	0.20148941	0	0.20148941
SHEF-C0075	novel	19021	496304	63	6562	1	0	1322.173507	0.152392563	0	0.152392563	0.20148941	0	0.20148941
SHEF-C0075	novel	19111	496304	63	6562	1	0	1322.173507	0.152392563	0	0.152392563	0.20148941	0	0.20148941
SHEF-C0075	novel	20843	496304	69	5317	0	1	1071.319191	0	0.188075983	0.188075983	0	0.20148941	0.20148941
SHEF-C0075	novel	21052	496304	69	5317	1	0	1071.319191	0.188075983	0	0.188075983	0.20148941	0	0.20148941
SHEF-C0075	novel	21396	496304	71	3899	0	1	785.6072085	0	0.256476019	0.256476019	0	0.20148941	0.20148941
SHEF-C0075	novel	21405	496304	71	3899	0	1	785.6072085	0	0.256476019	0.256476019	0	0.20148941	0.20148941
SHEF-C0075	novel	21409	496304	71	3899	0	1	785.6072085	0	0.256476019	0.256476019	0	0.20148941	0.20148941
SHEF-C0075	novel	21579	496304	71	3899	1	0	785.6072085	0.256476019	0	0.256476019	0.20148941	0	0.20148941
SHEF-C0075	novel	21587	496304	71	3899	1	0	785.6072085	0.256476019	0	0.256476019	0.20148941	0	0.20148941
SHEF-C0075	novel	21592	496304	71	3899	1	0	785.6072085	0.256476019	0	0.256476019	0.20148941	0	0.20148941
SHEF-C0075	novel	22558	496304	75	5313	1	0	1070.513234	0.18821758	0	0.18821758	0.20148941	0	0.20148941
SHEF-C0075	novel	25744	496304	85	3067	1	0	617.9680196	0.326051516	0	0.326051516	0.20148941	0	0.20148941
SHEF-C0075	novel	25746	496304	85	3067	2	0	617.9680196	0.652103032	0	0.652103032	0.402978819	0	0.402978819
SHEF-C0075	novel	26264	496304	87	4579	0	1	922.6200071	0	0.218388294	0.218388294	0	0.20148941	0.20148941
SHEF-C0075	novel	26421	496304	87	4579	0	1	922.6200071	0	0.218388294	0.218388294	0	0.20148941	0.20148941
SHEF-C0075	novel	26442	496304	87	4579	1	3	922.6200071	0.218388294	0.655164883	0.873553178	0.20148941	0.604468229	0.805957639
SHEF-C0075	novel	26494	496304	87	4579	1	0	922.6200071	0.218388294	0	0.218388294	0.20148941	0	0.20148941
SHEF-C0075	novel	26925	496304	89	1854	1	0	373.5613656	0.539374326	0	0.539374326	0.20148941	0	0.20148941
SHEF-C0075	novel	27059	496304	89	1854	1	0	373.5613656	0.539374326	0	0.539374326	0.20148941	0	0.20148941
SHEF-C0075	novel	27484	496304	91	2547	1	0	513.1935265	0.392618767	0	0.392618767	0.20148941	0	0.20148941
SHEF-C0075	novel	27674	496304	91	2547	0	1	513.1935265	0	0.392618767	0.392618767	0	0.20148941	0.20148941
SHEF-C0075	novel	27761	496304	91	2547	1	0	513.1935265	0.392618767	0	0.392618767	0.20148941	0	0.20148941
SHEF-C0075	novel	28111	496304	93	6741	0	1	1358.240111	0	0.148345943	0.148345943	0	0.20148941	0.20148941
SHEF-C0075	novel	28113	496304	93	6741	0	1	1358.240111	0	0.148345943	0.148345943	0	0.20148941	0.20148941
SHEF-C0075	novel	28133	496304	93	6741	0	2	1358.240111	0	0.296691885	0.296691885	0	0.402978819	0.402978819
SHEF-C0075	novel	28144	496304	93	6741	0	1	1358.240111	0	0.148345943	0.148345943	0	0.20148941	0.20148941
SHEF-C0075	novel	3818	496304	13	2908	0	1	585.9312035	0	0.343878955	0.343878955	0	0.20148941	0.20148941
SHEF-C0075	novel	4	496304	1	480	1	0	96.71491666	2.083333333	0	2.083333333	0.20148941	0	0.20148941
SHEF-C0075	novel	5636	496304	19	6136	1	0	1236.339018	0.162972621	0	0.162972621	0.20148941	0	0.20148941
SHEF-C0075	novel	5785	496304	19	6136	0	2	1236.339018	0	0.325945241	0.325945241	0	0.402978819	0.402978819
SHEF-C0075	novel	5787	496304	19	6136	0	1	1236.339018	0	0.162972621	0.162972621	0	0.20148941	0.20148941
SHEF-C0075	novel	6160	496304	21	2898	0	1	583.9163094	0	0.345065562	0.345065562	0	0.20148941	0.20148941
SHEF-C0075	novel	9882	496304	33	4287	0	1	863.7850995	0	0.233263354	0.233263354	0	0.20148941	0.20148941
SHEF-C0075	novel	9887	496304	33	4287	1	0	863.7850995	0.233263354	0	0.233263354	0.20148941	0	0.20148941
SHEF-C0084	novel	10028	292907	33	2684	1	0	916.331805	0.372578241	0	0.372578241	0.341405292	0	0.341405292
SHEF-C0084	novel	12	292907	1	347	2	0	118.4676365	5.763688761	0	5.763688761	0.682810585	0	0.682810585
SHEF-C0084	novel	18080	292907	60	2955	0	1	1008.852639	0	0.338409475	0.338409475	0	0.341405292	0.341405292
SHEF-C0084	novel	20776	292907	69	2681	0	1	915.3075891	0	0.372995151	0.372995151	0	0.341405292	0.341405292
SHEF-C0084	novel	21052	292907	69	2681	1	1	915.3075891	0.372995151	0.372995151	0.745990302	0.341405292	0.341405292	0.682810585
SHEF-C0084	novel	21528	292907	71	2269	0	1	774.6486086	0	0.440722785	0.440722785	0	0.341405292	0.341405292
SHEF-C0084	novel	23854	292907	79	3151	1	0	1075.768077	0.317359568	0	0.317359568	0.341405292	0	0.341405292
SHEF-C0084	novel	23927	292907	79	3151	1	0	1075.768077	0.317359568	0	0.317359568	0.341405292	0	0.341405292
SHEF-C0084	novel	25778	292907	85	2654	1	0	906.0896462	0.376789751	0	0.376789751	0.341405292	0	0.341405292
SHEF-C0084	novel	25825	292907	85	2654	1	0	906.0896462	0.376789751	0	0.376789751	0.341405292	0	0.341405292
SHEF-C0084	novel	25830	292907	86	3219	1	0	1098.983636	0.310655483	0	0.310655483	0.341405292	0	0.341405292
SHEF-C0084	novel	26095	292907	86	3219	0	1	1098.983636	0	0.310655483	0.310655483	0	0.341405292	0.341405292
SHEF-C0084	novel	26582	292907	87	2509	0	1	856.5858788	0	0.398565165	0.398565165	0	0.341405292	0.341405292
SHEF-C0084	novel	27761	292907	91	2038	2	0	695.783986	0.981354269	0	0.981354269	0.682810585	0	0.682810585
SHEF-C0084	novel	2793	292907	9	1706	1	1	582.4374289	0.586166471	0.586166471	1.172332943	0.341405292	0.341405292	0.682810585
SHEF-C0084	novel	280	292907	1	347	1	0	118.4676365	2.88184438	0	2.88184438	0.341405292	0	0.341405292
SHEF-C0084	novel	28286	292907	93	3365	0	1	1148.828809	0	0.29717682	0.29717682	0	0.341405292	0.341405292
SHEF-C0084	novel	3	292907	1	347	3	0	118.4676365	8.645533141	0	8.645533141	1.024215877	0	1.024215877
SHEF-C0084	novel	4	292907	1	347	0	1	118.4676365	0	2.88184438	2.88184438	0	0.341405292	0.341405292
SHEF-C0084	novel	5785	292907	19	3297	1	0	1125.613249	0.303306036	0	0.303306036	0.341405292	0	0.341405292
SHEF-C0084	novel	7469	292907	25	2976	0	1	1016.02215	0	0.336021505	0.336021505	0	0.341405292	0.341405292
SHEF-C0084	novel	75	292907	1	347	0	1	118.4676365	0	2.88184438	2.88184438	0	0.341405292	0.341405292
SHEF-C00A2	novel	11745	421931	39	4875	1	1	1155.402187	0.205128205	0.205128205	0.41025641	0.237005577	0.237005577	0.474011153
SHEF-C00A2	novel	12965	421931	43	5137	5	1	1217.497648	0.973330738	0.194666148	1.167996885	1.185027884	0.237005577	1.42203346
SHEF-C00A2	novel	12992	421931	43	5137	0	1	1217.497648	0	0.194666148	0.194666148	0	0.237005577	0.237005577
SHEF-C00A2	novel	14194	421931	48	5219	1	0	1236.932105	0.191607588	0	0.191607588	0.237005577	0	0.237005577
SHEF-C00A2	novel	14669	421931	49	5619	1	0	1331.734336	0.17796761	0	0.17796761	0.237005577	0	0.237005577
SHEF-C00A2	novel	15066	421931	50	4044	1	0	958.4505523	0.247279921	0	0.247279921	0.237005577	0	0.237005577
SHEF-C00A2	novel	18	421931	1	539	0	1	127.7460059	0	1.85528757	1.85528757	0	0.237005577	0.237005577
SHEF-C00A2	novel	20316	421931	67	3753	0	1	889.4819295	0	0.266453504	0.266453504	0	0.237005577	0.237005577
SHEF-C00A2	novel	20827	421931	69	4723	1	0	1119.377339	0.211729833	0	0.211729833	0.237005577	0	0.237005577
SHEF-C00A2	novel	21052	421931	69	4723	1	1	1119.377339	0.211729833	0.211729833	0.423459665	0.237005577	0.237005577	0.474011153
SHEF-C00A2	novel	21054	421931	69	4723	0	1	1119.377339	0	0.211729833	0.211729833	0	0.237005577	0.237005577
SHEF-C00A2	novel	21410	421931	71	3215	0	1	761.9729292	0	0.311041991	0.311041991	0	0.237005577	0.237005577
SHEF-C00A2	novel	21583	421931	71	3215	0	1	761.9729292	0	0.311041991	0.311041991	0	0.237005577	0.237005577
SHEF-C00A2	novel	21585	421931	71	3215	0	1	761.9729292	0	0.311041991	0.311041991	0	0.237005577	0.237005577
SHEF-C00A2	novel	22420	421931	75	5255	0	1	1245.464306	0	0.190294957	0.190294957	0	0.237005577	0.237005577
SHEF-C00A2	novel	22721	421931	75	5255	1	0	1245.464306	0.190294957	0	0.190294957	0.237005577	0	0.237005577
SHEF-C00A2	novel	24373	421931	81	4923	1	1	1166.778454	0.203128174	0.203128174	0.406256348	0.237005577	0.237005577	0.474011153
SHEF-C00A2	novel	26256	421931	87	4125	1	1	977.6480041	0.242424242	0.242424242	0.484848485	0.237005577	0.237005577	0.474011153
SHEF-C00A2	novel	26259	421931	87	4125	0	1	977.6480041	0	0.242424242	0.242424242	0	0.237005577	0.237005577
SHEF-C00A2	novel	26266	421931	87	4125	0	1	977.6480041	0	0.242424242	0.242424242	0	0.237005577	0.237005577
SHEF-C00A2	novel	26494	421931	87	4125	0	1	977.6480041	0	0.242424242	0.242424242	0	0.237005577	0.237005577
SHEF-C00A2	novel	26505	421931	87	4125	4	0	977.6480041	0.96969697	0	0.96969697	0.948022307	0	0.948022307
SHEF-C00A2	novel	26512	421931	87	4125	1	0	977.6480041	0.242424242	0	0.242424242	0.237005577	0	0.237005577
SHEF-C00A2	novel	27063	421931	89	1795	0	1	425.4250103	0	0.557103064	0.557103064	0	0.237005577	0.237005577
SHEF-C00A2	novel	27095	421931	89	1795	0	1	425.4250103	0	0.557103064	0.557103064	0	0.237005577	0.237005577
SHEF-C00A2	novel	27112	421931	89	1795	0	1	425.4250103	0	0.557103064	0.557103064	0	0.237005577	0.237005577
SHEF-C00A2	novel	27679	421931	91	2720	1	0	644.6551687	0.367647059	0	0.367647059	0.237005577	0	0.237005577
SHEF-C00A2	novel	27732	421931	91	2720	0	1	644.6551687	0	0.367647059	0.367647059	0	0.237005577	0.237005577
SHEF-C00A2	novel	27760	421931	91	2720	1	0	644.6551687	0.367647059	0	0.367647059	0.237005577	0	0.237005577
SHEF-C00A2	novel	27761	421931	91	2720	3	0	644.6551687	1.102941176	0	1.102941176	0.71101673	0	0.71101673
SHEF-C00A2	novel	27763	421931	91	2720	1	0	644.6551687	0.367647059	0	0.367647059	0.237005577	0	0.237005577
SHEF-C00A2	novel	28111	421931	93	6081	0	1	1441.230912	0	0.164446637	0.164446637	0	0.237005577	0.237005577
SHEF-C00A2	novel	28116	421931	93	6081	0	1	1441.230912	0	0.164446637	0.164446637	0	0.237005577	0.237005577
SHEF-C00A2	novel	28276	421931	93	6081	1	0	1441.230912	0.164446637	0	0.164446637	0.237005577	0	0.237005577
SHEF-C00A2	novel	28278	421931	93	6081	1	0	1441.230912	0.164446637	0	0.164446637	0.237005577	0	0.237005577
SHEF-C00A2	novel	28279	421931	93	6081	0	1	1441.230912	0	0.164446637	0.164446637	0	0.237005577	0.237005577
SHEF-C00A2	novel	28282	421931	93	6081	1	0	1441.230912	0.164446637	0	0.164446637	0.237005577	0	0.237005577
SHEF-C00A2	novel	28292	421931	93	6081	0	1	1441.230912	0	0.164446637	0.164446637	0	0.237005577	0.237005577
SHEF-C00A2	novel	3952	421931	13	3501	1	0	829.7565242	0.285632676	0	0.285632676	0.237005577	0	0.237005577
SHEF-C00A2	novel	4579	421931	15	1102	1	0	261.1801456	0.907441016	0	0.907441016	0.237005577	0	0.237005577
SHEF-C00A2	novel	5785	421931	19	5445	0	1	1290.495365	0	0.183654729	0.183654729	0	0.237005577	0.237005577
SHEF-C00A2	novel	5786	421931	19	5445	0	1	1290.495365	0	0.183654729	0.183654729	0	0.237005577	0.237005577
SHEF-C00A2	novel	61	421931	1	539	0	1	127.7460059	0	1.85528757	1.85528757	0	0.237005577	0.237005577
SHEF-C00A2	novel	7487	421931	25	5032	1	0	1192.612062	0.19872814	0	0.19872814	0.237005577	0	0.237005577
SHEF-C00A2	novel	7502	421931	25	5032	1	2	1192.612062	0.19872814	0.39745628	0.59618442	0.237005577	0.474011153	0.71101673
SHEF-C00A2	novel	8144	421931	27	6155	2	1	1458.769325	0.324939074	0.162469537	0.487408611	0.474011153	0.237005577	0.71101673
SHEF-C00C0	novel	16	362817	1	390	1	0	107.4922068	2.564102564	0	2.564102564	0.275621043	0	0.275621043
SHEF-C00C0	novel	1911	362817	7	575	0	1	158.4820998	0	1.739130435	1.739130435	0	0.275621043	0.275621043
SHEF-C00C0	novel	1914	362817	7	575	0	1	158.4820998	0	1.739130435	1.739130435	0	0.275621043	0.275621043
SHEF-C00C0	novel	19240	362817	64	836	1	0	230.419192	1.196172249	0	1.196172249	0.275621043	0	0.275621043
SHEF-C00C0	novel	22502	362817	75	4724	2	0	1302.033808	0.423370025	0	0.423370025	0.551242086	0	0.551242086
SHEF-C00C0	novel	26255	362817	87	3339	0	1	920.298663	0	0.299490866	0.299490866	0	0.275621043	0.275621043
SHEF-C00C0	novel	27407	362817	90	4982	0	1	1373.144037	0	0.200722601	0.200722601	0	0.275621043	0.275621043
SHEF-C00C0	novel	29336	362817	97	2591	0	1	714.1341227	0	0.38595137	0.38595137	0	0.275621043	0.275621043
SHEF-C00C0	novel	29560	362817	97	2591	0	1	714.1341227	0	0.38595137	0.38595137	0	0.275621043	0.275621043
SHEF-C00C0	novel	29567	362817	97	2591	0	1	714.1341227	0	0.38595137	0.38595137	0	0.275621043	0.275621043
SHEF-C00C0	novel	29572	362817	97	2591	0	1	714.1341227	0	0.38595137	0.38595137	0	0.275621043	0.275621043
SHEF-C00C0	novel	87	362817	1	390	1	0	107.4922068	2.564102564	0	2.564102564	0.275621043	0	0.275621043
SHEF-C00C0	novel	99	362817	1	390	0	1	107.4922068	0	2.564102564	2.564102564	0	0.275621043	0.275621043
SHEF-C00DF	novel	10046	190987	33	1856	0	1	971.7938917	0	0.538793103	0.538793103	0	0.523595847	0.523595847
SHEF-C00DF	novel	115	190987	1	188	0	1	98.43601921	0	5.319148936	5.319148936	0	0.523595847	0.523595847
SHEF-C00DF	novel	19252	190987	64	1001	1	0	524.1194427	0.999000999	0	0.999000999	0.523595847	0	0.523595847
SHEF-C00DF	novel	21528	190987	71	1668	0	1	873.3578725	0	0.599520384	0.599520384	0	0.523595847	0.523595847
SHEF-C00DF	novel	2	190987	1	188	1	0	98.43601921	5.319148936	0	5.319148936	0.523595847	0	0.523595847
SHEF-C00DF	novel	26256	190987	87	1912	0	1	1001.115259	0	0.523012552	0.523012552	0	0.523595847	0.523595847
SHEF-C00DF	novel	26442	190987	87	1912	1	0	1001.115259	0.523012552	0	0.523012552	0.523595847	0	0.523595847
SHEF-C00DF	novel	27189	190987	91	1542	1	0	807.3847958	0.648508431	0	0.648508431	0.523595847	0	0.523595847
SHEF-C00DF	novel	28148	190987	93	2372	0	1	1241.969349	0	0.42158516	0.42158516	0	0.523595847	0.523595847
SHEF-C00DF	novel	28233	190987	93	2372	0	1	1241.969349	0	0.42158516	0.42158516	0	0.523595847	0.523595847
SHEF-C00DF	novel	28720	190987	95	1182	1	0	618.890291	0.846023689	0	0.846023689	0.523595847	0	0.523595847
SHEF-C00DF	novel	3	190987	1	188	1	0	98.43601921	5.319148936	0	5.319148936	0.523595847	0	0.523595847
SHEF-C00DF	novel	3828	190987	13	1815	1	0	950.326462	0.550964187	0	0.550964187	0.523595847	0	0.523595847
SHEF-C00FD	novel	11222	312394	37	3883	1	0	1242.981619	0.257532835	0	0.257532835	0.320108581	0	0.320108581
SHEF-C00FD	novel	14661	312394	49	3922	1	0	1255.465854	0.254971953	0	0.254971953	0.320108581	0	0.320108581
SHEF-C00FD	novel	19589	312394	65	3166	1	0	1013.463767	0.31585597	0	0.31585597	0.320108581	0	0.320108581
SHEF-C00FD	novel	19595	312394	65	3166	1	0	1013.463767	0.31585597	0	0.31585597	0.320108581	0	0.320108581
SHEF-C00FD	novel	20853	312394	69	3063	1	0	980.4925831	0.32647731	0	0.32647731	0.320108581	0	0.320108581
SHEF-C00FD	novel	21052	312394	69	3063	5	0	980.4925831	1.632386549	0	1.632386549	1.600542904	0	1.600542904
SHEF-C00FD	novel	21227	312394	71	2265	0	1	725.0459356	0	0.441501104	0.441501104	0	0.320108581	0.320108581
SHEF-C00FD	novel	21473	312394	71	2265	0	2	725.0459356	0	0.883002208	0.883002208	0	0.640217162	0.640217162
SHEF-C00FD	novel	21622	312394	71	2265	1	0	725.0459356	0.441501104	0	0.441501104	0.320108581	0	0.320108581
SHEF-C00FD	novel	24383	312394	81	3415	0	1	1093.170804	0	0.292825769	0.292825769	0	0.320108581	0.320108581
SHEF-C00FD	novel	26353	312394	87	2971	0	1	951.0425936	0	0.336587008	0.336587008	0	0.320108581	0.320108581
SHEF-C00FD	novel	26421	312394	87	2971	0	1	951.0425936	0	0.336587008	0.336587008	0	0.320108581	0.320108581
SHEF-C00FD	novel	26423	312394	87	2971	0	1	951.0425936	0	0.336587008	0.336587008	0	0.320108581	0.320108581
SHEF-C00FD	novel	26442	312394	87	2971	0	4	951.0425936	0	1.346348031	1.346348031	0	1.280434323	1.280434323
SHEF-C00FD	novel	26865	312394	89	2474	1	0	791.948629	0.404203719	0	0.404203719	0.320108581	0	0.320108581
SHEF-C00FD	novel	27060	312394	89	2474	1	0	791.948629	0.404203719	0	0.404203719	0.320108581	0	0.320108581
SHEF-C00FD	novel	27068	312394	89	2474	1	0	791.948629	0.404203719	0	0.404203719	0.320108581	0	0.320108581
SHEF-C00FD	novel	27675	312394	91	2110	2	0	675.4291056	0.947867299	0	0.947867299	0.640217162	0	0.640217162
SHEF-C00FD	novel	27761	312394	91	2110	2	1	675.4291056	0.947867299	0.473933649	1.421800948	0.640217162	0.320108581	0.960325742
SHEF-C00FD	novel	28233	312394	93	4108	0	1	1315.00605	0	0.243427459	0.243427459	0	0.320108581	0.320108581
SHEF-C00FD	novel	28322	312394	93	4108	1	0	1315.00605	0.243427459	0	0.243427459	0.320108581	0	0.320108581
SHEF-C00FD	novel	313	312394	1	400	0	1	128.0434323	0	2.5	2.5	0	0.320108581	0.320108581
SHEF-C00FD	novel	3	312394	1	400	1	0	128.0434323	2.5	0	2.5	0.320108581	0	0.320108581
SHEF-C00FD	novel	4	312394	1	400	1	0	128.0434323	2.5	0	2.5	0.320108581	0	0.320108581
SHEF-C00FD	novel	4933	312394	17	2173	1	0	695.5959461	0.460193281	0	0.460193281	0.320108581	0	0.320108581
SHEF-C00FD	novel	5000	312394	17	2173	0	1	695.5959461	0	0.460193281	0.460193281	0	0.320108581	0.320108581
SHEF-C00FD	novel	5784	312394	19	3667	0	1	1173.838166	0	0.272702482	0.272702482	0	0.320108581	0.320108581
SHEF-C00FD	novel	8	312394	1	400	0	1	128.0434323	0	2.5	2.5	0	0.320108581	0.320108581
SHEF-C00FD	novel	88	312394	1	400	0	1	128.0434323	0	2.5	2.5	0	0.320108581	0.320108581
SHEF-C00FD	novel	9884	312394	33	2749	1	0	879.9784887	0.363768643	0	0.363768643	0.320108581	0	0.320108581
SHEF-C0118	novel	112	337718	1	360	1	0	106.5978124	2.777777778	0	2.777777778	0.296105034	0	0.296105034
SHEF-C0118	novel	224	337718	1	360	1	0	106.5978124	2.777777778	0	2.777777778	0.296105034	0	0.296105034
SHEF-C0118	novel	25732	337718	85	1389	0	1	411.2898928	0	0.719942405	0.719942405	0	0.296105034	0.296105034
SHEF-C0118	novel	25735	337718	85	1389	0	1	411.2898928	0	0.719942405	0.719942405	0	0.296105034	0.296105034
SHEF-C0118	novel	25742	337718	85	1389	0	1	411.2898928	0	0.719942405	0.719942405	0	0.296105034	0.296105034
SHEF-C0118	novel	25744	337718	84|85	6019	120	33	1782.256202	85.88912887	23.75809935	109.6472282	35.53260413	9.771466134	45.30407026
SHEF-C0118	novel	25745	337718	85	1389	4	5	411.2898928	2.879769618	3.599712023	6.479481641	1.184420138	1.480525172	2.664945309
SHEF-C0118	novel	25746	337718	85	1389	1	2	411.2898928	0.719942405	1.439884809	2.159827214	0.296105034	0.592210069	0.888315103
SHEF-C0118	novel	25748	337718	85	1389	2	1	411.2898928	1.439884809	0.719942405	2.159827214	0.592210069	0.296105034	0.888315103
SHEF-C0118	novel	25749	337718	85	1389	1	0	411.2898928	0.719942405	0	0.719942405	0.296105034	0	0.296105034
SHEF-C0118	novel	25753	337718	85	1389	0	1	411.2898928	0	0.719942405	0.719942405	0	0.296105034	0.296105034
SHEF-C0118	novel	25754	337718	85	1389	2	0	411.2898928	1.439884809	0	1.439884809	0.592210069	0	0.592210069
SHEF-C0118	novel	25755	337718	85	1389	1	0	411.2898928	0.719942405	0	0.719942405	0.296105034	0	0.296105034
SHEF-C0118	novel	25766	337718	85	1389	0	1	411.2898928	0	0.719942405	0.719942405	0	0.296105034	0.296105034
SHEF-C0118	novel	26442	337718	87	2656	1	2	786.4549713	0.376506024	0.753012048	1.129518072	0.296105034	0.592210069	0.888315103
SHEF-C0118	novel	26548	337718	88	3934	0	1	1164.877205	0	0.254194204	0.254194204	0	0.296105034	0.296105034
SHEF-C0118	novel	26560	337718	88	3934	1	0	1164.877205	0.254194204	0	0.254194204	0.296105034	0	0.296105034
SHEF-C0118	novel	26996	337718	89	564	6	3	167.0032394	10.63829787	5.319148936	15.95744681	1.776630206	0.888315103	2.664945309
SHEF-C0118	novel	28277	337718	93	5377	0	1	1592.15677	0	0.185977311	0.185977311	0	0.296105034	0.296105034
SHEF-C0118	novel	28285	337718	93	5377	0	1	1592.15677	0	0.185977311	0.185977311	0	0.296105034	0.296105034
SHEF-C0118	novel	28292	337718	93	5377	1	0	1592.15677	0.185977311	0	0.185977311	0.296105034	0	0.296105034
SHEF-C0118	novel	28302	337718	93	5377	0	1	1592.15677	0	0.185977311	0.185977311	0	0.296105034	0.296105034
SHEF-C0118	novel	92	337718	1	360	0	1	106.5978124	0	2.777777778	2.777777778	0	0.296105034	0.296105034
SHEF-C0118	novel	97	337718	1	360	0	1	106.5978124	0	2.777777778	2.777777778	0	0.296105034	0.296105034
SHEF-C0145	novel	10412	301172	36	2394	1	0	794.8946117	0.417710944	0	0.417710944	0.332036179	0	0.332036179
SHEF-C0145	novel	10639	301172	35|36	4896	1	3	1625.649131	0.399680256	1.217071456	1.616751711	0.332036179	0.996108536	1.328144715
SHEF-C0145	novel	1283	301172	5	2609	1	0	866.2823901	0.383288616	0	0.383288616	0.332036179	0	0.332036179
SHEF-C0145	novel	14253	301172	47	5377	1	0	1785.358533	0.185977311	0	0.185977311	0.332036179	0	0.332036179
SHEF-C0145	novel	1943	301172	7	1058	1	0	351.294277	0.945179584	0	0.945179584	0.332036179	0	0.332036179
SHEF-C0145	novel	20776	301172	69	3989	0	1	1324.492317	0	0.250689396	0.250689396	0	0.332036179	0.332036179
SHEF-C0145	novel	21430	301172	71	2480	1	0	823.4497231	0.403225806	0	0.403225806	0.332036179	0	0.332036179
SHEF-C0145	novel	21528	301172	71	2480	0	1	823.4497231	0	0.403225806	0.403225806	0	0.332036179	0.332036179
SHEF-C0145	novel	21574	301172	71	2480	0	1	823.4497231	0	0.403225806	0.403225806	0	0.332036179	0.332036179
SHEF-C0145	novel	21605	301172	71	2480	1	0	823.4497231	0.403225806	0	0.403225806	0.332036179	0	0.332036179
SHEF-C0145	novel	24383	301172	81	4033	1	0	1339.101909	0.247954376	0	0.247954376	0.332036179	0	0.332036179
SHEF-C0145	novel	25660	301172	85	1552	0	1	515.3201493	0	0.644329897	0.644329897	0	0.332036179	0.332036179
SHEF-C0145	novel	27078	301172	89	362	1	0	120.1970967	2.762430939	0	2.762430939	0.332036179	0	0.332036179
SHEF-C0145	novel	4579	301172	15	211	1	0	70.0596337	4.739336493	0	4.739336493	0.332036179	0	0.332036179
SHEF-C0154	novel	136	299165	1	328	0	1	109.6384938	0	3.048780488	3.048780488	0	0.334263701	0.334263701
SHEF-C0154	novel	142	299165	1	328	0	1	109.6384938	0	3.048780488	3.048780488	0	0.334263701	0.334263701
SHEF-C0154	novel	16409	299165	55	3853	0	1	1287.918039	0	0.259538022	0.259538022	0	0.334263701	0.334263701
SHEF-C0154	novel	16627	299165	55	3853	0	1	1287.918039	0	0.259538022	0.259538022	0	0.334263701	0.334263701
SHEF-C0154	novel	21587	299165	71	2182	1	0	729.3633948	0.458295142	0	0.458295142	0.334263701	0	0.334263701
SHEF-C0154	novel	23492	299165	78	2544	0	1	850.3668544	0	0.393081761	0.393081761	0	0.334263701	0.334263701
SHEF-C0154	novel	26442	299165	87	3313	0	1	1107.41564	0	0.301841232	0.301841232	0	0.334263701	0.334263701
SHEF-C0154	novel	28333	299165	93	4651	1	0	1554.660472	0.215007525	0	0.215007525	0.334263701	0	0.334263701
SHEF-C0172	novel	10639	214521	35	1937	0	1	902.9419031	0	0.516262261	0.516262261	0	0.466154829	0.466154829
SHEF-C0172	novel	11173	214521	37	2516	1	0	1172.845549	0.39745628	0	0.39745628	0.466154829	0	0.466154829
SHEF-C0172	novel	12	214521	1	116	0	2	54.07396013	0	17.24137931	17.24137931	0	0.932309657	0.932309657
SHEF-C0172	novel	136	214521	1	116	1	0	54.07396013	8.620689655	0	8.620689655	0.466154829	0	0.466154829
SHEF-C0172	novel	14	214521	1	116	1	0	54.07396013	8.620689655	0	8.620689655	0.466154829	0	0.466154829
SHEF-C0172	novel	15	214521	1	116	1	0	54.07396013	8.620689655	0	8.620689655	0.466154829	0	0.466154829
SHEF-C0172	novel	21052	214521	69	2069	1	1	964.4743405	0.483325278	0.483325278	0.966650556	0.466154829	0.466154829	0.932309657
SHEF-C0172	novel	21399	214521	71	2063	0	1	961.6774115	0	0.484730974	0.484730974	0	0.466154829	0.466154829
SHEF-C0172	novel	25743	214521	85	2098	1	0	977.9928305	0.476644423	0	0.476644423	0.466154829	0	0.466154829
SHEF-C0172	novel	25784	214521	85	2098	1	0	977.9928305	0.476644423	0	0.476644423	0.466154829	0	0.466154829
SHEF-C0172	novel	26288	214521	87	2218	0	1	1033.93141	0	0.450856628	0.450856628	0	0.466154829	0.466154829
SHEF-C0172	novel	26492	214521	87	2218	1	0	1033.93141	0.450856628	0	0.450856628	0.466154829	0	0.466154829
SHEF-C0172	novel	26497	214521	87	2218	0	1	1033.93141	0	0.450856628	0.450856628	0	0.466154829	0.466154829
SHEF-C0172	novel	26505	214521	87	2218	1	0	1033.93141	0.450856628	0	0.450856628	0.466154829	0	0.466154829
SHEF-C0172	novel	26886	214521	89	2081	0	1	970.0681985	0	0.480538203	0.480538203	0	0.466154829	0.466154829
SHEF-C0172	novel	27059	214521	89	2081	0	1	970.0681985	0	0.480538203	0.480538203	0	0.466154829	0.466154829
SHEF-C0172	novel	27761	214521	91	1466	1	0	683.3829788	0.68212824	0	0.68212824	0.466154829	0	0.466154829
SHEF-C0172	novel	5	214521	1	116	1	0	54.07396013	8.620689655	0	8.620689655	0.466154829	0	0.466154829
SHEF-C0172	novel	8202	214521	27	2745	1	0	1279.595005	0.364298725	0	0.364298725	0.466154829	0	0.466154829
SHEF-C0172	novel	8	214521	1	116	1	0	54.07396013	8.620689655	0	8.620689655	0.466154829	0	0.466154829
SHEF-C0172	novel	9	214521	1	116	1	2	54.07396013	8.620689655	17.24137931	25.86206897	0.466154829	0.932309657	1.398464486
SHEF-C01BE	novel	103	225277	1	113	0	1	50.16046911	0	8.849557522	8.849557522	0	0.443897957	0.443897957
SHEF-C01BE	novel	134	225277	1	113	0	1	50.16046911	0	8.849557522	8.849557522	0	0.443897957	0.443897957
SHEF-C01BE	novel	177	225277	1	113	0	1	50.16046911	0	8.849557522	8.849557522	0	0.443897957	0.443897957
SHEF-C01BE	novel	18	225277	1	113	1	0	50.16046911	8.849557522	0	8.849557522	0.443897957	0	0.443897957
SHEF-C01BE	novel	183	225277	1	113	0	1	50.16046911	0	8.849557522	8.849557522	0	0.443897957	0.443897957
SHEF-C01BE	novel	20315	225277	67	1832	0	1	813.2210567	0	0.545851528	0.545851528	0	0.443897957	0.443897957
SHEF-C01BE	novel	21052	225277	69	2478	1	0	1099.979137	0.403551251	0	0.403551251	0.443897957	0	0.443897957
SHEF-C01BE	novel	21394	225277	71	1669	1	0	740.8656898	0.599161174	0	0.599161174	0.443897957	0	0.443897957
SHEF-C01BE	novel	21409	225277	71	1669	0	1	740.8656898	0	0.599161174	0.599161174	0	0.443897957	0.443897957
SHEF-C01BE	novel	21609	225277	71	1669	1	0	740.8656898	0.599161174	0	0.599161174	0.443897957	0	0.443897957
SHEF-C01BE	novel	21628	225277	71	1669	1	0	740.8656898	0.599161174	0	0.599161174	0.443897957	0	0.443897957
SHEF-C01BE	novel	24382	225277	81	2712	1	0	1203.851259	0.368731563	0	0.368731563	0.443897957	0	0.443897957
SHEF-C01BE	novel	26420	225277	87	2287	0	1	1015.194627	0	0.437254045	0.437254045	0	0.443897957	0.443897957
SHEF-C01BE	novel	26421	225277	87	2287	0	1	1015.194627	0	0.437254045	0.437254045	0	0.443897957	0.443897957
SHEF-C01BE	novel	26442	225277	87	2287	0	1	1015.194627	0	0.437254045	0.437254045	0	0.443897957	0.443897957
SHEF-C01BE	novel	26497	225277	87	2287	1	0	1015.194627	0.437254045	0	0.437254045	0.443897957	0	0.443897957
SHEF-C01BE	novel	26505	225277	87	2287	1	0	1015.194627	0.437254045	0	0.437254045	0.443897957	0	0.443897957
SHEF-C01BE	novel	27761	225277	91	1537	1	2	682.2711595	0.650618087	1.301236174	1.951854262	0.443897957	0.887795913	1.33169387
SHEF-C01BE	novel	28285	225277	93	3368	0	1	1495.048318	0	0.296912114	0.296912114	0	0.443897957	0.443897957
SHEF-C01BE	novel	28289	225277	93	3368	1	0	1495.048318	0.296912114	0	0.296912114	0.443897957	0	0.443897957
SHEF-C01BE	novel	3807	225277	13	1923	1	0	853.6157708	0.520020801	0	0.520020801	0.443897957	0	0.443897957
SHEF-C01BE	novel	5785	225277	19	2862	1	0	1270.435952	0.34940601	0	0.34940601	0.443897957	0	0.443897957
SHEF-C01BE	novel	6700	225277	23	1874	0	1	831.8647709	0	0.53361793	0.53361793	0	0.443897957	0.443897957
SHEF-C01BE	novel	682	225277	3	2742	1	0	1217.168197	0.364697301	0	0.364697301	0.443897957	0	0.443897957
SHEF-C01BE	novel	694	225277	2	2681	1	0	1190.090422	0.372995151	0	0.372995151	0.443897957	0	0.443897957
SHEF-C01BE	novel	7527	225277	25	2341	1	1	1039.165117	0.427167877	0.427167877	0.854335754	0.443897957	0.443897957	0.887795913
SHEF-C01BE	novel	7528	225277	25	2341	1	0	1039.165117	0.427167877	0	0.427167877	0.443897957	0	0.443897957
SHEF-C01BE	novel	8585	225277	29	2135	1	0	947.7221376	0.468384075	0	0.468384075	0.443897957	0	0.443897957
SHEF-C0206	novel	11346	100014	39	909	1	0	908.8727578	1.100110011	0	1.100110011	0.99986002	0	0.99986002
SHEF-C0206	novel	11665	100014	39	909	1	2	908.8727578	1.100110011	2.200220022	3.300330033	0.99986002	1.999720039	2.999580059
SHEF-C0206	novel	14662	100014	49	1470	3	0	1469.794229	2.040816327	0	2.040816327	2.999580059	0	2.999580059
SHEF-C0206	novel	16409	100014	55	968	1	0	967.864499	1.033057851	0	1.033057851	0.99986002	0	0.99986002
SHEF-C0206	novel	19250	100014	64	144	1	0	143.9798428	6.944444444	0	6.944444444	0.99986002	0	0.99986002
SHEF-C0206	novel	20775	100014	69	962	0	1	961.8653389	0	1.03950104	1.03950104	0	0.99986002	0.99986002
SHEF-C0206	novel	21068	100014	69	962	1	1	961.8653389	1.03950104	1.03950104	2.079002079	0.99986002	0.99986002	1.999720039
SHEF-C0206	novel	21579	100014	71	680	1	0	679.9048133	1.470588235	0	1.470588235	0.99986002	0	0.99986002
SHEF-C0206	novel	21587	100014	71	680	2	0	679.9048133	2.941176471	0	2.941176471	1.999720039	0	1.999720039
SHEF-C0206	novel	23364	100014	77	1557	1	1	1556.782051	0.642260758	0.642260758	1.284521516	0.99986002	0.99986002	1.999720039
SHEF-C0206	novel	23368	100014	77	1557	1	0	1556.782051	0.642260758	0	0.642260758	0.99986002	0	0.99986002
SHEF-C0206	novel	26442	100014	87	1098	0	1	1097.846302	0	0.910746812	0.910746812	0	0.99986002	0.99986002
SHEF-C0206	novel	26494	100014	87	1098	1	0	1097.846302	0.910746812	0	0.910746812	0.99986002	0	0.99986002
SHEF-C0206	novel	26497	100014	87	1098	1	0	1097.846302	0.910746812	0	0.910746812	0.99986002	0	0.99986002
SHEF-C0206	novel	26877	100014	89	628	1	0	627.9120923	1.592356688	0	1.592356688	0.99986002	0	0.99986002
SHEF-C0206	novel	27063	100014	89	628	0	1	627.9120923	0	1.592356688	1.592356688	0	0.99986002	0.99986002
SHEF-C0206	novel	28131	100014	93	1528	0	1	1527.78611	0	0.654450262	0.654450262	0	0.99986002	0.99986002
SHEF-C0206	novel	4579	100014	15	742	2	0	741.8961345	2.69541779	0	2.69541779	1.999720039	0	1.999720039
SHEF-C0206	novel	8114	100014	27	1208	1	3	1207.830904	0.82781457	2.483443709	3.311258278	0.99986002	2.999580059	3.999440078
SHEF-C0206	novel	8116	100014	27	1208	1	0	1207.830904	0.82781457	0	0.82781457	0.99986002	0	0.99986002
SHEF-C0206	novel	8117	100014	27	1208	1	0	1207.830904	0.82781457	0	0.82781457	0.99986002	0	0.99986002
SHEF-C0206	novel	8119	100014	27	1208	1	0	1207.830904	0.82781457	0	0.82781457	0.99986002	0	0.99986002
SHEF-C0215	novel	10639	178273	35|36	3596	3	0	2017.131029	1.672952613	0	1.672952613	1.682812316	0	1.682812316
SHEF-C0215	novel	10645	178273	35	1784	0	1	1000.712391	0	0.560538117	0.560538117	0	0.560937439	0.560937439
SHEF-C0215	novel	136	178273	1	91	0	1	51.04530692	0	10.98901099	10.98901099	0	0.560937439	0.560937439
SHEF-C0215	novel	16409	178273	55	1754	1	0	983.8842674	0.570125428	0	0.570125428	0.560937439	0	0.560937439
SHEF-C0215	novel	20776	178273	69	1869	0	1	1048.392073	0	0.535045479	0.535045479	0	0.560937439	0.560937439
SHEF-C0215	novel	21052	178273	69	1869	1	3	1048.392073	0.535045479	1.605136437	2.140181915	0.560937439	1.682812316	2.243749755
SHEF-C0215	novel	23364	178273	77	2541	0	1	1425.342032	0	0.393545848	0.393545848	0	0.560937439	0.560937439
SHEF-C0215	novel	25825	178273	85	1357	1	0	761.1921042	0.736919676	0	0.736919676	0.560937439	0	0.560937439
SHEF-C0215	novel	27760	178273	91	852	1	0	477.9186977	1.17370892	0	1.17370892	0.560937439	0	0.560937439
SHEF-C0215	novel	27761	178273	91	852	2	0	477.9186977	2.34741784	0	2.34741784	1.121874877	0	1.121874877
SHEF-C0215	novel	27762	178273	91	852	1	0	477.9186977	1.17370892	0	1.17370892	0.560937439	0	0.560937439
SHEF-C0215	novel	28281	178273	93	2431	1	0	1363.638913	0.411353353	0	0.411353353	0.560937439	0	0.560937439
SHEF-C0215	novel	5907	178273	20	1319	1	0	739.8764816	0.758150114	0	0.758150114	0.560937439	0	0.560937439
SHEF-C0224	novel	10639	161175	35	1583	1	0	982.162246	0.631711939	0	0.631711939	0.620443617	0	0.620443617
SHEF-C0224	novel	11	161175	1	70	1	0	43.4310532	14.28571429	0	14.28571429	0.620443617	0	0.620443617
SHEF-C0224	novel	12355	161175	41	1960	0	1	1216.06949	0	0.510204082	0.510204082	0	0.620443617	0.620443617
SHEF-C0224	novel	20836	161175	69	1479	0	1	917.6361098	0	0.676132522	0.676132522	0	0.620443617	0.620443617
SHEF-C0224	novel	23939	161175	79	1662	1	0	1031.177292	0.601684717	0	0.601684717	0.620443617	0	0.620443617
SHEF-C0224	novel	25860	161175	85	1535	1	0	952.3809524	0.651465798	0	0.651465798	0.620443617	0	0.620443617
SHEF-C0224	novel	28153	161175	93	2161	0	1	1340.778657	0	0.462748727	0.462748727	0	0.620443617	0.620443617
SHEF-C0224	novel	28323	161175	93	2161	0	1	1340.778657	0	0.462748727	0.462748727	0	0.620443617	0.620443617
SHEF-C0233	novel	101	242601	1	106	0	1	43.69314224	0	9.433962264	9.433962264	0	0.412199455	0.412199455
SHEF-C0233	novel	10639	242601	35	2187	2	0	901.4802082	0.914494742	0	0.914494742	0.82439891	0	0.82439891
SHEF-C0233	novel	16409	242601	55	2272	1	0	936.5171619	0.440140845	0	0.440140845	0.412199455	0	0.412199455
SHEF-C0233	novel	17	242601	1	106	0	1	43.69314224	0	9.433962264	9.433962264	0	0.412199455	0.412199455
SHEF-C0233	novel	19	242601	1	106	0	2	43.69314224	0	18.86792453	18.86792453	0	0.82439891	0.82439891
SHEF-C0233	novel	21052	242601	69	2262	1	0	932.3951674	0.442086649	0	0.442086649	0.412199455	0	0.412199455
SHEF-C0233	novel	21305	242601	71	2135	0	1	880.0458366	0	0.468384075	0.468384075	0	0.412199455	0.412199455
SHEF-C0233	novel	21392	242601	71	2135	0	1	880.0458366	0	0.468384075	0.468384075	0	0.412199455	0.412199455
SHEF-C0233	novel	26257	242601	87	2160	0	1	890.350823	0	0.462962963	0.462962963	0	0.412199455	0.412199455
SHEF-C0233	novel	26437	242601	87	2160	0	1	890.350823	0	0.462962963	0.462962963	0	0.412199455	0.412199455
SHEF-C0233	novel	26494	242601	87	2160	0	1	890.350823	0	0.462962963	0.462962963	0	0.412199455	0.412199455
SHEF-C0233	novel	26504	242601	87	2160	1	0	890.350823	0.462962963	0	0.462962963	0.412199455	0	0.412199455
SHEF-C0233	novel	26505	242601	87	2160	0	1	890.350823	0	0.462962963	0.462962963	0	0.412199455	0.412199455
SHEF-C0233	novel	27070	242601	89	3967	0	1	1635.195238	0	0.252079657	0.252079657	0	0.412199455	0.412199455
SHEF-C0233	novel	27763	242601	91	1462	1	0	602.6356033	0.683994528	0	0.683994528	0.412199455	0	0.412199455
SHEF-C0233	novel	28120	242601	93	2932	0	1	1208.568802	0	0.34106412	0.34106412	0	0.412199455	0.412199455
SHEF-C0233	novel	28233	242601	93	2932	0	1	1208.568802	0	0.34106412	0.34106412	0	0.412199455	0.412199455
SHEF-C0233	novel	28292	242601	93	2932	1	0	1208.568802	0.34106412	0	0.34106412	0.412199455	0	0.412199455
SHEF-C0233	novel	4017	242601	13	2622	1	0	1080.786971	0.381388253	0	0.381388253	0.412199455	0	0.412199455
SHEF-C0233	novel	6325	242601	21	4132	0	1	1703.208148	0	0.242013553	0.242013553	0	0.412199455	0.412199455
SHEF-C0233	novel	6767	242601	23	2140	1	0	882.1068339	0.46728972	0	0.46728972	0.412199455	0	0.412199455
SHEF-C0242	novel	10	92348	1	25	1	0	27.07151211	40	0	40	1.082860484	0	1.082860484
SHEF-C0242	novel	21052	92348	70	248	1	0	268.5494001	4.032258065	0	4.032258065	1.082860484	0	1.082860484
SHEF-C0242	novel	21403	92348	71	753	0	1	815.3939446	0	1.328021248	1.328021248	0	1.082860484	1.082860484
SHEF-C0242	novel	28164	92348	93	1352	0	1	1464.027375	0	0.73964497	0.73964497	0	1.082860484	1.082860484
SHEF-C0242	novel	5081	92348	17	636	0	1	688.699268	0	1.572327044	1.572327044	0	1.082860484	1.082860484
SHEF-C0242	novel	7606	92348	25	875	1	0	947.5029237	1.142857143	0	1.142857143	1.082860484	0	1.082860484
SHEF-C0242	novel	924	92348	3	1365	0	1	1478.104561	0	0.732600733	0.732600733	0	1.082860484	1.082860484
SHEF-C0251	novel	10642	165765	35	1703	1	0	1027.358007	0.58719906	0	0.58719906	0.603263656	0	0.603263656
SHEF-C0251	novel	14661	165765	49	1962	0	1	1183.603294	0	0.509683996	0.509683996	0	0.603263656	0.603263656
SHEF-C0251	novel	21052	165765	69	1459	1	0	880.1616747	0.68540096	0	0.68540096	0.603263656	0	0.603263656
SHEF-C0251	novel	21296	165765	71	1478	0	1	891.6236841	0	0.676589986	0.676589986	0	0.603263656	0.603263656
SHEF-C0251	novel	21397	165765	71	1478	0	1	891.6236841	0	0.676589986	0.676589986	0	0.603263656	0.603263656
SHEF-C0251	novel	21428	165765	71	1478	1	0	891.6236841	0.676589986	0	0.676589986	0.603263656	0	0.603263656
SHEF-C0251	novel	21587	165765	71	1478	1	0	891.6236841	0.676589986	0	0.676589986	0.603263656	0	0.603263656
SHEF-C0251	novel	217	165765	1	92	0	1	55.50025639	0	10.86956522	10.86956522	0	0.603263656	0.603263656
SHEF-C0251	novel	233	165765	1	92	1	0	55.50025639	10.86956522	0	10.86956522	0.603263656	0	0.603263656
SHEF-C0251	novel	25782	165765	85	1498	1	0	903.6889573	0.667556742	0	0.667556742	0.603263656	0	0.603263656
SHEF-C0251	novel	26442	165765	87	1549	0	1	934.4554037	0	0.645577792	0.645577792	0	0.603263656	0.603263656
SHEF-C0251	novel	2688	165765	9	1635	0	1	986.3360782	0	0.611620795	0.611620795	0	0.603263656	0.603263656
SHEF-C0251	novel	27761	165765	91	1174	2	0	708.2315326	1.703577513	0	1.703577513	1.206527313	0	1.206527313
SHEF-C0251	novel	27762	165765	91	1174	0	1	708.2315326	0	0.851788756	0.851788756	0	0.603263656	0.603263656
SHEF-C0251	novel	28280	165765	93	2100	1	0	1266.853678	0.476190476	0	0.476190476	0.603263656	0	0.603263656
SHEF-C0251	novel	28292	165765	93	2100	1	0	1266.853678	0.476190476	0	0.476190476	0.603263656	0	0.603263656
SHEF-C0251	novel	4584	165765	15	1748	1	0	1054.504871	0.57208238	0	0.57208238	0.603263656	0	0.603263656
SHEF-C0251	novel	77	165765	1	92	0	1	55.50025639	0	10.86956522	10.86956522	0	0.603263656	0.603263656
SHEF-C0251	novel	8114	165765	27	1913	1	0	1154.043375	0.522739153	0	0.522739153	0.603263656	0	0.603263656
SHEF-C027F	novel	10639	160463	35	1423	3	1	886.808797	2.108222066	0.702740689	2.810962755	1.869589874	0.623196625	2.492786499
SHEF-C027F	novel	16	160463	1	51	1	0	31.78302786	19.60784314	0	19.60784314	0.623196625	0	0.623196625
SHEF-C027F	novel	197	160463	1	51	1	0	31.78302786	19.60784314	0	19.60784314	0.623196625	0	0.623196625
SHEF-C027F	novel	22403	160463	75	1445	1	0	900.5191228	0.692041522	0	0.692041522	0.623196625	0	0.623196625
SHEF-C027F	novel	24382	160463	81	1550	1	0	965.9547684	0.64516129	0	0.64516129	0.623196625	0	0.623196625
SHEF-C027F	novel	26420	160463	87	1534	0	1	955.9836224	0	0.651890482	0.651890482	0	0.623196625	0.623196625
SHEF-C027F	novel	26442	160463	87	1534	0	1	955.9836224	0	0.651890482	0.651890482	0	0.623196625	0.623196625
SHEF-C027F	novel	26492	160463	87	1534	1	0	955.9836224	0.651890482	0	0.651890482	0.623196625	0	0.623196625
SHEF-C027F	novel	26505	160463	87	1534	2	0	955.9836224	1.303780965	0	1.303780965	1.24639325	0	1.24639325
SHEF-C027F	novel	27761	160463	91	827	2	1	515.3836087	2.418379686	1.209189843	3.627569528	1.24639325	0.623196625	1.869589874
SHEF-C027F	novel	27763	160463	91	827	1	0	515.3836087	1.209189843	0	1.209189843	0.623196625	0	0.623196625
SHEF-C027F	novel	27765	160463	91	827	1	0	515.3836087	1.209189843	0	1.209189843	0.623196625	0	0.623196625
SHEF-C027F	novel	3807	160463	13	1267	1	0	789.5901236	0.789265983	0	0.789265983	0.623196625	0	0.623196625
SHEF-C027F	novel	5785	160463	19	1949	3	0	1214.610222	1.539250898	0	1.539250898	1.869589874	0	1.869589874
SHEF-C027F	novel	79	160463	1	51	0	1	31.78302786	0	19.60784314	19.60784314	0	0.623196625	0.623196625
SHEF-C028E	novel	10639	144805	35	1320	1	0	911.5707331	0.757575758	0	0.757575758	0.690583889	0	0.690583889
SHEF-C028E	novel	22496	144805	75	1039	0	1	717.5166603	0	0.962463908	0.962463908	0	0.690583889	0.690583889
SHEF-C028E	novel	26298	144805	87	1346	1	0	929.5259142	0.742942051	0	0.742942051	0.690583889	0	0.690583889
SHEF-C028E	novel	27760	144805	91	882	2	0	609.0949898	2.267573696	0	2.267573696	1.381167777	0	1.381167777
SHEF-C028E	novel	27761	144805	91	882	1	0	609.0949898	1.133786848	0	1.133786848	0.690583889	0	0.690583889
SHEF-C028E	novel	27762	144805	91	882	0	1	609.0949898	0	1.133786848	1.133786848	0	0.690583889	0.690583889
SHEF-C028E	novel	28122	144805	93	1725	0	1	1191.257208	0	0.579710145	0.579710145	0	0.690583889	0.690583889
SHEF-C028E	novel	28131	144805	93	1725	0	1	1191.257208	0	0.579710145	0.579710145	0	0.690583889	0.690583889
SHEF-C028E	novel	28135	144805	93	1725	0	1	1191.257208	0	0.579710145	0.579710145	0	0.690583889	0.690583889
SHEF-C028E	novel	28283	144805	93	1725	1	0	1191.257208	0.579710145	0	0.579710145	0.690583889	0	0.690583889
SHEF-C028E	novel	28292	144805	93	1725	0	1	1191.257208	0	0.579710145	0.579710145	0	0.690583889	0.690583889
SHEF-C028E	novel	28295	144805	93	1725	1	0	1191.257208	0.579710145	0	0.579710145	0.690583889	0	0.690583889
SHEF-C028E	novel	672	144805	3	2089	1	0	1442.629743	0.478697942	0	0.478697942	0.690583889	0	0.690583889
SHEF-C029D	novel	10639	153476	35	1404	1	0	914.8010112	0.712250712	0	0.712250712	0.651567672	0	0.651567672
SHEF-C029D	novel	13	153476	1	80	1	0	52.12541375	12.5	0	12.5	0.651567672	0	0.651567672
SHEF-C029D	novel	13593	153476	45	1005	1	0	654.8255102	0.995024876	0	0.995024876	0.651567672	0	0.651567672
SHEF-C029D	novel	18553	153476	61	1755	0	1	1143.501264	0	0.56980057	0.56980057	0	0.651567672	0.651567672
SHEF-C029D	novel	21052	153476	69	1522	0	2	991.6859965	0	1.314060447	1.314060447	0	1.303135344	1.303135344
SHEF-C029D	novel	21579	153476	71	1125	0	1	733.0136308	0	0.888888889	0.888888889	0	0.651567672	0.651567672
SHEF-C029D	novel	21583	153476	71	1125	0	1	733.0136308	0	0.888888889	0.888888889	0	0.651567672	0.651567672
SHEF-C029D	novel	21610	153476	71	1125	0	1	733.0136308	0	0.888888889	0.888888889	0	0.651567672	0.651567672
SHEF-C029D	novel	2174	153476	8	904	1	0	589.0171753	1.10619469	0	1.10619469	0.651567672	0	0.651567672
SHEF-C029D	novel	26432	153476	87	1515	0	1	987.1250228	0	0.660066007	0.660066007	0	0.651567672	0.651567672
SHEF-C029D	novel	26442	153476	87	1515	0	1	987.1250228	0	0.660066007	0.660066007	0	0.651567672	0.651567672
SHEF-C029D	novel	27063	153476	89	1365	0	1	889.389872	0	0.732600733	0.732600733	0	0.651567672	0.651567672
SHEF-C029D	novel	28233	153476	93	2038	0	1	1327.894915	0	0.490677134	0.490677134	0	0.651567672	0.651567672
SHEF-C029D	novel	28282	153476	93	2038	0	1	1327.894915	0	0.490677134	0.490677134	0	0.651567672	0.651567672
SHEF-C029D	novel	3	153476	1	80	8	4	52.12541375	100	50	150	5.212541375	2.606270687	7.818812062
SHEF-C029D	novel	4	153476	1	80	2	0	52.12541375	25	0	25	1.303135344	0	1.303135344
SHEF-C02AC	novel	19	134704	1	64	1	0	47.51158095	15.625	0	15.625	0.742368452	0	0.742368452
SHEF-C02AC	novel	20285	134704	67	952	1	0	706.7347666	1.050420168	0	1.050420168	0.742368452	0	0.742368452
SHEF-C02AC	novel	21052	134704	69	1147	1	0	851.4966148	0.871839582	0	0.871839582	0.742368452	0	0.742368452
SHEF-C02AC	novel	21405	134704	71	889	0	1	659.9655541	0	1.124859393	1.124859393	0	0.742368452	0.742368452
SHEF-C02AC	novel	21635	134704	71	889	0	1	659.9655541	0	1.124859393	1.124859393	0	0.742368452	0.742368452
SHEF-C02AC	novel	254	134704	1	64	0	1	47.51158095	0	15.625	15.625	0	0.742368452	0.742368452
SHEF-C02AC	novel	26254	134704	87	1297	0	1	962.8518826	0	0.771010023	0.771010023	0	0.742368452	0.742368452
SHEF-C02AC	novel	26427	134704	87	1297	0	1	962.8518826	0	0.771010023	0.771010023	0	0.742368452	0.742368452
SHEF-C02AC	novel	27060	134704	89	2019	0	1	1498.841905	0	0.4952947	0.4952947	0	0.742368452	0.742368452
SHEF-C02AC	novel	27073	134704	89	2019	1	0	1498.841905	0.4952947	0	0.4952947	0.742368452	0	0.742368452
SHEF-C02AC	novel	27673	134704	91	752	1	0	558.2610761	1.329787234	0	1.329787234	0.742368452	0	0.742368452
SHEF-C02AC	novel	27761	134704	91	752	0	1	558.2610761	0	1.329787234	1.329787234	0	0.742368452	0.742368452
SHEF-C02AC	novel	28281	134704	93	1643	2	0	1219.711367	1.217285453	0	1.217285453	1.484736905	0	1.484736905
SHEF-C02AC	novel	28742	134704	94	1244	0	1	923.5063547	0	0.803858521	0.803858521	0	0.742368452	0.742368452
SHEF-C02BB	novel	101	179900	1	79	0	1	43.91328516	0	12.65822785	12.65822785	0	0.555864369	0.555864369
SHEF-C02BB	novel	126	179900	1	79	0	1	43.91328516	0	12.65822785	12.65822785	0	0.555864369	0.555864369
SHEF-C02BB	novel	18940	179900	63	2612	4	1	1451.917732	1.531393568	0.382848392	1.91424196	2.223457476	0.555864369	2.779321845
SHEF-C02BB	novel	18941	179900	63	2612	1	0	1451.917732	0.382848392	0	0.382848392	0.555864369	0	0.555864369
SHEF-C02BB	novel	21587	179900	71	1051	1	0	584.2134519	0.951474786	0	0.951474786	0.555864369	0	0.555864369
SHEF-C02BB	novel	26420	179900	87	2293	0	1	1274.596998	0	0.4361099	0.4361099	0	0.555864369	0.555864369
SHEF-C02BB	novel	28111	179900	93	3206	0	2	1782.101167	0	0.623830318	0.623830318	0	1.111728738	1.111728738
SHEF-C02BB	novel	28115	179900	93	3206	0	1	1782.101167	0	0.311915159	0.311915159	0	0.555864369	0.555864369
SHEF-C02BB	novel	28137	179900	93	3206	0	1	1782.101167	0	0.311915159	0.311915159	0	0.555864369	0.555864369
SHEF-C02BB	novel	28280	179900	93	3206	1	0	1782.101167	0.311915159	0	0.311915159	0.555864369	0	0.555864369
SHEF-C02BB	novel	28282	179900	93	3206	1	0	1782.101167	0.311915159	0	0.311915159	0.555864369	0	0.555864369
SHEF-C02CA	novel	10642	165710	36	1665	1	0	1004.767365	0.600600601	0	0.600600601	0.603463883	0	0.603463883
SHEF-C02CA	novel	10836	165710	37	1979	1	0	1194.255024	0.50530571	0	0.50530571	0.603463883	0	0.603463883
SHEF-C02CA	novel	12965	165710	43	2025	1	0	1222.014362	0.49382716	0	0.49382716	0.603463883	0	0.603463883
SHEF-C02CA	novel	14	165710	1	77	0	1	46.46671897	0	12.98701299	12.98701299	0	0.603463883	0.603463883
SHEF-C02CA	novel	14646	165710	49	2049	0	1	1236.497496	0	0.488042948	0.488042948	0	0.603463883	0.603463883
SHEF-C02CA	novel	21052	165710	69	1648	1	0	994.5084787	0.606796117	0	0.606796117	0.603463883	0	0.603463883
SHEF-C02CA	novel	21503	165710	71	1560	0	1	941.403657	0	0.641025641	0.641025641	0	0.603463883	0.603463883
SHEF-C02CA	novel	26497	165710	87	1633	1	0	985.4565204	0.612369871	0	0.612369871	0.603463883	0	0.603463883
SHEF-C02CA	novel	26505	165710	87	1633	1	0	985.4565204	0.612369871	0	0.612369871	0.603463883	0	0.603463883
SHEF-C02CA	novel	2688	165710	9	1602	0	1	966.7491401	0	0.624219725	0.624219725	0	0.603463883	0.603463883
SHEF-C02CA	novel	27078	165710	89	2297	1	0	1386.156539	0.435350457	0	0.435350457	0.603463883	0	0.603463883
SHEF-C02CA	novel	27777	165710	91	1083	0	1	653.5513849	0	0.923361034	0.923361034	0	0.603463883	0.603463883
SHEF-C02CA	novel	28110	165710	93	2117	0	1	1277.53304	0	0.472366556	0.472366556	0	0.603463883	0.603463883
SHEF-C02CA	novel	28279	165710	93	2117	1	0	1277.53304	0.472366556	0	0.472366556	0.603463883	0	0.603463883
SHEF-C02CA	novel	28343	165710	93	2117	0	1	1277.53304	0	0.472366556	0.472366556	0	0.603463883	0.603463883
SHEF-C02CA	novel	4	165710	1	77	1	0	46.46671897	12.98701299	0	12.98701299	0.603463883	0	0.603463883
SHEF-C02CA	novel	4579	165710	15	1742	0	1	1051.234084	0	0.574052813	0.574052813	0	0.603463883	0.603463883
SHEF-C02CA	novel	5788	165710	19	1839	1	0	1109.77008	0.54377379	0	0.54377379	0.603463883	0	0.603463883
SHEF-C02CA	novel	7476	165710	25	1890	1	0	1140.546738	0.529100529	0	0.529100529	0.603463883	0	0.603463883
SHEF-C02CA	novel	98	165710	1	77	0	1	46.46671897	0	12.98701299	12.98701299	0	0.603463883	0.603463883
SHEF-C02D9	novel	10503	129404	35	869	3	1	671.5402924	3.452243959	1.150747986	4.602991945	2.318320917	0.772773639	3.091094557
SHEF-C02D9	novel	10511	129404	35	869	1	0	671.5402924	1.150747986	0	1.150747986	0.772773639	0	0.772773639
SHEF-C02D9	novel	18039	129404	60	1956	1	0	1511.545238	0.511247444	0	0.511247444	0.772773639	0	0.772773639
SHEF-C02D9	novel	20776	129404	69	1399	1	0	1081.110321	0.714796283	0	0.714796283	0.772773639	0	0.772773639
SHEF-C02D9	novel	21587	129404	71	892	2	1	689.3140861	2.242152466	1.121076233	3.3632287	1.545547278	0.772773639	2.318320917
SHEF-C02D9	novel	21590	129404	71	892	1	0	689.3140861	1.121076233	0	1.121076233	0.772773639	0	0.772773639
SHEF-C02D9	novel	25158	129404	83	1431	0	1	1105.839078	0	0.69881202	0.69881202	0	0.772773639	0.772773639
SHEF-C02D9	novel	25163	129404	83|84	3571	12	6	2759.574665	8.385744235	3.961349817	12.34709405	9.27328367	4.636641835	13.9099255
SHEF-C02D9	novel	25210	129404	83	1431	0	1	1105.839078	0	0.69881202	0.69881202	0	0.772773639	0.772773639
SHEF-C02D9	novel	26260	129404	87	1526	1	0	1179.252573	0.655307995	0	0.655307995	0.772773639	0	0.772773639
SHEF-C02D9	novel	26497	129404	87	1526	1	0	1179.252573	0.655307995	0	0.655307995	0.772773639	0	0.772773639
SHEF-C02D9	novel	27063	129404	89	565	1	0	436.6171061	1.769911504	0	1.769911504	0.772773639	0	0.772773639
SHEF-C02D9	novel	27080	129404	89	565	0	1	436.6171061	0	1.769911504	1.769911504	0	0.772773639	0.772773639
SHEF-C02D9	novel	28280	129404	93	2083	0	1	1609.68749	0	0.480076812	0.480076812	0	0.772773639	0.772773639
SHEF-C02D9	novel	28293	129404	93	2083	1	0	1609.68749	0.480076812	0	0.480076812	0.772773639	0	0.772773639
SHEF-C02D9	novel	3817	129404	13	583	0	1	450.5270316	0	1.715265866	1.715265866	0	0.772773639	0.772773639
SHEF-C02D9	novel	62	129404	1	34	0	1	26.27430373	0	29.41176471	29.41176471	0	0.772773639	0.772773639
SHEF-C02E8	novel	17819	126972	59	538	7	1	423.7154648	13.01115242	1.858736059	14.86988848	5.513026494	0.787575213	6.300601707
SHEF-C02E8	novel	17822	126972	59	538	0	1	423.7154648	0	1.858736059	1.858736059	0	0.787575213	0.787575213
SHEF-C02E8	novel	20315	126972	67	763	2	0	600.9198878	2.621231979	0	2.621231979	1.575150427	0	1.575150427
SHEF-C02E8	novel	21589	126972	71	810	1	0	637.9359229	1.234567901	0	1.234567901	0.787575213	0	0.787575213
SHEF-C02E8	novel	24640	126972	81	1394	2	0	1097.879848	1.43472023	0	1.43472023	1.575150427	0	1.575150427
SHEF-C02E8	novel	24644	126972	81	1394	0	1	1097.879848	0	0.717360115	0.717360115	0	0.787575213	0.787575213
SHEF-C02E8	novel	24668	126972	81	1394	1	0	1097.879848	0.717360115	0	0.717360115	0.787575213	0	0.787575213
SHEF-C02E8	novel	26255	126972	87	1466	1	0	1154.585263	0.68212824	0	0.68212824	0.787575213	0	0.787575213
SHEF-C02E8	novel	28292	126972	93	2120	0	1	1669.659452	0	0.471698113	0.471698113	0	0.787575213	0.787575213
SHEF-C02E8	novel	28309	126972	93	2120	1	0	1669.659452	0.471698113	0	0.471698113	0.787575213	0	0.787575213
SHEF-C02F7	novel	10	190216	1	90	1	0	47.31463179	11.11111111	0	11.11111111	0.525718131	0	0.525718131
SHEF-C02F7	novel	17	190216	1	90	1	0	47.31463179	11.11111111	0	11.11111111	0.525718131	0	0.525718131
SHEF-C02F7	novel	18	190216	1	90	1	0	47.31463179	11.11111111	0	11.11111111	0.525718131	0	0.525718131
SHEF-C02F7	novel	21052	190216	69	1615	1	0	849.0347815	0.619195046	0	0.619195046	0.525718131	0	0.525718131
SHEF-C02F7	novel	21433	190216	71	1740	0	1	914.7495479	0	0.574712644	0.574712644	0	0.525718131	0.525718131
SHEF-C02F7	novel	23191	190216	77	2260	1	0	1188.122976	0.442477876	0	0.442477876	0.525718131	0	0.525718131
SHEF-C02F7	novel	26421	190216	87	1968	0	1	1034.613282	0	0.508130081	0.508130081	0	0.525718131	0.525718131
SHEF-C02F7	novel	26442	190216	87	1968	0	1	1034.613282	0	0.508130081	0.508130081	0	0.525718131	0.525718131
SHEF-C02F7	novel	2688	190216	9	1925	1	0	1012.007402	0.519480519	0	0.519480519	0.525718131	0	0.525718131
SHEF-C02F7	novel	28134	190216	93	2321	0	1	1220.191782	0	0.430848772	0.430848772	0	0.525718131	0.525718131
SHEF-C02F7	novel	86	190216	1	90	0	1	47.31463179	0	11.11111111	11.11111111	0	0.525718131	0.525718131
SHEF-C0303	novel	21052	112430	69	980	1	0	871.6534733	1.020408163	0	1.020408163	0.88944232	0	0.88944232
SHEF-C0303	novel	26442	112430	87	1263	0	1	1123.36565	0	0.791765637	0.791765637	0	0.88944232	0.88944232
SHEF-C0312	novel	19584	94249	65	849	1	0	900.8053136	1.177856302	0	1.177856302	1.061019215	0	1.061019215
SHEF-C0312	novel	25800	94249	85	799	0	1	847.7543528	0	1.251564456	1.251564456	0	1.061019215	1.061019215
SHEF-C0321	novel	195	105480	1	55	1	0	52.14258627	18.18181818	0	18.18181818	0.948047023	0	0.948047023
SHEF-C0321	novel	21305	105480	71	930	1	0	881.6837315	1.075268817	0	1.075268817	0.948047023	0	0.948047023
SHEF-C0321	novel	26276	105480	87	1004	1	0	951.8392112	0.996015936	0	0.996015936	0.948047023	0	0.948047023
SHEF-C0321	novel	26442	105480	87	1004	0	1	951.8392112	0	0.996015936	0.996015936	0	0.948047023	0.948047023
SHEF-C0321	novel	27770	105480	92	895	0	1	848.5020857	0	1.117318436	1.117318436	0	0.948047023	0.948047023
SHEF-C0321	novel	28115	105480	93	1207	0	1	1144.292757	0	0.828500414	0.828500414	0	0.948047023	0.948047023
SHEF-C0321	novel	28166	105480	93	1207	1	0	1144.292757	0.828500414	0	0.828500414	0.948047023	0	0.948047023
SHEF-C0321	novel	28291	105480	93	1207	0	1	1144.292757	0	0.828500414	0.828500414	0	0.948047023	0.948047023
SHEF-C0321	novel	6777	105480	22	1130	0	1	1071.293136	0	0.884955752	0.884955752	0	0.948047023	0.948047023
SHEF-C0330	novel	10730	204208	36	1848	0	3	904.959649	0	1.623376623	1.623376623	0	1.469090339	1.469090339
SHEF-C0330	novel	10737	204208	36	1848	0	4	904.959649	0	2.164502165	2.164502165	0	1.958787119	1.958787119
SHEF-C0330	novel	18036	204208	60	4146	0	1	2030.282849	0	0.241196334	0.241196334	0	0.48969678	0.48969678
SHEF-C0330	novel	27433	204208	90	3355	0	1	1642.932696	0	0.298062593	0.298062593	0	0.48969678	0.48969678
SHEF-C034F	novel	12	151299	1	52	0	1	34.36903086	0	19.23076923	19.23076923	0	0.660942901	0.660942901
SHEF-C034F	novel	21052	151299	69	1209	1	0	799.0799675	0.827129859	0	0.827129859	0.660942901	0	0.660942901
SHEF-C034F	novel	21517	151299	71	1192	0	1	787.8439382	0	0.838926174	0.838926174	0	0.660942901	0.660942901
SHEF-C034F	novel	21585	151299	71	1192	1	0	787.8439382	0.838926174	0	0.838926174	0.660942901	0	0.660942901
SHEF-C034F	novel	21607	151299	71	1192	1	0	787.8439382	0.838926174	0	0.838926174	0.660942901	0	0.660942901
SHEF-C034F	novel	23112	151299	77	1791	1	0	1183.748736	0.558347292	0	0.558347292	0.660942901	0	0.660942901
SHEF-C034F	novel	26497	151299	87	1443	1	0	953.7406063	0.693000693	0	0.693000693	0.660942901	0	0.660942901
SHEF-C034F	novel	27059	151299	89	1807	1	0	1194.323822	0.553403431	0	0.553403431	0.660942901	0	0.660942901
SHEF-C034F	novel	27761	151299	91	946	1	0	625.2519845	1.057082452	0	1.057082452	0.660942901	0	0.660942901
SHEF-C034F	novel	28153	151299	93	1911	0	1	1263.061884	0	0.523286238	0.523286238	0	0.660942901	0.660942901
SHEF-C034F	novel	3361	151299	11	1855	1	0	1226.049082	0.539083558	0	0.539083558	0.660942901	0	0.660942901
SHEF-C034F	novel	76	151299	1	52	0	1	34.36903086	0	19.23076923	19.23076923	0	0.660942901	0.660942901
SHEF-C034F	novel	917	151299	3	2148	1	0	1419.705352	0.465549348	0	0.465549348	0.660942901	0	0.660942901
SHEF-C035E	novel	10023	220972	33	1802	0	1	815.4879351	0	0.554938957	0.554938957	0	0.452546024	0.452546024
SHEF-C035E	novel	110	220972	1	90	0	1	40.72914215	0	11.11111111	11.11111111	0	0.452546024	0.452546024
SHEF-C035E	novel	112	220972	1	90	0	1	40.72914215	0	11.11111111	11.11111111	0	0.452546024	0.452546024
SHEF-C035E	novel	12965	220972	43	3048	1	0	1379.360281	0.32808399	0	0.32808399	0.452546024	0	0.452546024
SHEF-C035E	novel	20315	220972	67	1338	1	0	605.50658	0.747384155	0	0.747384155	0.452546024	0	0.452546024
SHEF-C035E	novel	23851	220972	79	2197	1	0	994.2436146	0.455166136	0	0.455166136	0.452546024	0	0.452546024
SHEF-C035E	novel	27692	220972	91	1072	1	0	485.1293377	0.932835821	0	0.932835821	0.452546024	0	0.452546024
SHEF-C035E	novel	29388	220972	97	1898	1	0	858.9323534	0.52687039	0	0.52687039	0.452546024	0	0.452546024
SHEF-C035E	novel	4017	220972	13	2127	1	0	962.5653929	0.470145745	0	0.470145745	0.452546024	0	0.452546024
SHEF-C035E	novel	4579	220972	15	1921	0	1	869.340912	0	0.520562207	0.520562207	0	0.452546024	0.452546024
SHEF-C035E	novel	6775	220972	23	1839	1	0	832.232138	0.54377379	0	0.54377379	0.452546024	0	0.452546024
SHEF-C036D	novel	10737	158358	36	846	0	1	534.2325617	0	1.182033097	1.182033097	0	0.631480569	0.631480569
SHEF-C036D	novel	21574	158358	71	631	1	0	398.4642393	1.584786054	0	1.584786054	0.631480569	0	0.631480569
SHEF-C036D	novel	21575	158358	71	631	1	0	398.4642393	1.584786054	0	1.584786054	0.631480569	0	0.631480569
SHEF-C036D	novel	21579	158358	71	631	1	1	398.4642393	1.584786054	1.584786054	3.169572108	0.631480569	0.631480569	1.262961139
SHEF-C036D	novel	21587	158358	71	631	1	0	398.4642393	1.584786054	0	1.584786054	0.631480569	0	0.631480569
SHEF-C036D	novel	27765	158358	91	200	1	0	126.2961139	5	0	5	0.631480569	0	0.631480569
SHEF-C036D	novel	27771	158358	92	1950	1	0	1231.38711	0.512820513	0	0.512820513	0.631480569	0	0.631480569
SHEF-C036D	novel	61	158358	1	21	0	1	13.26109196	0	47.61904762	47.61904762	0	0.631480569	0.631480569
SHEF-C037C	novel	10639	210089	35	1894	1	0	901.522688	0.527983105	0	0.527983105	0.475988748	0	0.475988748
SHEF-C037C	novel	124	210089	1	46	0	1	21.89548239	0	21.73913043	21.73913043	0	0.475988748	0.475988748
SHEF-C037C	novel	176	210089	1	46	0	1	21.89548239	0	21.73913043	21.73913043	0	0.475988748	0.475988748
SHEF-C037C	novel	18301	210089	61	2161	1	0	1028.611684	0.462748727	0	0.462748727	0.475988748	0	0.475988748
SHEF-C037C	novel	19629	210089	65	1869	1	0	889.6229693	0.535045479	0	0.535045479	0.475988748	0	0.475988748
SHEF-C037C	novel	20822	210089	69	1638	1	0	779.6695686	0.610500611	0	0.610500611	0.475988748	0	0.475988748
SHEF-C037C	novel	22502	210089	75	1824	1	0	868.2034757	0.548245614	0	0.548245614	0.475988748	0	0.475988748
SHEF-C037C	novel	24372	210089	81	1713	1	0	815.3687247	0.583771162	0	0.583771162	0.475988748	0	0.475988748
SHEF-C037C	novel	26442	210089	87	2108	0	2	1003.38428	0	0.948766603	0.948766603	0	0.951977495	0.951977495
SHEF-C037C	novel	2688	210089	9	1674	1	0	796.8051635	0.597371565	0	0.597371565	0.475988748	0	0.475988748
SHEF-C037C	novel	28292	210089	93	2623	1	0	1248.518485	0.381242852	0	0.381242852	0.475988748	0	0.475988748
SHEF-C038B	novel	10590	260080	35	1881	1	0	723.2390034	0.531632111	0	0.531632111	0.384497078	0	0.384497078
SHEF-C038B	novel	132	260080	1	65	0	1	24.99231006	0	15.38461538	15.38461538	0	0.384497078	0.384497078
SHEF-C038B	novel	178	260080	1	65	0	1	24.99231006	0	15.38461538	15.38461538	0	0.384497078	0.384497078
SHEF-C038B	novel	21052	260080	69	1739	1	0	668.6404183	0.575043128	0	0.575043128	0.384497078	0	0.384497078
SHEF-C038B	novel	21410	260080	71	1805	0	1	694.0172255	0	0.55401662	0.55401662	0	0.384497078	0.384497078
SHEF-C038B	novel	21592	260080	71	1805	1	0	694.0172255	0.55401662	0	0.55401662	0.384497078	0	0.384497078
SHEF-C038B	novel	21595	260080	71	1805	0	1	694.0172255	0	0.55401662	0.55401662	0	0.384497078	0.384497078
SHEF-C038B	novel	22230	260080	73	2157	1	0	829.3601969	0.463606861	0	0.463606861	0.384497078	0	0.384497078
SHEF-C038B	novel	22507	260080	75	1982	0	1	762.0732082	0	0.504540868	0.504540868	0	0.384497078	0.384497078
SHEF-C038B	novel	22558	260080	75	1982	1	0	762.0732082	0.504540868	0	0.504540868	0.384497078	0	0.384497078
SHEF-C038B	novel	26420	260080	87	2131	0	1	819.3632728	0	0.469263257	0.469263257	0	0.384497078	0.384497078
SHEF-C038B	novel	26503	260080	88	4593	0	1	1765.995078	0	0.217722621	0.217722621	0	0.384497078	0.384497078
SHEF-C038B	novel	26505	260080	87	2131	1	0	819.3632728	0.469263257	0	0.469263257	0.384497078	0	0.384497078
SHEF-C038B	novel	27406	260080	91	1160	1	0	446.0166103	0.862068966	0	0.862068966	0.384497078	0	0.384497078
SHEF-C038B	novel	27760	260080	91	1160	0	1	446.0166103	0	0.862068966	0.862068966	0	0.384497078	0.384497078
SHEF-C038B	novel	92	260080	1	65	0	1	24.99231006	0	15.38461538	15.38461538	0	0.384497078	0.384497078
SHEF-C038B	novel	9543	260080	32	2986	1	0	1148.108274	0.334896182	0	0.334896182	0.384497078	0	0.384497078
SHEF-C039A	novel	117	180340	1	43	0	1	23.8438505	0	23.25581395	23.25581395	0	0.554508151	0.554508151
SHEF-C039A	novel	16151	180340	53	2458	1	0	1362.981036	0.406834825	0	0.406834825	0.554508151	0	0.554508151
SHEF-C039A	novel	21052	180340	69	1898	2	1	1052.456471	1.05374078	0.52687039	1.58061117	1.109016303	0.554508151	1.663524454
SHEF-C039A	novel	21407	180340	71	1515	0	1	840.0798492	0	0.660066007	0.660066007	0	0.554508151	0.554508151
SHEF-C039A	novel	26442	180340	87	2137	0	1	1184.983919	0	0.467945718	0.467945718	0	0.554508151	0.554508151
SHEF-C039A	novel	26505	180340	87	2137	0	1	1184.983919	0	0.467945718	0.467945718	0	0.554508151	0.554508151
SHEF-C039A	novel	28121	180340	93	2946	0	1	1633.581014	0	0.339443313	0.339443313	0	0.554508151	0.554508151
SHEF-C039A	novel	28174	180340	93	2946	0	1	1633.581014	0	0.339443313	0.339443313	0	0.554508151	0.554508151
SHEF-C03A9	novel	10639	265819	35|36	4561	2	0	1715.829192	0.877004073	0	0.877004073	0.752391665	0	0.752391665
SHEF-C03A9	novel	110	265819	1	51	0	1	19.18598746	0	19.60784314	19.60784314	0	0.376195833	0.376195833
SHEF-C03A9	novel	11	265819	1	51	1	0	19.18598746	19.60784314	0	19.60784314	0.376195833	0	0.376195833
SHEF-C03A9	novel	12464	265819	43	3207	1	0	1206.460035	0.311817898	0	0.311817898	0.376195833	0	0.376195833
SHEF-C03A9	novel	168	265819	1	51	1	0	19.18598746	19.60784314	0	19.60784314	0.376195833	0	0.376195833
SHEF-C03A9	novel	17897	265819	59	2402	0	1	903.6223897	0	0.416319734	0.416319734	0	0.376195833	0.376195833
SHEF-C03A9	novel	19	265819	1	51	2	0	19.18598746	39.21568627	0	39.21568627	0.752391665	0	0.752391665
SHEF-C03A9	novel	21585	265819	71	2127	0	1	800.1685357	0	0.470145745	0.470145745	0	0.376195833	0.376195833
SHEF-C03A9	novel	22502	265819	75	2504	1	0	941.9943646	0.399361022	0	0.399361022	0.376195833	0	0.376195833
SHEF-C03A9	novel	23878	265819	79	2501	0	1	940.8657771	0	0.399840064	0.399840064	0	0.376195833	0.376195833
SHEF-C03A9	novel	26442	265819	87	2541	0	1	955.9136104	0	0.393545848	0.393545848	0	0.376195833	0.376195833
SHEF-C03A9	novel	26497	265819	87	2541	1	1	955.9136104	0.393545848	0.393545848	0.787091696	0.376195833	0.376195833	0.752391665
SHEF-C03A9	novel	27058	265819	89	3611	1	0	1358.443151	0.276931598	0	0.276931598	0.376195833	0	0.376195833
SHEF-C03A9	novel	27761	265819	91	1455	1	2	547.3649363	0.687285223	1.374570447	2.06185567	0.376195833	0.752391665	1.128587498
SHEF-C03A9	novel	28133	265819	93	3047	0	2	1146.268702	0	0.656383328	0.656383328	0	0.752391665	0.752391665
SHEF-C03A9	novel	28320	265819	93	3047	0	1	1146.268702	0	0.328191664	0.328191664	0	0.376195833	0.376195833
SHEF-C03A9	novel	28373	265819	93	3047	0	1	1146.268702	0	0.328191664	0.328191664	0	0.376195833	0.376195833
SHEF-C03A9	novel	28907	265819	95	1750	1	0	658.3427069	0.571428571	0	0.571428571	0.376195833	0	0.376195833
SHEF-C03A9	novel	3359	265819	11	3162	0	1	1189.531222	0	0.316255534	0.316255534	0	0.376195833	0.376195833
SHEF-C03A9	novel	8114	265819	27	2994	0	1	1126.330323	0	0.334001336	0.334001336	0	0.376195833	0.376195833
SHEF-C03A9	novel	9880	265819	33	2305	1	0	867.1313939	0.433839479	0	0.433839479	0.376195833	0	0.376195833
SHEF-C03B8	novel	103	173953	1	46	0	1	26.44392451	0	21.73913043	21.73913043	0	0.574867924	0.574867924
SHEF-C03B8	novel	11	173953	1	46	0	1	26.44392451	0	21.73913043	21.73913043	0	0.574867924	0.574867924
SHEF-C03B8	novel	1	173953	1	46	1	0	26.44392451	21.73913043	0	21.73913043	0.574867924	0	0.574867924
SHEF-C03B8	novel	17897	173953	59	1672	0	1	961.1791691	0	0.598086124	0.598086124	0	0.574867924	0.574867924
SHEF-C03B8	novel	25879	173953	85	1136	1	0	653.0499618	0.88028169	0	0.88028169	0.574867924	0	0.574867924
SHEF-C03B8	novel	26420	173953	87	1801	0	1	1035.337131	0	0.555247085	0.555247085	0	0.574867924	0.574867924
SHEF-C03B8	novel	26442	173953	87	1801	0	2	1035.337131	0	1.11049417	1.11049417	0	1.149735848	1.149735848
SHEF-C03B8	novel	26497	173953	87	1801	1	0	1035.337131	0.555247085	0	0.555247085	0.574867924	0	0.574867924
SHEF-C03B8	novel	27675	173953	91	833	1	0	478.8649808	1.200480192	0	1.200480192	0.574867924	0	0.574867924
SHEF-C03B8	novel	27760	173953	91	833	1	1	478.8649808	1.200480192	1.200480192	2.400960384	0.574867924	0.574867924	1.149735848
SHEF-C03B8	novel	27761	173953	91	833	3	0	478.8649808	3.601440576	0	3.601440576	1.724603772	0	1.724603772
SHEF-C03B8	novel	28233	173953	93	2399	0	1	1379.10815	0	0.41684035	0.41684035	0	0.574867924	0.574867924
SHEF-C03B8	novel	28281	173953	93	2399	1	0	1379.10815	0.41684035	0	0.41684035	0.574867924	0	0.574867924
SHEF-C03B8	novel	28333	173953	93	2399	1	0	1379.10815	0.41684035	0	0.41684035	0.574867924	0	0.574867924
SHEF-C03C7	novel	16	158575	1	38	0	1	23.96342425	0	26.31578947	26.31578947	0	0.630616428	0.630616428
SHEF-C03C7	novel	17899	158575	59	1039	0	1	655.2104682	0	0.962463908	0.962463908	0	0.630616428	0.630616428
SHEF-C03C7	novel	17900	158575	59	1039	0	1	655.2104682	0	0.962463908	0.962463908	0	0.630616428	0.630616428
SHEF-C03C7	novel	23851	158575	79	1062	1	0	669.7146461	0.941619586	0	0.941619586	0.630616428	0	0.630616428
SHEF-C03C7	novel	27082	158575	89	1726	1	0	1088.443954	0.579374276	0	0.579374276	0.630616428	0	0.630616428
SHEF-C03C7	novel	27776	158575	92	1647	1	0	1038.625256	0.607164542	0	0.607164542	0.630616428	0	0.630616428
SHEF-C03C7	novel	28279	158575	93	1351	0	1	851.9627936	0	0.74019245	0.74019245	0	0.630616428	0.630616428
SHEF-C03D6	novel	1	127857	1	34	24	9	26.59220848	705.8823529	264.7058824	970.5882353	18.77097069	7.03911401	25.8100847
SHEF-C03D6	novel	14	127857	1	34	1	0	26.59220848	29.41176471	0	29.41176471	0.782123779	0	0.782123779
SHEF-C03D6	novel	16	127857	1|2	1284	31	18	1004.246932	883.1529412	529.4117647	1412.564706	24.24583715	14.07822802	38.32406517
SHEF-C03D6	novel	17897	127857	59	878	0	4	686.7046779	0	4.555808656	4.555808656	0	3.128495116	3.128495116
SHEF-C03D6	novel	17900	127857	59	878	0	1	686.7046779	0	1.138952164	1.138952164	0	0.782123779	0.782123779
SHEF-C03D6	novel	21473	127857	71	839	0	1	656.2018505	0	1.191895113	1.191895113	0	0.782123779	0.782123779
SHEF-C03D6	novel	26421	127857	87	1645	0	1	1286.593616	0	0.607902736	0.607902736	0	0.782123779	0.782123779
SHEF-C03D6	novel	26442	127857	87	1645	0	2	1286.593616	0	1.215805471	1.215805471	0	1.564247558	1.564247558
SHEF-C03D6	novel	26497	127857	87	1645	1	0	1286.593616	0.607902736	0	0.607902736	0.782123779	0	0.782123779
SHEF-C03D6	novel	27059	127857	89	525	0	1	410.6149839	0	1.904761905	1.904761905	0	0.782123779	0.782123779
SHEF-C03D6	novel	27202	127857	90	2235	0	1	1748.046646	0	0.447427293	0.447427293	0	0.782123779	0.782123779
SHEF-C03D6	novel	27484	127857	91	246	2	0	192.4024496	8.130081301	0	8.130081301	1.564247558	0	1.564247558
SHEF-C03D6	novel	28279	127857	93	2680	0	1	2096.091727	0	0.373134328	0.373134328	0	0.782123779	0.782123779
SHEF-C03D6	novel	28302	127857	93	2680	1	0	2096.091727	0.373134328	0	0.373134328	0.782123779	0	0.782123779
SHEF-C03D6	novel	3	127857	1	34	1	0	26.59220848	29.41176471	0	29.41176471	0.782123779	0	0.782123779
SHEF-C03E5	novel	10639	136270	35	1209	1	0	887.209217	0.827129859	0	0.827129859	0.733837235	0	0.733837235
SHEF-C03E5	novel	11779	136270	39	1220	1	0	895.2814266	0.819672131	0	0.819672131	0.733837235	0	0.733837235
SHEF-C03E5	novel	15	136270	1	28	0	1	20.54744258	0	35.71428571	35.71428571	0	0.733837235	0.733837235
SHEF-C03E5	novel	17897	136270	59	1396	0	1	1024.43678	0	0.716332378	0.716332378	0	0.733837235	0.733837235
SHEF-C03E5	novel	28114	136270	93	1690	0	1	1240.184927	0	0.591715976	0.591715976	0	0.733837235	0.733837235
SHEF-C03E5	novel	28669	136270	94	1118	0	1	820.4300286	0	0.894454383	0.894454383	0	0.733837235	0.733837235
SHEF-C03F4	novel	244	182476	1	36	0	1	19.72862185	0	27.77777778	27.77777778	0	0.548017274	0.548017274
SHEF-C03F4	novel	26421	182476	87	2908	0	1	1593.634231	0	0.343878955	0.343878955	0	0.548017274	0.548017274
SHEF-C03F4	novel	26440	182476	87	2908	0	1	1593.634231	0	0.343878955	0.343878955	0	0.548017274	0.548017274
SHEF-C03F4	novel	26442	182476	87	2908	0	5	1593.634231	0	1.719394773	1.719394773	0	2.740086368	2.740086368
SHEF-C03F4	novel	26490	182476	87	2908	1	0	1593.634231	0.343878955	0	0.343878955	0.548017274	0	0.548017274
SHEF-C03F4	novel	26492	182476	87	2908	1	0	1593.634231	0.343878955	0	0.343878955	0.548017274	0	0.548017274
SHEF-C03F4	novel	26497	182476	87	2908	1	0	1593.634231	0.343878955	0	0.343878955	0.548017274	0	0.548017274
SHEF-C03F4	novel	27202	182476	90	3584	0	6	1964.093908	0	1.674107143	1.674107143	0	3.288103641	3.288103641
SHEF-C03F4	novel	27206	182476	90	3584	0	1	1964.093908	0	0.279017857	0.279017857	0	0.548017274	0.548017274
SHEF-C03F4	novel	75	182476	1	36	0	1	19.72862185	0	27.77777778	27.77777778	0	0.548017274	0.548017274
SHEF-C0400	novel	10023	317339	33	2821	2	0	888.954714	0.708968451	0	0.708968451	0.630240847	0	0.630240847
SHEF-C0400	novel	100	317339	1	108	0	1	34.03300571	0	9.259259259	9.259259259	0	0.315120423	0.315120423
SHEF-C0400	novel	10639	317339	35	2668	0	1	840.7412893	0	0.374812594	0.374812594	0	0.315120423	0.315120423
SHEF-C0400	novel	154	317339	1	108	0	1	34.03300571	0	9.259259259	9.259259259	0	0.315120423	0.315120423
SHEF-C0400	novel	17897	317339	59	2671	0	1	841.6866506	0	0.374391614	0.374391614	0	0.315120423	0.315120423
SHEF-C0400	novel	2174	317339	8	2272	1	0	715.9536017	0.440140845	0	0.440140845	0.315120423	0	0.315120423
SHEF-C0400	novel	26448	317339	87	3615	0	1	1139.16033	0	0.276625173	0.276625173	0	0.315120423	0.315120423
SHEF-C0400	novel	26492	317339	87	3615	0	1	1139.16033	0	0.276625173	0.276625173	0	0.315120423	0.315120423
SHEF-C0400	novel	28117	317339	93	4556	0	1	1435.688648	0	0.219490781	0.219490781	0	0.315120423	0.315120423
SHEF-C0400	novel	28282	317339	93	4556	0	1	1435.688648	0	0.219490781	0.219490781	0	0.315120423	0.315120423
SHEF-C0400	novel	28286	317339	93	4556	1	0	1435.688648	0.219490781	0	0.219490781	0.315120423	0	0.315120423
SHEF-C0400	novel	3	317339	1	108	10	3	34.03300571	92.59259259	27.77777778	120.3703704	3.151204233	0.94536127	4.096565503
SHEF-C0400	novel	67	317339	1	108	0	1	34.03300571	0	9.259259259	9.259259259	0	0.315120423	0.315120423
SHEF-C0400	novel	86	317339	1	108	0	1	34.03300571	0	9.259259259	9.259259259	0	0.315120423	0.315120423
SHEF-C041F	novel	10	207245	1	70	1	0	33.77644817	14.28571429	0	14.28571429	0.482520688	0	0.482520688
SHEF-C041F	novel	10639	207245	37	2138	1	0	1031.629231	0.467726848	0	0.467726848	0.482520688	0	0.482520688
SHEF-C041F	novel	127	207245	1	70	0	1	33.77644817	0	14.28571429	14.28571429	0	0.482520688	0.482520688
SHEF-C041F	novel	17897	207245	59	2063	0	1	995.4401795	0	0.484730974	0.484730974	0	0.482520688	0.482520688
SHEF-C041F	novel	21052	207245	69	1753	0	1	845.8587662	0	0.570450656	0.570450656	0	0.482520688	0.482520688
SHEF-C041F	novel	23849	207245	79	1782	1	0	859.8518661	0.561167228	0	0.561167228	0.482520688	0	0.482520688
SHEF-C041F	novel	25589	207245	84	2632	0	1	1269.994451	0	0.37993921	0.37993921	0	0.482520688	0.482520688
SHEF-C041F	novel	26497	207245	87	2061	1	0	994.4751381	0.485201359	0	0.485201359	0.482520688	0	0.482520688
SHEF-C041F	novel	26503	207245	87	2061	0	1	994.4751381	0	0.485201359	0.485201359	0	0.482520688	0.482520688
SHEF-C041F	novel	27673	207245	91	1063	0	1	512.9194914	0	0.940733772	0.940733772	0	0.482520688	0.482520688
SHEF-C041F	novel	27761	207245	91	1063	1	0	512.9194914	0.940733772	0	0.940733772	0.482520688	0	0.482520688
SHEF-C041F	novel	27763	207245	91	1063	0	1	512.9194914	0	0.940733772	0.940733772	0	0.482520688	0.482520688
SHEF-C041F	novel	28122	207245	93	2452	0	1	1183.140727	0	0.407830343	0.407830343	0	0.482520688	0.482520688
SHEF-C041F	novel	28233	207245	93	2452	0	2	1183.140727	0	0.815660685	0.815660685	0	0.965041376	0.965041376
SHEF-C041F	novel	4	207245	1	70	1	1	33.77644817	14.28571429	14.28571429	28.57142857	0.482520688	0.482520688	0.965041376
SHEF-C041F	novel	5	207245	1	70	1	0	33.77644817	14.28571429	0	14.28571429	0.482520688	0	0.482520688
SHEF-C041F	novel	8	207245	1	70	1	0	33.77644817	14.28571429	0	14.28571429	0.482520688	0	0.482520688
SHEF-C042E	novel	106	161047	1	46	0	1	28.56309028	0	21.73913043	21.73913043	0	0.620936745	0.620936745
SHEF-C042E	novel	10639	161047	35	1308	1	0	812.1852627	0.764525994	0	0.764525994	0.620936745	0	0.620936745
SHEF-C042E	novel	18	161047	1	46	1	0	28.56309028	21.73913043	0	21.73913043	0.620936745	0	0.620936745
SHEF-C042E	novel	21421	161047	71	1378	0	1	855.6508348	0	0.725689405	0.725689405	0	0.620936745	0.620936745
SHEF-C042E	novel	26289	161047	87	1662	1	0	1031.99687	0.601684717	0	0.601684717	0.620936745	0	0.620936745
SHEF-C042E	novel	27128	161047	89	2716	0	1	1686.4642	0	0.368188513	0.368188513	0	0.620936745	0.620936745
SHEF-C042E	novel	27760	161047	91	654	1	0	406.0926313	1.529051988	0	1.529051988	0.620936745	0	0.620936745
SHEF-C042E	novel	28290	161047	93	2038	1	0	1265.469087	0.490677134	0	0.490677134	0.620936745	0	0.620936745
SHEF-C042E	novel	3	161047	1	46	0	1	28.56309028	0	21.73913043	21.73913043	0	0.620936745	0.620936745
SHEF-C042E	novel	7	161047	1	46	1	0	28.56309028	21.73913043	0	21.73913043	0.620936745	0	0.620936745
SHEF-C043D	novel	100	227120	1	77	0	1	33.90278267	0	12.98701299	12.98701299	0	0.440295879	0.440295879
SHEF-C043D	novel	10639	227120	35	2342	0	1	1031.172948	0	0.426985482	0.426985482	0	0.440295879	0.440295879
SHEF-C043D	novel	113	227120	1	77	0	1	33.90278267	0	12.98701299	12.98701299	0	0.440295879	0.440295879
SHEF-C043D	novel	176	227120	1	77	0	1	33.90278267	0	12.98701299	12.98701299	0	0.440295879	0.440295879
SHEF-C043D	novel	17897	227120	59	2296	0	2	1010.919338	0	0.871080139	0.871080139	0	0.880591758	0.880591758
SHEF-C043D	novel	203	227120	1	77	1	0	33.90278267	12.98701299	0	12.98701299	0.440295879	0	0.440295879
SHEF-C043D	novel	21052	227120	69	2208	1	0	972.1733005	0.452898551	0	0.452898551	0.440295879	0	0.440295879
SHEF-C043D	novel	23851	227120	79	2067	1	0	910.0915815	0.483792937	0	0.483792937	0.440295879	0	0.440295879
SHEF-C043D	novel	26497	227120	87	2450	1	0	1078.724903	0.408163265	0	0.408163265	0.440295879	0	0.440295879
SHEF-C043D	novel	26505	227120	87	2450	1	0	1078.724903	0.408163265	0	0.408163265	0.440295879	0	0.440295879
SHEF-C043D	novel	28160	227120	93	2927	0	1	1288.746037	0	0.341646737	0.341646737	0	0.440295879	0.440295879
SHEF-C043D	novel	28324	227120	93	2927	1	0	1288.746037	0.341646737	0	0.341646737	0.440295879	0	0.440295879
SHEF-C043D	novel	3923	227120	13	2051	0	1	903.0468475	0	0.48756704	0.48756704	0	0.440295879	0.440295879
SHEF-C043D	novel	6160	227120	21	2605	1	0	1146.970764	0.383877159	0	0.383877159	0.440295879	0	0.440295879
SHEF-C043D	novel	62	227120	1	77	0	1	33.90278267	0	12.98701299	12.98701299	0	0.440295879	0.440295879
SHEF-C043D	novel	7494	227120	25	2391	0	1	1052.747446	0	0.418235048	0.418235048	0	0.440295879	0.440295879
SHEF-C043D	novel	9244	227120	31	2390	0	1	1052.30715	0	0.418410042	0.418410042	0	0.440295879	0.440295879
SHEF-C044C	novel	10639	199220	35	2143	1	0	1075.695211	0.466635558	0	0.466635558	0.501957635	0	0.501957635
SHEF-C044C	novel	142	199220	1	71	0	1	35.63899207	0	14.08450704	14.08450704	0	0.501957635	0.501957635
SHEF-C044C	novel	17897	199220	59	2366	0	1	1187.631764	0	0.422654269	0.422654269	0	0.501957635	0.501957635
SHEF-C044C	novel	19111	199220	63	2950	1	0	1480.775023	0.338983051	0	0.338983051	0.501957635	0	0.501957635
SHEF-C044C	novel	191	199220	1	71	1	0	35.63899207	14.08450704	0	14.08450704	0.501957635	0	0.501957635
SHEF-C044C	novel	21052	199220	69	2121	0	1	1064.652143	0	0.471475719	0.471475719	0	0.501957635	0.501957635
SHEF-C044C	novel	21394	199220	71	1886	0	1	946.6920992	0	0.530222694	0.530222694	0	0.501957635	0.501957635
SHEF-C044C	novel	21473	199220	71	1886	0	1	946.6920992	0	0.530222694	0.530222694	0	0.501957635	0.501957635
SHEF-C044C	novel	21575	199220	71	1886	1	1	946.6920992	0.530222694	0.530222694	1.060445387	0.501957635	0.501957635	1.00391527
SHEF-C044C	novel	24382	199220	81	2296	1	0	1152.494729	0.43554007	0	0.43554007	0.501957635	0	0.501957635
SHEF-C044C	novel	26271	199220	87	2478	1	0	1243.851019	0.403551251	0	0.403551251	0.501957635	0	0.501957635
SHEF-C044C	novel	26298	199220	87	2478	1	0	1243.851019	0.403551251	0	0.403551251	0.501957635	0	0.501957635
SHEF-C044C	novel	26499	199220	87	2478	1	0	1243.851019	0.403551251	0	0.403551251	0.501957635	0	0.501957635
SHEF-C044C	novel	27059	199220	89	2800	0	1	1405.481377	0	0.357142857	0.357142857	0	0.501957635	0.501957635
SHEF-C044C	novel	27777	199220	91	1069	1	0	536.5927116	0.935453695	0	0.935453695	0.501957635	0	0.501957635
SHEF-C044C	novel	28131	199220	93	3019	0	1	1515.410099	0	0.331235508	0.331235508	0	0.501957635	0.501957635
SHEF-C044C	novel	28279	199220	93	3019	0	1	1515.410099	0	0.331235508	0.331235508	0	0.501957635	0.501957635
SHEF-C044C	novel	3361	199220	11	3004	1	0	1507.880735	0.332889481	0	0.332889481	0.501957635	0	0.501957635
SHEF-C044C	novel	912	199220	3	3633	1	0	1823.612087	0.275254611	0	0.275254611	0.501957635	0	0.501957635
SHEF-C045B	novel	12	66396	1	32	0	1	48.19567444	0	31.25	31.25	0	1.506114826	1.506114826
SHEF-C045B	novel	21052	66396	69	499	0	1	751.5512983	0	2.004008016	2.004008016	0	1.506114826	1.506114826
SHEF-C045B	novel	2459	66396	8	555	1	2	835.8937285	1.801801802	3.603603604	5.405405405	1.506114826	3.012229652	4.518344479
SHEF-C045B	novel	2463	66396	8	555	1	0	835.8937285	1.801801802	0	1.801801802	1.506114826	0	1.506114826
SHEF-C045B	novel	26497	66396	87	645	1	0	971.4440629	1.550387597	0	1.550387597	1.506114826	0	1.506114826
SHEF-C045B	novel	27765	66396	92	574	0	1	864.5099102	0	1.742160279	1.742160279	0	1.506114826	1.506114826
SHEF-C045B	novel	7599	66396	25	551	3	0	829.8692692	5.444646098	0	5.444646098	4.518344479	0	4.518344479
SHEF-C045B	novel	83	66396	1	32	0	1	48.19567444	0	31.25	31.25	0	1.506114826	1.506114826
SHEF-C046A	novel	17715	184197	59	1770	0	1	960.9277024	0	0.564971751	0.564971751	0	0.542897007	0.542897007
SHEF-C046A	novel	198	184197	1	35	1	0	19.00139525	28.57142857	0	28.57142857	0.542897007	0	0.542897007
SHEF-C046A	novel	2	184197	1	35	1	0	19.00139525	28.57142857	0	28.57142857	0.542897007	0	0.542897007
SHEF-C046A	novel	28129	184197	93	2293	0	1	1244.862837	0	0.4361099	0.4361099	0	0.542897007	0.542897007
SHEF-C046A	novel	28285	184197	93	2293	1	0	1244.862837	0.4361099	0	0.4361099	0.542897007	0	0.542897007
SHEF-C046A	novel	4	184197	1	35	1	0	19.00139525	28.57142857	0	28.57142857	0.542897007	0	0.542897007
SHEF-C046A	novel	94	184197	1	35	1	0	19.00139525	28.57142857	0	28.57142857	0.542897007	0	0.542897007
SHEF-C0479	novel	10639	103458	35	1064	1	0	1028.43666	0.939849624	0	0.939849624	0.966575809	0	0.966575809
SHEF-C0479	novel	147	103458	1	32	1	0	30.93042587	31.25	0	31.25	0.966575809	0	0.966575809
SHEF-C0479	novel	26490	103458	87	1280	1	0	1237.217035	0.78125	0	0.78125	0.966575809	0	0.966575809
SHEF-C0479	novel	28115	103458	93	1517	0	1	1466.295502	0	0.659195781	0.659195781	0	0.966575809	0.966575809
SHEF-C0479	novel	28293	103458	93	1517	0	1	1466.295502	0	0.659195781	0.659195781	0	0.966575809	0.966575809
SHEF-C0479	novel	4579	103458	15	1090	1	0	1053.567631	0.917431193	0	0.917431193	0.966575809	0	0.966575809
SHEF-C0488	novel	16409	203127	56	1898	1	0	934.3907998	0.52687039	0	0.52687039	0.492302845	0	0.492302845
SHEF-C0488	novel	21576	203127	71	982	0	1	483.4413938	0	1.018329939	1.018329939	0	0.492302845	0.492302845
SHEF-C0488	novel	26420	203127	87	3877	0	1	1908.65813	0	0.25793139	0.25793139	0	0.492302845	0.492302845
SHEF-C0488	novel	26421	203127	87	3877	0	1	1908.65813	0	0.25793139	0.25793139	0	0.492302845	0.492302845
SHEF-C0488	novel	26442	203127	87	3877	0	2	1908.65813	0	0.515862781	0.515862781	0	0.98460569	0.98460569
SHEF-C0488	novel	26497	203127	87	3877	1	0	1908.65813	0.25793139	0	0.25793139	0.492302845	0	0.492302845
SHEF-C0488	novel	27202	203127	90	3221	0	7	1585.707464	0	2.173238125	2.173238125	0	3.446119915	3.446119915
SHEF-C0488	novel	28279	203127	93	5605	0	1	2759.357446	0	0.178412132	0.178412132	0	0.492302845	0.492302845
SHEF-C0488	novel	28286	203127	93	5605	0	1	2759.357446	0	0.178412132	0.178412132	0	0.492302845	0.492302845
SHEF-C0488	novel	28287	203127	93	5605	0	1	2759.357446	0	0.178412132	0.178412132	0	0.492302845	0.492302845
SHEF-C0488	novel	28349	203127	93	5605	0	1	2759.357446	0	0.178412132	0.178412132	0	0.492302845	0.492302845
SHEF-C0488	novel	3172	203127	11	3437	1	0	1692.044878	0.290951411	0	0.290951411	0.492302845	0	0.492302845
SHEF-C0488	novel	368	203127	2	1250	0	1	615.3785563	0	0.8	0.8	0	0.492302845	0.492302845
SHEF-C0488	novel	385	203127	2	1250	0	1	615.3785563	0	0.8	0.8	0	0.492302845	0.492302845
SHEF-C0488	novel	386	203127	2	1250	0	1	615.3785563	0	0.8	0.8	0	0.492302845	0.492302845
SHEF-C0488	novel	61	203127	1	34	0	1	16.73829673	0	29.41176471	29.41176471	0	0.492302845	0.492302845
SHEF-C0488	novel	89	203127	1	34	0	1	16.73829673	0	29.41176471	29.41176471	0	0.492302845	0.492302845
SHEF-C0488	novel	94	203127	1	34	0	1	16.73829673	0	29.41176471	29.41176471	0	0.492302845	0.492302845
SHEF-C0488	novel	95	203127	1	34	0	1	16.73829673	0	29.41176471	29.41176471	0	0.492302845	0.492302845
SHEF-C0497	novel	10737	239857	36	303	0	1	126.3252688	0	3.300330033	3.300330033	0	0.416915079	0.416915079
SHEF-C0497	novel	114	239857	1	87	1	0	36.27161184	11.49425287	0	11.49425287	0.416915079	0	0.416915079
SHEF-C0497	novel	133	239857	1	87	0	1	36.27161184	0	11.49425287	11.49425287	0	0.416915079	0.416915079
SHEF-C0497	novel	134	239857	1	87	0	1	36.27161184	0	11.49425287	11.49425287	0	0.416915079	0.416915079
SHEF-C0497	novel	16409	239857	55	2675	1	0	1115.247835	0.373831776	0	0.373831776	0.416915079	0	0.416915079
SHEF-C0497	novel	187	239857	1	87	0	1	36.27161184	0	11.49425287	11.49425287	0	0.416915079	0.416915079
SHEF-C0497	novel	21596	239857	71	1206	1	0	502.7995848	0.829187396	0	0.829187396	0.416915079	0	0.416915079
SHEF-C0497	novel	25416	239857	85	320	1	0	133.4128251	3.125	0	3.125	0.416915079	0	0.416915079
SHEF-C0497	novel	26442	239857	87	3568	0	1	1487.553	0	0.280269058	0.280269058	0	0.416915079	0.416915079
SHEF-C0497	novel	26490	239857	87	3568	1	0	1487.553	0.280269058	0	0.280269058	0.416915079	0	0.416915079
SHEF-C0497	novel	26497	239857	87	3568	1	0	1487.553	0.280269058	0	0.280269058	0.416915079	0	0.416915079
SHEF-C0497	novel	27068	239857	89	1161	0	1	484.0384062	0	0.861326443	0.861326443	0	0.416915079	0.416915079
SHEF-C0497	novel	27081	239857	89	1161	1	0	484.0384062	0.861326443	0	0.861326443	0.416915079	0	0.416915079
SHEF-C0497	novel	27202	239857	90	4476	0	5	1866.111892	0	1.117068811	1.117068811	0	2.084575393	2.084575393
SHEF-C0497	novel	28138	239857	93	5141	0	1	2143.360419	0	0.194514686	0.194514686	0	0.416915079	0.416915079
SHEF-C0497	novel	28181	239857	93	5141	1	0	2143.360419	0.194514686	0	0.194514686	0.416915079	0	0.416915079
SHEF-C0497	novel	28280	239857	93	5141	1	0	2143.360419	0.194514686	0	0.194514686	0.416915079	0	0.416915079
SHEF-C0497	novel	28321	239857	93	5141	0	1	2143.360419	0	0.194514686	0.194514686	0	0.416915079	0.416915079
SHEF-C0497	novel	70	239857	1	87	2	0	36.27161184	22.98850575	0	22.98850575	0.833830157	0	0.833830157
SHEF-C04A6	novel	17819	256268	60	3043	1	0	1187.428785	0.328623069	0	0.328623069	0.390216492	0	0.390216492
SHEF-C04A6	novel	17897	256268	59	2642	0	1	1030.951972	0	0.378501136	0.378501136	0	0.390216492	0.390216492
SHEF-C04A6	novel	18555	256268	61	2969	0	1	1158.552765	0	0.336813742	0.336813742	0	0.390216492	0.390216492
SHEF-C04A6	novel	18940	256268	63	3264	0	1	1273.66663	0	0.306372549	0.306372549	0	0.390216492	0.390216492
SHEF-C04A6	novel	19	256268	1	81	1	0	31.60753586	12.34567901	0	12.34567901	0.390216492	0	0.390216492
SHEF-C04A6	novel	21068	256268	69	2389	1	0	932.2271997	0.418585182	0	0.418585182	0.390216492	0	0.390216492
SHEF-C04A6	novel	21305	256268	71	2145	1	0	837.0143756	0.466200466	0	0.466200466	0.390216492	0	0.390216492
SHEF-C04A6	novel	21401	256268	71	2145	0	1	837.0143756	0	0.466200466	0.466200466	0	0.390216492	0.390216492
SHEF-C04A6	novel	21403	256268	71	2145	0	1	837.0143756	0	0.466200466	0.466200466	0	0.390216492	0.390216492
SHEF-C04A6	novel	21528	256268	71	2145	0	1	837.0143756	0	0.466200466	0.466200466	0	0.390216492	0.390216492
SHEF-C04A6	novel	22581	256268	75	2420	1	0	944.3239109	0.41322314	0	0.41322314	0.390216492	0	0.390216492
SHEF-C04A6	novel	26255	256268	87	2691	0	1	1050.07258	0	0.371609067	0.371609067	0	0.390216492	0.390216492
SHEF-C04A6	novel	26256	256268	87	2691	1	0	1050.07258	0.371609067	0	0.371609067	0.390216492	0	0.390216492
SHEF-C04A6	novel	26497	256268	87	2691	0	1	1050.07258	0	0.371609067	0.371609067	0	0.390216492	0.390216492
SHEF-C04A6	novel	26504	256268	87	2691	1	0	1050.07258	0.371609067	0	0.371609067	0.390216492	0	0.390216492
SHEF-C04A6	novel	26505	256268	87	2691	1	0	1050.07258	0.371609067	0	0.371609067	0.390216492	0	0.390216492
SHEF-C04A6	novel	27059	256268	89	3846	0	1	1500.772629	0	0.2600104	0.2600104	0	0.390216492	0.390216492
SHEF-C04A6	novel	27761	256268	91	1644	1	0	641.515913	0.608272506	0	0.608272506	0.390216492	0	0.390216492
SHEF-C04A6	novel	28111	256268	93	3534	0	1	1379.025083	0	0.282965478	0.282965478	0	0.390216492	0.390216492
SHEF-C04A6	novel	28281	256268	93	3534	0	1	1379.025083	0	0.282965478	0.282965478	0	0.390216492	0.390216492
SHEF-C04A6	novel	28282	256268	93	3534	0	1	1379.025083	0	0.282965478	0.282965478	0	0.390216492	0.390216492
SHEF-C04A6	novel	9712	256268	33	2753	1	0	1074.266003	0.363240102	0	0.363240102	0.390216492	0	0.390216492
SHEF-C04B5	novel	114	232896	1	64	0	1	27.48007694	0	15.625	15.625	0	0.429376202	0.429376202
SHEF-C04B5	novel	12964	232896	43	2953	1	0	1267.947925	0.338638673	0	0.338638673	0.429376202	0	0.429376202
SHEF-C04B5	novel	17897	232896	59	2249	0	2	965.6670789	0	0.889284126	0.889284126	0	0.858752405	0.858752405
SHEF-C04B5	novel	17901	232896	59	2249	0	1	965.6670789	0	0.444642063	0.444642063	0	0.429376202	0.429376202
SHEF-C04B5	novel	18940	232896	63	2893	0	1	1242.185353	0	0.345661943	0.345661943	0	0.429376202	0.429376202
SHEF-C04B5	novel	21052	232896	69	2144	2	0	920.5825776	0.932835821	0	0.932835821	0.858752405	0	0.858752405
SHEF-C04B5	novel	21305	232896	71	2060	1	0	884.5149766	0.485436893	0	0.485436893	0.429376202	0	0.429376202
SHEF-C04B5	novel	23112	232896	77	3094	0	1	1328.48997	0	0.323206206	0.323206206	0	0.429376202	0.429376202
SHEF-C04B5	novel	26263	232896	87	2501	1	0	1073.869882	0.399840064	0	0.399840064	0.429376202	0	0.429376202
SHEF-C04B5	novel	26275	232896	87	2501	0	1	1073.869882	0	0.399840064	0.399840064	0	0.429376202	0.429376202
SHEF-C04B5	novel	26442	232896	87	2501	0	1	1073.869882	0	0.399840064	0.399840064	0	0.429376202	0.429376202
SHEF-C04B5	novel	26497	232896	87	2501	1	0	1073.869882	0.399840064	0	0.399840064	0.429376202	0	0.429376202
SHEF-C04B5	novel	28314	232896	93	3111	1	0	1335.789365	0.321440051	0	0.321440051	0.429376202	0	0.429376202
SHEF-C04B5	novel	60	232896	1	64	0	1	27.48007694	0	15.625	15.625	0	0.429376202	0.429376202
SHEF-C04C4	novel	10639	299383	36	2455	1	0	820.0198408	0.407331976	0	0.407331976	0.334020302	0	0.334020302
SHEF-C04C4	novel	12205	299383	41	3716	1	0	1241.219441	0.269106566	0	0.269106566	0.334020302	0	0.334020302
SHEF-C04C4	novel	163	299383	1	58	0	1	19.3731775	0	17.24137931	17.24137931	0	0.334020302	0.334020302
SHEF-C04C4	novel	21395	299383	71	2304	0	1	769.5827752	0	0.434027778	0.434027778	0	0.334020302	0.334020302
SHEF-C04C4	novel	21400	299383	71	2304	0	1	769.5827752	0	0.434027778	0.434027778	0	0.334020302	0.334020302
SHEF-C04C4	novel	22000	299383	73	2988	1	0	998.0526616	0.334672021	0	0.334672021	0.334020302	0	0.334020302
SHEF-C04C4	novel	22230	299383	73	2988	1	0	998.0526616	0.334672021	0	0.334672021	0.334020302	0	0.334020302
SHEF-C04C4	novel	22561	299383	75	2488	0	1	831.0425108	0	0.40192926	0.40192926	0	0.334020302	0.334020302
SHEF-C04C4	novel	23662	299383	78	2905	1	0	970.3289766	0.344234079	0	0.344234079	0.334020302	0	0.334020302
SHEF-C04C4	novel	23936	299383	79	2950	1	0	985.3598902	0.338983051	0	0.338983051	0.334020302	0	0.334020302
SHEF-C04C4	novel	24961	299383	83	2625	1	0	876.8032921	0.380952381	0	0.380952381	0.334020302	0	0.334020302
SHEF-C04C4	novel	25798	299383	85	2268	1	0	757.5580444	0.440917108	0	0.440917108	0.334020302	0	0.334020302
SHEF-C04C4	novel	26161	299383	86	3195	1	0	1067.194864	0.312989045	0	0.312989045	0.334020302	0	0.334020302
SHEF-C04C4	novel	26256	299383	87	2736	1	0	913.8795456	0.365497076	0	0.365497076	0.334020302	0	0.334020302
SHEF-C04C4	novel	26284	299383	87	2736	0	1	913.8795456	0	0.365497076	0.365497076	0	0.334020302	0.334020302
SHEF-C04C4	novel	26494	299383	87	2736	0	1	913.8795456	0	0.365497076	0.365497076	0	0.334020302	0.334020302
SHEF-C04C4	novel	26497	299383	87	2736	2	0	913.8795456	0.730994152	0	0.730994152	0.668040604	0	0.668040604
SHEF-C04C4	novel	26505	299383	87	2736	1	0	913.8795456	0.365497076	0	0.365497076	0.334020302	0	0.334020302
SHEF-C04C4	novel	27059	299383	89	2986	0	1	997.384621	0	0.334896182	0.334896182	0	0.334020302	0.334020302
SHEF-C04C4	novel	27760	299383	91	1682	1	0	561.8221476	0.594530321	0	0.594530321	0.334020302	0	0.334020302
SHEF-C04C4	novel	27761	299383	92	2973	1	0	993.0423571	0.336360579	0	0.336360579	0.334020302	0	0.334020302
SHEF-C04C4	novel	28164	299383	93	3803	1	0	1270.279208	0.262950302	0	0.262950302	0.334020302	0	0.334020302
SHEF-C04C4	novel	28292	299383	93	3803	0	1	1270.279208	0	0.262950302	0.262950302	0	0.334020302	0.334020302
SHEF-C04C4	novel	28302	299383	93	3803	0	1	1270.279208	0	0.262950302	0.262950302	0	0.334020302	0.334020302
SHEF-C04C4	novel	28311	299383	93	3803	0	1	1270.279208	0	0.262950302	0.262950302	0	0.334020302	0.334020302
SHEF-C04C4	novel	28324	299383	93	3803	1	0	1270.279208	0.262950302	0	0.262950302	0.334020302	0	0.334020302
SHEF-C04C4	novel	75	299383	1	58	1	1	19.3731775	17.24137931	17.24137931	34.48275862	0.334020302	0.334020302	0.668040604
SHEF-C04C4	novel	9364	299383	31	2069	1	0	691.0880043	0.483325278	0	0.483325278	0.334020302	0	0.334020302
SHEF-C04D3	novel	140	266015	1	98	1	0	36.84002782	10.20408163	0	10.20408163	0.375918651	0	0.375918651
SHEF-C04D3	novel	157	266015	1	98	0	1	36.84002782	0	10.20408163	10.20408163	0	0.375918651	0.375918651
SHEF-C04D3	novel	20315	266015	67	2162	0	1	812.7361239	0	0.46253469	0.46253469	0	0.375918651	0.375918651
SHEF-C04D3	novel	21413	266015	71	1621	0	1	609.3641336	0	0.616903146	0.616903146	0	0.375918651	0.375918651
SHEF-C04D3	novel	21424	266015	71	1621	0	1	609.3641336	0	0.616903146	0.616903146	0	0.375918651	0.375918651
SHEF-C04D3	novel	21576	266015	71	1621	1	0	609.3641336	0.616903146	0	0.616903146	0.375918651	0	0.375918651
SHEF-C04D3	novel	2174	266015	8	2146	1	0	806.7214255	0.465983225	0	0.465983225	0.375918651	0	0.375918651
SHEF-C04D3	novel	251	266015	1	98	1	0	36.84002782	10.20408163	0	10.20408163	0.375918651	0	0.375918651
SHEF-C04D3	novel	26420	266015	87	3264	0	1	1226.998478	0	0.306372549	0.306372549	0	0.375918651	0.375918651
SHEF-C04D3	novel	26442	266015	87	3264	0	4	1226.998478	0	1.225490196	1.225490196	0	1.503674605	1.503674605
SHEF-C04D3	novel	26505	266015	87	3264	4	0	1226.998478	1.225490196	0	1.225490196	1.503674605	0	1.503674605
SHEF-C04D3	novel	27101	266015	89	1925	1	0	723.6434036	0.519480519	0	0.519480519	0.375918651	0	0.375918651
SHEF-C04D3	novel	28115	266015	93	4069	0	1	1529.612992	0	0.245760629	0.245760629	0	0.375918651	0.375918651
SHEF-C04D3	novel	28116	266015	93	4069	0	1	1529.612992	0	0.245760629	0.245760629	0	0.375918651	0.375918651
SHEF-C04D3	novel	28117	266015	93	4069	0	1	1529.612992	0	0.245760629	0.245760629	0	0.375918651	0.375918651
SHEF-C04D3	novel	28138	266015	93	4069	0	1	1529.612992	0	0.245760629	0.245760629	0	0.375918651	0.375918651
SHEF-C04D3	novel	28233	266015	93	4069	0	1	1529.612992	0	0.245760629	0.245760629	0	0.375918651	0.375918651
SHEF-C04D3	novel	28277	266015	93	4069	0	1	1529.612992	0	0.245760629	0.245760629	0	0.375918651	0.375918651
SHEF-C04D3	novel	5	266015	1	98	1	0	36.84002782	10.20408163	0	10.20408163	0.375918651	0	0.375918651
SHEF-C04D3	novel	60	266015	1	98	0	1	36.84002782	0	10.20408163	10.20408163	0	0.375918651	0.375918651
SHEF-C04D3	novel	708	266015	3	4291	1	0	1613.066932	0.23304591	0	0.23304591	0.375918651	0	0.375918651
SHEF-C04E2	novel	10730	205444	36	1232	0	1	599.6767976	0	0.811688312	0.811688312	0	0.486750647	0.486750647
SHEF-C04E2	novel	21406	205444	71	1909	0	1	929.2069858	0	0.523834468	0.523834468	0	0.486750647	0.486750647
SHEF-C04E2	novel	26420	205444	87	2873	0	1	1398.43461	0	0.348068221	0.348068221	0	0.486750647	0.486750647
SHEF-C04E2	novel	26421	205444	87	2873	0	1	1398.43461	0	0.348068221	0.348068221	0	0.486750647	0.486750647
SHEF-C04E2	novel	26442	205444	87	2873	0	4	1398.43461	0	1.392272885	1.392272885	0	1.94700259	1.94700259
SHEF-C04E2	novel	26444	205444	87	2873	0	1	1398.43461	0	0.348068221	0.348068221	0	0.486750647	0.486750647
SHEF-C04E2	novel	26505	205444	87	2873	2	0	1398.43461	0.696136443	0	0.696136443	0.973501295	0	0.973501295
SHEF-C04E2	novel	27202	205444	90	2925	0	7	1423.745644	0	2.393162393	2.393162393	0	3.407254532	3.407254532
SHEF-C04E2	novel	28133	205444	93	3860	0	1	1878.857499	0	0.259067358	0.259067358	0	0.486750647	0.486750647
SHEF-C04E2	novel	28134	205444	93	3860	0	1	1878.857499	0	0.259067358	0.259067358	0	0.486750647	0.486750647
SHEF-C04E2	novel	28135	205444	93	3860	0	1	1878.857499	0	0.259067358	0.259067358	0	0.486750647	0.486750647
SHEF-C04E2	novel	28280	205444	93	3860	1	1	1878.857499	0.259067358	0.259067358	0.518134715	0.486750647	0.486750647	0.973501295
SHEF-C04E2	novel	28346	205444	93	3860	1	0	1878.857499	0.259067358	0	0.259067358	0.486750647	0	0.486750647
SHEF-C050D	novel	10639	258707	35	2448	2	0	946.2442068	0.816993464	0	0.816993464	0.773075332	0	0.773075332
SHEF-C050D	novel	112	258707	1	109	1	0	42.13260561	9.174311927	0	9.174311927	0.386537666	0	0.386537666
SHEF-C050D	novel	17897	258707	59	2020	0	2	780.8060856	0	0.99009901	0.99009901	0	0.773075332	0.773075332
SHEF-C050D	novel	19	258707	1	109	0	1	42.13260561	0	9.174311927	9.174311927	0	0.386537666	0.386537666
SHEF-C050D	novel	21052	258707	69|70	3713	3	1	1435.214354	1.671324456	0.383582662	2.054907118	1.159612998	0.386537666	1.546150665
SHEF-C050D	novel	21401	258707	71	2119	0	1	819.0733146	0	0.471920717	0.471920717	0	0.386537666	0.386537666
SHEF-C050D	novel	21411	258707	71	2119	0	1	819.0733146	0	0.471920717	0.471920717	0	0.386537666	0.386537666
SHEF-C050D	novel	23364	258707	77	3443	0	1	1330.849185	0	0.29044438	0.29044438	0	0.386537666	0.386537666
SHEF-C050D	novel	24557	258707	81	2794	1	0	1079.986239	0.357909807	0	0.357909807	0.386537666	0	0.386537666
SHEF-C050D	novel	25784	258707	85	1752	0	1	677.2139911	0	0.570776256	0.570776256	0	0.386537666	0.386537666
SHEF-C050D	novel	25806	258707	85	1752	1	0	677.2139911	0.570776256	0	0.570776256	0.386537666	0	0.386537666
SHEF-C050D	novel	26172	258707	87	2581	0	1	997.6537164	0	0.387446726	0.387446726	0	0.386537666	0.386537666
SHEF-C050D	novel	26254	258707	87	2581	0	1	997.6537164	0	0.387446726	0.387446726	0	0.386537666	0.386537666
SHEF-C050D	novel	26421	258707	87	2581	0	1	997.6537164	0	0.387446726	0.387446726	0	0.386537666	0.386537666
SHEF-C050D	novel	26442	258707	87	2581	0	1	997.6537164	0	0.387446726	0.387446726	0	0.386537666	0.386537666
SHEF-C050D	novel	26505	258707	87	2581	1	0	997.6537164	0.387446726	0	0.387446726	0.386537666	0	0.386537666
SHEF-C050D	novel	27059	258707	89	2618	1	0	1011.95561	0.38197097	0	0.38197097	0.386537666	0	0.386537666
SHEF-C050D	novel	27078	258707	89	2618	0	1	1011.95561	0	0.38197097	0.38197097	0	0.386537666	0.386537666
SHEF-C050D	novel	27763	258707	91	1440	1	0	556.6142393	0.694444444	0	0.694444444	0.386537666	0	0.386537666
SHEF-C050D	novel	28233	258707	93	3721	0	1	1438.306656	0	0.268744961	0.268744961	0	0.386537666	0.386537666
SHEF-C050D	novel	3	258707	1	109	1	0	42.13260561	9.174311927	0	9.174311927	0.386537666	0	0.386537666
SHEF-C050D	novel	4579	258707	15	2461	0	1	951.2691964	0	0.406338887	0.406338887	0	0.386537666	0.386537666
SHEF-C050D	novel	6769	258707	23	2088	0	1	807.0906469	0	0.478927203	0.478927203	0	0.386537666	0.386537666
SHEF-C051C	novel	100	305007	1	56	0	1	18.36023436	0	17.85714286	17.85714286	0	0.327861328	0.327861328
SHEF-C051C	novel	12226	305007	41	2834	32	12	929.1590029	11.29146083	4.234297812	15.52575865	10.49156249	3.934335933	14.42589842
SHEF-C051C	novel	12227	305007	41	2834	0	1	929.1590029	0	0.352858151	0.352858151	0	0.327861328	0.327861328
SHEF-C051C	novel	12236	305007	41	2834	1	0	929.1590029	0.352858151	0	0.352858151	0.327861328	0	0.327861328
SHEF-C051C	novel	12237	305007	41	2834	1	1	929.1590029	0.352858151	0.352858151	0.705716302	0.327861328	0.327861328	0.655722656
SHEF-C051C	novel	17897	305007	59	815	0	14	267.2069821	0	17.17791411	17.17791411	0	4.590058589	4.590058589
SHEF-C051C	novel	17907	305007	59	815	0	1	267.2069821	0	1.226993865	1.226993865	0	0.327861328	0.327861328
SHEF-C051C	novel	19	305007	1	56	3	1	18.36023436	53.57142857	17.85714286	71.42857143	0.983583983	0.327861328	1.311445311
SHEF-C051C	novel	21397	305007	71	2771	0	1	908.5037393	0	0.360880549	0.360880549	0	0.327861328	0.327861328
SHEF-C051C	novel	21588	305007	71	2771	1	0	908.5037393	0.360880549	0	0.360880549	0.327861328	0	0.327861328
SHEF-C051C	novel	23878	305007	79	2973	24	8	974.7317275	8.072653885	2.690884628	10.76353851	7.868671867	2.622890622	10.49156249
SHEF-C051C	novel	23879	305007	79	2973	1	0	974.7317275	0.336360579	0	0.336360579	0.327861328	0	0.327861328
SHEF-C051C	novel	23880	305007	79	2973	0	1	974.7317275	0	0.336360579	0.336360579	0	0.327861328	0.327861328
SHEF-C051C	novel	23884	305007	79	2973	1	0	974.7317275	0.336360579	0	0.336360579	0.327861328	0	0.327861328
SHEF-C051C	novel	23889	305007	79	2973	0	1	974.7317275	0	0.336360579	0.336360579	0	0.327861328	0.327861328
SHEF-C051C	novel	23972	305007	79	2973	0	1	974.7317275	0	0.336360579	0.336360579	0	0.327861328	0.327861328
SHEF-C051C	novel	26421	305007	87	3947	0	1	1294.068661	0	0.25335698	0.25335698	0	0.327861328	0.327861328
SHEF-C051C	novel	26440	305007	87	3947	0	1	1294.068661	0	0.25335698	0.25335698	0	0.327861328	0.327861328
SHEF-C051C	novel	26442	305007	87	3947	0	3	1294.068661	0	0.76007094	0.76007094	0	0.983583983	0.983583983
SHEF-C051C	novel	26497	305007	87	3947	7	3	1294.068661	1.77349886	0.76007094	2.5335698	2.295029294	0.983583983	3.278613278
SHEF-C051C	novel	26503	305007	87	3947	0	1	1294.068661	0	0.25335698	0.25335698	0	0.327861328	0.327861328
SHEF-C051C	novel	27060	305007	89	921	1	0	301.9602829	1.08577633	0	1.08577633	0.327861328	0	0.327861328
SHEF-C051C	novel	27063	305007	89	921	2	0	301.9602829	2.17155266	0	2.17155266	0.655722656	0	0.655722656
SHEF-C051C	novel	27202	305007	90	4317	0	23	1415.377352	0	5.327773917	5.327773917	0	7.540810539	7.540810539
SHEF-C051C	novel	27205	305007	90	4317	0	2	1415.377352	0	0.463284688	0.463284688	0	0.655722656	0.655722656
SHEF-C051C	novel	28122	305007	93	6241	0	1	2046.182547	0	0.160230732	0.160230732	0	0.327861328	0.327861328
SHEF-C051C	novel	28131	305007	93	6241	0	1	2046.182547	0	0.160230732	0.160230732	0	0.327861328	0.327861328
SHEF-C051C	novel	28143	305007	93	6241	0	1	2046.182547	0	0.160230732	0.160230732	0	0.327861328	0.327861328
SHEF-C051C	novel	28276	305007	93	6241	1	0	2046.182547	0.160230732	0	0.160230732	0.327861328	0	0.327861328
SHEF-C051C	novel	28279	305007	93	6241	2	0	2046.182547	0.320461465	0	0.320461465	0.655722656	0	0.655722656
SHEF-C051C	novel	28282	305007	93	6241	0	1	2046.182547	0	0.160230732	0.160230732	0	0.327861328	0.327861328
SHEF-C051C	novel	28314	305007	93	6241	1	0	2046.182547	0.160230732	0	0.160230732	0.327861328	0	0.327861328
SHEF-C051C	novel	28335	305007	93	6241	1	0	2046.182547	0.160230732	0	0.160230732	0.327861328	0	0.327861328
SHEF-C052B	novel	1	270582	1	83	3	0	30.67461989	36.14457831	0	36.14457831	1.108721201	0	1.108721201
SHEF-C052B	novel	158	270582	1	83	1	0	30.67461989	12.04819277	0	12.04819277	0.369573734	0	0.369573734
SHEF-C052B	novel	21052	270582	69	2612	1	1	965.3265923	0.382848392	0.382848392	0.765696784	0.369573734	0.369573734	0.739147467
SHEF-C052B	novel	21057	270582	69	2612	1	0	965.3265923	0.382848392	0	0.382848392	0.369573734	0	0.369573734
SHEF-C052B	novel	21296	270582	70	1533	1	0	566.5565337	0.652315721	0	0.652315721	0.369573734	0	0.369573734
SHEF-C052B	novel	21305	270582	71	2627	1	0	970.8701983	0.380662352	0	0.380662352	0.369573734	0	0.369573734
SHEF-C052B	novel	21422	270582	71	2627	0	1	970.8701983	0	0.380662352	0.380662352	0	0.369573734	0.369573734
SHEF-C052B	novel	24507	270582	81	2934	0	1	1084.329335	0	0.340831629	0.340831629	0	0.369573734	0.369573734
SHEF-C052B	novel	26258	270582	87	2590	0	1	957.1959702	0	0.386100386	0.386100386	0	0.369573734	0.369573734
SHEF-C052B	novel	26260	270582	87	2590	0	1	957.1959702	0	0.386100386	0.386100386	0	0.369573734	0.369573734
SHEF-C052B	novel	26393	270582	87	2590	0	1	957.1959702	0	0.386100386	0.386100386	0	0.369573734	0.369573734
SHEF-C052B	novel	26442	270582	87	2590	0	1	957.1959702	0	0.386100386	0.386100386	0	0.369573734	0.369573734
SHEF-C052B	novel	26505	270582	88	3036	1	0	1122.025855	0.329380764	0	0.329380764	0.369573734	0	0.369573734
SHEF-C052B	novel	26866	270582	89	3943	0	1	1457.229232	0	0.253613999	0.253613999	0	0.369573734	0.369573734
SHEF-C052B	novel	27438	270582	91	1916	0	1	708.1032737	0	0.521920668	0.521920668	0	0.369573734	0.369573734
SHEF-C052B	novel	27673	270582	91	1916	0	1	708.1032737	0	0.521920668	0.521920668	0	0.369573734	0.369573734
SHEF-C052B	novel	27760	270582	91	1916	1	0	708.1032737	0.521920668	0	0.521920668	0.369573734	0	0.369573734
SHEF-C052B	novel	27761	270582	91	1916	4	0	708.1032737	2.087682672	0	2.087682672	1.478294935	0	1.478294935
SHEF-C052B	novel	27834	270582	92	2279	1	0	842.258539	0.438788943	0	0.438788943	0.369573734	0	0.369573734
SHEF-C052B	novel	28126	270582	93	3286	0	1	1214.419289	0	0.304321363	0.304321363	0	0.369573734	0.369573734
SHEF-C052B	novel	28134	270582	93	3286	0	1	1214.419289	0	0.304321363	0.304321363	0	0.369573734	0.369573734
SHEF-C052B	novel	28145	270582	93	3286	0	1	1214.419289	0	0.304321363	0.304321363	0	0.369573734	0.369573734
SHEF-C052B	novel	29153	270582	96	2963	1	0	1095.046973	0.337495781	0	0.337495781	0.369573734	0	0.369573734
SHEF-C052B	novel	73	270582	1	83	0	1	30.67461989	0	12.04819277	12.04819277	0	0.369573734	0.369573734
SHEF-C052B	novel	9283	270582	31	2715	1	0	1003.392687	0.368324125	0	0.368324125	0.369573734	0	0.369573734
SHEF-C053A	novel	10639	266294	35	2409	1	0	904.6392333	0.415110004	0	0.415110004	0.375524796	0	0.375524796
SHEF-C053A	novel	12965	266294	43	3165	1	0	1188.535979	0.315955766	0	0.315955766	0.375524796	0	0.375524796
SHEF-C053A	novel	14	266294	1	65	1	0	24.40911173	15.38461538	0	15.38461538	0.375524796	0	0.375524796
SHEF-C053A	novel	17897	266294	59	1907	0	3	716.1257858	0	1.573151547	1.573151547	0	1.126574388	1.126574388
SHEF-C053A	novel	17899	266294	59	1907	0	1	716.1257858	0	0.524383849	0.524383849	0	0.375524796	0.375524796
SHEF-C053A	novel	20829	266294	69	2854	1	0	1071.747768	0.350385424	0	0.350385424	0.375524796	0	0.375524796
SHEF-C053A	novel	21052	266294	69	2854	1	1	1071.747768	0.350385424	0.350385424	0.700770848	0.375524796	0.375524796	0.751049592
SHEF-C053A	novel	211	266294	1	65	0	1	24.40911173	0	15.38461538	15.38461538	0	0.375524796	0.375524796
SHEF-C053A	novel	21445	266294	71	2867	0	1	1076.62959	0	0.348796652	0.348796652	0	0.375524796	0.375524796
SHEF-C053A	novel	21587	266294	71	2867	0	1	1076.62959	0	0.348796652	0.348796652	0	0.375524796	0.375524796
SHEF-C053A	novel	21613	266294	71	2867	1	0	1076.62959	0.348796652	0	0.348796652	0.375524796	0	0.375524796
SHEF-C053A	novel	21638	266294	71	2867	1	0	1076.62959	0.348796652	0	0.348796652	0.375524796	0	0.375524796
SHEF-C053A	novel	26179	266294	87	3033	0	1	1138.966706	0	0.329706561	0.329706561	0	0.375524796	0.375524796
SHEF-C053A	novel	26262	266294	87	3033	0	1	1138.966706	0	0.329706561	0.329706561	0	0.375524796	0.375524796
SHEF-C053A	novel	26442	266294	87	3033	0	1	1138.966706	0	0.329706561	0.329706561	0	0.375524796	0.375524796
SHEF-C053A	novel	26497	266294	87	3033	1	0	1138.966706	0.329706561	0	0.329706561	0.375524796	0	0.375524796
SHEF-C053A	novel	26505	266294	87	3033	1	0	1138.966706	0.329706561	0	0.329706561	0.375524796	0	0.375524796
SHEF-C053A	novel	26893	266294	89	1877	1	0	704.8600419	0.532765051	0	0.532765051	0.375524796	0	0.375524796
SHEF-C053A	novel	27673	266294	91	1422	2	1	533.9962598	1.406469761	0.70323488	2.109704641	0.751049592	0.375524796	1.126574388
SHEF-C053A	novel	27760	266294	91	1422	1	0	533.9962598	0.70323488	0	0.70323488	0.375524796	0	0.375524796
SHEF-C053A	novel	27761	266294	91	1422	2	2	533.9962598	1.406469761	1.406469761	2.812939522	0.751049592	0.751049592	1.502099184
SHEF-C053A	novel	27766	266294	91	1422	1	0	533.9962598	0.70323488	0	0.70323488	0.375524796	0	0.375524796
SHEF-C053A	novel	28115	266294	93	3976	0	1	1493.086589	0	0.251509054	0.251509054	0	0.375524796	0.375524796
SHEF-C053A	novel	28131	266294	93	3976	0	1	1493.086589	0	0.251509054	0.251509054	0	0.375524796	0.375524796
SHEF-C053A	novel	28135	266294	93	3976	0	1	1493.086589	0	0.251509054	0.251509054	0	0.375524796	0.375524796
SHEF-C053A	novel	28166	266294	93	3976	0	1	1493.086589	0	0.251509054	0.251509054	0	0.375524796	0.375524796
SHEF-C053A	novel	28183	266294	93	3976	0	1	1493.086589	0	0.251509054	0.251509054	0	0.375524796	0.375524796
SHEF-C053A	novel	28233	266294	93	3976	0	1	1493.086589	0	0.251509054	0.251509054	0	0.375524796	0.375524796
SHEF-C053A	novel	28279	266294	93	3976	1	0	1493.086589	0.251509054	0	0.251509054	0.375524796	0	0.375524796
SHEF-C053A	novel	28280	266294	93	3976	0	1	1493.086589	0	0.251509054	0.251509054	0	0.375524796	0.375524796
SHEF-C053A	novel	28282	266294	93	3976	1	0	1493.086589	0.251509054	0	0.251509054	0.375524796	0	0.375524796
SHEF-C053A	novel	28283	266294	93	3976	0	1	1493.086589	0	0.251509054	0.251509054	0	0.375524796	0.375524796
SHEF-C053A	novel	28318	266294	93	3976	1	0	1493.086589	0.251509054	0	0.251509054	0.375524796	0	0.375524796
SHEF-C053A	novel	28319	266294	93	3976	1	0	1493.086589	0.251509054	0	0.251509054	0.375524796	0	0.375524796
SHEF-C053A	novel	28358	266294	93	3976	0	1	1493.086589	0	0.251509054	0.251509054	0	0.375524796	0.375524796
SHEF-C053A	novel	29379	266294	97	2552	0	1	958.3392791	0	0.39184953	0.39184953	0	0.375524796	0.375524796
SHEF-C053A	novel	29389	266294	97	2552	1	0	958.3392791	0.39184953	0	0.39184953	0.375524796	0	0.375524796
SHEF-C053A	novel	3	266294	1	65	1	0	24.40911173	15.38461538	0	15.38461538	0.375524796	0	0.375524796
SHEF-C053A	novel	912	266294	3	4177	1	0	1568.567072	0.239406272	0	0.239406272	0.375524796	0	0.375524796
SHEF-C0576	novel	17897	296935	59	2172	0	3	731.473218	0	1.38121547	1.38121547	0	1.010322124	1.010322124
SHEF-C0576	novel	21052	296935	69	2934	1	0	988.0950376	0.340831629	0	0.340831629	0.336774041	0	0.336774041
SHEF-C0576	novel	21409	296935	71	3004	0	1	1011.669221	0	0.332889481	0.332889481	0	0.336774041	0.336774041
SHEF-C0576	novel	21575	296935	71	3004	0	1	1011.669221	0	0.332889481	0.332889481	0	0.336774041	0.336774041
SHEF-C0576	novel	22404	296935	74	217	0	1	73.079967	0	4.608294931	4.608294931	0	0.336774041	0.336774041
SHEF-C0576	novel	22558	296935	75	2682	1	0	903.2279792	0.372856078	0	0.372856078	0.336774041	0	0.336774041
SHEF-C0576	novel	23910	296935	79	3605	1	0	1214.070419	0.27739251	0	0.27739251	0.336774041	0	0.336774041
SHEF-C0576	novel	26442	296935	87	3253	0	2	1095.525957	0	0.614817092	0.614817092	0	0.673548083	0.673548083
SHEF-C0576	novel	3	296935	1	108	3	2	36.37159648	27.77777778	18.51851852	46.2962963	1.010322124	0.673548083	1.683870207
SHEF-C0576	novel	4	296935	1	108	2	0	36.37159648	18.51851852	0	18.51851852	0.673548083	0	0.673548083
SHEF-C0576	novel	5790	296935	19	3267	1	0	1100.240793	0.306091215	0	0.306091215	0.336774041	0	0.336774041
SHEF-C0576	novel	9283	296935	31	2494	1	0	839.9144594	0.40096231	0	0.40096231	0.336774041	0	0.336774041
SHEF-C0585	novel	106	317421	1	74	1	0	23.3128873	13.51351351	0	13.51351351	0.315039018	0	0.315039018
SHEF-C0585	novel	10641	317421	35	2756	1	0	868.2475325	0.362844702	0	0.362844702	0.315039018	0	0.315039018
SHEF-C0585	novel	109	317421	1	74	0	1	23.3128873	0	13.51351351	13.51351351	0	0.315039018	0.315039018
SHEF-C0585	novel	165	317421	1	74	0	1	23.3128873	0	13.51351351	13.51351351	0	0.315039018	0.315039018
SHEF-C0585	novel	17897	317421	59	2343	0	1	738.1364182	0	0.426803244	0.426803244	0	0.315039018	0.315039018
SHEF-C0585	novel	21052	317421	69	3083	1	0	971.2652912	0.32435939	0	0.32435939	0.315039018	0	0.315039018
SHEF-C0585	novel	21430	317421	71	2957	0	2	931.570375	0	0.676361177	0.676361177	0	0.630078035	0.630078035
SHEF-C0585	novel	25798	317421	85	2043	1	0	643.6247129	0.48947626	0	0.48947626	0.315039018	0	0.315039018
SHEF-C0585	novel	26289	317421	87	3181	1	0	1002.139115	0.314366551	0	0.314366551	0.315039018	0	0.315039018
SHEF-C0585	novel	26442	317421	87	3181	0	3	1002.139115	0	0.943099654	0.943099654	0	0.945117053	0.945117053
SHEF-C0585	novel	27063	317421	89	2818	1	0	887.7799515	0.354861604	0	0.354861604	0.315039018	0	0.315039018
SHEF-C0585	novel	27673	317421	91	1901	4	0	598.8891724	2.104155708	0	2.104155708	1.26015607	0	1.26015607
SHEF-C0585	novel	27761	317421	91	1901	0	2	598.8891724	0	1.052077854	1.052077854	0	0.630078035	0.630078035
SHEF-C0585	novel	28351	317421	93	4129	0	1	1300.796104	0	0.242189392	0.242189392	0	0.315039018	0.315039018
SHEF-C0585	novel	8114	317421	27	4026	2	0	1268.347085	0.496770989	0	0.496770989	0.630078035	0	0.630078035
SHEF-C0594	novel	101	315558	1	51	0	1	16.16184663	0	19.60784314	19.60784314	0	0.316898954	0.316898954
SHEF-C0594	novel	13425	315558	45	1104	0	1	349.8564448	0	0.905797101	0.905797101	0	0.316898954	0.316898954
SHEF-C0594	novel	144	315558	2	1207	0	1	382.497037	0	0.828500414	0.828500414	0	0.316898954	0.316898954
SHEF-C0594	novel	16	315558	1	51	1	0	16.16184663	19.60784314	0	19.60784314	0.316898954	0	0.316898954
SHEF-C0594	novel	17897	315558	59	1431	0	3	453.4824026	0	2.096436059	2.096436059	0	0.950696861	0.950696861
SHEF-C0594	novel	19	315558	1	51	0	1	16.16184663	0	19.60784314	19.60784314	0	0.316898954	0.316898954
SHEF-C0594	novel	234	315558	1	51	0	1	16.16184663	0	19.60784314	19.60784314	0	0.316898954	0.316898954
SHEF-C0594	novel	26421	315558	87	4406	0	2	1396.25679	0	0.453926464	0.453926464	0	0.633797907	0.633797907
SHEF-C0594	novel	26442	315558	87	4406	1	3	1396.25679	0.226963232	0.680889696	0.907852928	0.316898954	0.950696861	1.267595814
SHEF-C0594	novel	26497	315558	87	4406	1	0	1396.25679	0.226963232	0	0.226963232	0.316898954	0	0.316898954
SHEF-C0594	novel	26503	315558	87	4406	1	0	1396.25679	0.226963232	0	0.226963232	0.316898954	0	0.316898954
SHEF-C0594	novel	26505	315558	87	4406	1	0	1396.25679	0.226963232	0	0.226963232	0.316898954	0	0.316898954
SHEF-C0594	novel	27202	315558	90	4671	0	3	1480.235012	0	0.642260758	0.642260758	0	0.950696861	0.950696861
SHEF-C0594	novel	28133	315558	93	5276	0	1	1671.958879	0	0.189537528	0.189537528	0	0.316898954	0.316898954
SHEF-C0594	novel	28137	315558	93	5276	0	1	1671.958879	0	0.189537528	0.189537528	0	0.316898954	0.316898954
SHEF-C0594	novel	28278	315558	93	5276	1	0	1671.958879	0.189537528	0	0.189537528	0.316898954	0	0.316898954
SHEF-C0594	novel	28292	315558	93	5276	0	1	1671.958879	0	0.189537528	0.189537528	0	0.316898954	0.316898954
SHEF-C0594	novel	3807	315558	13	1233	1	0	390.7364098	0.811030008	0	0.811030008	0.316898954	0	0.316898954
SHEF-C0594	novel	6505	315558	22	4642	1	0	1471.044943	0.215424386	0	0.215424386	0.316898954	0	0.316898954
SHEF-C0594	novel	83	315558	2	1207	0	1	382.497037	0	0.828500414	0.828500414	0	0.316898954	0.316898954
SHEF-C05A3	novel	10639	364478	35|36	6352	2	0	1742.766367	0.629725981	0	0.629725981	0.548729964	0	0.548729964
SHEF-C05A3	novel	12208	364478	41	4281	0	1	1174.556489	0	0.233590283	0.233590283	0	0.274364982	0.274364982
SHEF-C05A3	novel	139	364478	1	128	0	1	35.11871773	0	7.8125	7.8125	0	0.274364982	0.274364982
SHEF-C05A3	novel	172	364478	1	128	1	0	35.11871773	7.8125	0	7.8125	0.274364982	0	0.274364982
SHEF-C05A3	novel	17901	364478	59	2589	0	1	710.330939	0	0.386249517	0.386249517	0	0.274364982	0.274364982
SHEF-C05A3	novel	18941	364478	63	4440	1	0	1218.180521	0.225225225	0	0.225225225	0.274364982	0	0.274364982
SHEF-C05A3	novel	19	364478	1	128	1	0	35.11871773	7.8125	0	7.8125	0.274364982	0	0.274364982
SHEF-C05A3	novel	19873	364478	66	2770	0	1	759.9910008	0	0.36101083	0.36101083	0	0.274364982	0.274364982
SHEF-C05A3	novel	21063	364478	69	3399	1	0	932.5665747	0.294204178	0	0.294204178	0.274364982	0	0.274364982
SHEF-C05A3	novel	21579	364478	71	3031	0	1	831.6002612	0	0.329924117	0.329924117	0	0.274364982	0.274364982
SHEF-C05A3	novel	23364	364478	77	4285	2	0	1175.653949	0.466744457	0	0.466744457	0.548729964	0	0.548729964
SHEF-C05A3	novel	25748	364478	85	2173	1	0	596.1951064	0.460193281	0	0.460193281	0.274364982	0	0.274364982
SHEF-C05A3	novel	26420	364478	87	3525	0	2	967.1365624	0	0.567375887	0.567375887	0	0.548729964	0.548729964
SHEF-C05A3	novel	26442	364478	87	3525	0	1	967.1365624	0	0.283687943	0.283687943	0	0.274364982	0.274364982
SHEF-C05A3	novel	26497	364478	87	3525	1	1	967.1365624	0.283687943	0.283687943	0.567375887	0.274364982	0.274364982	0.548729964
SHEF-C05A3	novel	26505	364478	87	3525	1	0	967.1365624	0.283687943	0	0.283687943	0.274364982	0	0.274364982
SHEF-C05A3	novel	27761	364478	91|92	5603	1	1	1537.266996	0.277623542	0.499750125	0.777373667	0.274364982	0.274364982	0.548729964
SHEF-C05A3	novel	27763	364478	91	2001	0	1	549.0043295	0	0.499750125	0.499750125	0	0.274364982	0.274364982
SHEF-C05A3	novel	28115	364478	93	4858	0	1	1332.865084	0	0.205846027	0.205846027	0	0.274364982	0.274364982
SHEF-C05A3	novel	28286	364478	93	4858	0	1	1332.865084	0	0.205846027	0.205846027	0	0.274364982	0.274364982
SHEF-C05A3	novel	28291	364478	93	4858	1	0	1332.865084	0.205846027	0	0.205846027	0.274364982	0	0.274364982
SHEF-C05A3	novel	28351	364478	93	4858	1	0	1332.865084	0.205846027	0	0.205846027	0.274364982	0	0.274364982
SHEF-C05A3	novel	5785	364478	19	4251	0	1	1166.32554	0	0.235238767	0.235238767	0	0.274364982	0.274364982
SHEF-C05A3	novel	8144	364478	27	4540	0	1	1245.617019	0	0.220264317	0.220264317	0	0.274364982	0.274364982
SHEF-C05A3	novel	825	364478	3	4963	0	1	1361.673407	0	0.201491034	0.201491034	0	0.274364982	0.274364982
SHEF-C05A3	novel	8653	364478	29	3231	1	0	886.4732576	0.309501702	0	0.309501702	0.274364982	0	0.274364982
SHEF-C05B2	novel	10737	189391	36	412	0	2	217.5393762	0	4.854368932	4.854368932	0	1.056016389	1.056016389
SHEF-C05B2	novel	26420	189391	87	3749	0	1	1979.502722	0	0.266737797	0.266737797	0	0.528008195	0.528008195
SHEF-C05B2	novel	26442	189391	87	3749	0	2	1979.502722	0	0.533475593	0.533475593	0	1.056016389	1.056016389
SHEF-C05B2	novel	27202	189391	90	2601	0	20	1373.349314	0	7.68935025	7.68935025	0	10.56016389	10.56016389
SHEF-C05B2	novel	27207	189391	90	2601	0	1	1373.349314	0	0.384467512	0.384467512	0	0.528008195	0.528008195
SHEF-C05B2	novel	27215	189391	90	2601	0	1	1373.349314	0	0.384467512	0.384467512	0	0.528008195	0.528008195
SHEF-C05C1	novel	10639	223189	36	1426	1	0	638.9203769	0.701262272	0	0.701262272	0.448050755	0	0.448050755
SHEF-C05C1	novel	17897	223189	59	944	0	3	422.9599129	0	3.177966102	3.177966102	0	1.344152266	1.344152266
SHEF-C05C1	novel	201	223189	1	32	0	1	14.33762417	0	31.25	31.25	0	0.448050755	0.448050755
SHEF-C05C1	novel	24776	223189	82	3766	4	3	1687.359144	1.062134891	0.796601168	1.858736059	1.792203021	1.344152266	3.136355286
SHEF-C05C1	novel	24777	223189	82	3766	3	0	1687.359144	0.796601168	0	0.796601168	1.344152266	0	1.344152266
SHEF-C05C1	novel	24800	223189	82	3766	1	0	1687.359144	0.265533723	0	0.265533723	0.448050755	0	0.448050755
SHEF-C05C1	novel	26256	223189	87	3193	0	1	1430.626061	0	0.313185092	0.313185092	0	0.448050755	0.448050755
SHEF-C05C1	novel	26442	223189	87	3193	0	3	1430.626061	0	0.939555277	0.939555277	0	1.344152266	1.344152266
SHEF-C05C1	novel	28111	223189	93	4045	0	1	1812.365305	0	0.247218789	0.247218789	0	0.448050755	0.448050755
SHEF-C05C1	novel	28121	223189	93	4045	0	1	1812.365305	0	0.247218789	0.247218789	0	0.448050755	0.448050755
SHEF-C05C1	novel	28131	223189	93	4045	0	1	1812.365305	0	0.247218789	0.247218789	0	0.448050755	0.448050755
SHEF-C05C1	novel	28134	223189	93	4045	0	1	1812.365305	0	0.247218789	0.247218789	0	0.448050755	0.448050755
SHEF-C05C1	novel	28279	223189	93	4045	1	0	1812.365305	0.247218789	0	0.247218789	0.448050755	0	0.448050755
SHEF-C05C1	novel	28287	223189	93	4045	0	1	1812.365305	0	0.247218789	0.247218789	0	0.448050755	0.448050755
SHEF-C05C1	novel	28292	223189	93	4045	0	1	1812.365305	0	0.247218789	0.247218789	0	0.448050755	0.448050755
SHEF-C05C1	novel	28311	223189	93	4045	1	0	1812.365305	0.247218789	0	0.247218789	0.448050755	0	0.448050755
SHEF-C05D0	novel	167	407893	2	3426	0	1	839.9261571	0	0.291885581	0.291885581	0	0.245162334	0.245162334
SHEF-C05D0	novel	27202	407893	90	11382	0	18	2790.437688	0	1.581444386	1.581444386	0	4.412922016	4.412922016
SHEF-C05D0	novel	27206	407893	90	11382	0	1	2790.437688	0	0.087858021	0.087858021	0	0.245162334	0.245162334
SHEF-C05D0	novel	28280	407893	93	1963	0	1	481.2536621	0	0.50942435	0.50942435	0	0.245162334	0.245162334
SHEF-C05D0	novel	28286	407893	93	1963	1	0	481.2536621	0.50942435	0	0.50942435	0.245162334	0	0.245162334
SHEF-C05D0	novel	28306	407893	93	1963	0	1	481.2536621	0	0.50942435	0.50942435	0	0.245162334	0.245162334
SHEF-C05D0	novel	28322	407893	93	1963	0	1	481.2536621	0	0.50942435	0.50942435	0	0.245162334	0.245162334
SHEF-C05D0	novel	28380	407893	93	1963	0	1	481.2536621	0	0.50942435	0.50942435	0	0.245162334	0.245162334
SHEF-C05FE	novel	158	249032	1	41	0	1	16.46374763	0	24.3902439	24.3902439	0	0.40155482	0.40155482
SHEF-C05FE	novel	17897	249032	59	924	0	4	371.0366539	0	4.329004329	4.329004329	0	1.606219281	1.606219281
SHEF-C05FE	novel	21052	249032	69	3076	4	1	1235.182627	1.300390117	0.325097529	1.625487646	1.606219281	0.40155482	2.007774101
SHEF-C05FE	novel	21575	249032	71	2692	0	1	1080.985576	0	0.371471025	0.371471025	0	0.40155482	0.40155482
SHEF-C05FE	novel	21587	249032	71	2692	3	0	1080.985576	1.114413076	0	1.114413076	1.204664461	0	1.204664461
SHEF-C05FE	novel	24111	249032	80	2443	0	1	980.9984259	0	0.409332788	0.409332788	0	0.40155482	0.40155482
SHEF-C05FE	novel	26442	249032	87	3936	1	2	1580.519773	0.254065041	0.508130081	0.762195122	0.40155482	0.803109641	1.204664461
SHEF-C05FE	novel	26497	249032	87	3936	9	3	1580.519773	2.286585366	0.762195122	3.048780488	3.613993382	1.204664461	4.818657843
SHEF-C05FE	novel	26499	249032	87	3936	0	1	1580.519773	0	0.254065041	0.254065041	0	0.40155482	0.40155482
SHEF-C05FE	novel	26501	249032	87	3936	1	0	1580.519773	0.254065041	0	0.254065041	0.40155482	0	0.40155482
SHEF-C05FE	novel	27202	249032	90	3672	0	5	1474.5093	0	1.361655773	1.361655773	0	2.007774101	2.007774101
SHEF-C05FE	novel	27485	249032	91	1018	1	0	408.782807	0.982318271	0	0.982318271	0.40155482	0	0.40155482
SHEF-C05FE	novel	27486	249032	91	1018	1	0	408.782807	0.982318271	0	0.982318271	0.40155482	0	0.40155482
SHEF-C05FE	novel	27487	249032	91	1018	1	0	408.782807	0.982318271	0	0.982318271	0.40155482	0	0.40155482
SHEF-C05FE	novel	27673	249032	91	1018	3	3	408.782807	2.946954813	2.946954813	5.893909627	1.204664461	1.204664461	2.409328922
SHEF-C05FE	novel	27674	249032	91	1018	1	0	408.782807	0.982318271	0	0.982318271	0.40155482	0	0.40155482
SHEF-C05FE	novel	27675	249032	91	1018	1	0	408.782807	0.982318271	0	0.982318271	0.40155482	0	0.40155482
SHEF-C05FE	novel	28123	249032	93	5064	0	1	2033.47361	0	0.197472354	0.197472354	0	0.40155482	0.40155482
SHEF-C05FE	novel	28322	249032	93	5064	0	1	2033.47361	0	0.197472354	0.197472354	0	0.40155482	0.40155482
SHEF-C05FE	novel	28325	249032	93	5064	1	0	2033.47361	0.197472354	0	0.197472354	0.40155482	0	0.40155482
SHEF-C05FE	novel	4578	249032	15	2261	1	0	907.9154486	0.442282176	0	0.442282176	0.40155482	0	0.40155482
SHEF-C05FE	novel	4579	249032	15	2261	7	1	907.9154486	3.095975232	0.442282176	3.538257408	2.810883742	0.40155482	3.212438562
SHEF-C05FE	novel	4588	249032	15	2261	1	0	907.9154486	0.442282176	0	0.442282176	0.40155482	0	0.40155482
SHEF-C05FE	novel	4591	249032	15	2261	1	0	907.9154486	0.442282176	0	0.442282176	0.40155482	0	0.40155482
SHEF-C060A	novel	10410	245172	35	1788	0	1	729.2839313	0	0.559284116	0.559284116	0	0.407876919	0.407876919
SHEF-C060A	novel	10639	245172	35|36	3049	4	0	1243.616726	2.704611056	0	2.704611056	1.631507676	0	1.631507676
SHEF-C060A	novel	10737	245172	36	1261	0	1	514.3327949	0	0.793021412	0.793021412	0	0.407876919	0.407876919
SHEF-C060A	novel	15865	245172	53	1224	0	1	499.2413489	0	0.816993464	0.816993464	0	0.407876919	0.407876919
SHEF-C060A	novel	15878	245172	53	1224	8	2	499.2413489	6.535947712	1.633986928	8.169934641	3.263015352	0.815753838	4.078769191
SHEF-C060A	novel	15879	245172	53	1224	1	1	499.2413489	0.816993464	0.816993464	1.633986928	0.407876919	0.407876919	0.815753838
SHEF-C060A	novel	15888	245172	53	1224	1	2	499.2413489	0.816993464	1.633986928	2.450980392	0.407876919	0.815753838	1.223630757
SHEF-C060A	novel	21575	245172	71	2150	0	1	876.935376	0	0.465116279	0.465116279	0	0.407876919	0.407876919
SHEF-C060A	novel	26442	245172	87	3967	0	1	1618.047738	0	0.252079657	0.252079657	0	0.407876919	0.407876919
SHEF-C060A	novel	26445	245172	87	3967	0	1	1618.047738	0	0.252079657	0.252079657	0	0.407876919	0.407876919
SHEF-C060A	novel	26491	245172	87	3967	0	1	1618.047738	0	0.252079657	0.252079657	0	0.407876919	0.407876919
SHEF-C060A	novel	26493	245172	87	3967	1	1	1618.047738	0.252079657	0.252079657	0.504159314	0.407876919	0.407876919	0.815753838
SHEF-C060A	novel	26497	245172	87	3967	0	1	1618.047738	0	0.252079657	0.252079657	0	0.407876919	0.407876919
SHEF-C060A	novel	26503	245172	87	3967	0	1	1618.047738	0	0.252079657	0.252079657	0	0.407876919	0.407876919
SHEF-C060A	novel	27202	245172	90	4105	0	10	1674.334753	0	2.436053593	2.436053593	0	4.078769191	4.078769191
SHEF-C060A	novel	28123	245172	93	4658	0	1	1899.890689	0	0.214684414	0.214684414	0	0.407876919	0.407876919
SHEF-C060A	novel	28139	245172	93	4658	0	1	1899.890689	0	0.214684414	0.214684414	0	0.407876919	0.407876919
SHEF-C060A	novel	28276	245172	93	4658	1	0	1899.890689	0.214684414	0	0.214684414	0.407876919	0	0.407876919
SHEF-C060A	novel	28277	245172	93	4658	0	1	1899.890689	0	0.214684414	0.214684414	0	0.407876919	0.407876919
SHEF-C060A	novel	28282	245172	93	4658	0	1	1899.890689	0	0.214684414	0.214684414	0	0.407876919	0.407876919
SHEF-C060A	novel	28289	245172	93	4658	1	0	1899.890689	0.214684414	0	0.214684414	0.407876919	0	0.407876919
SHEF-C060A	novel	28305	245172	93	4658	0	1	1899.890689	0	0.214684414	0.214684414	0	0.407876919	0.407876919
SHEF-C060A	novel	5783	245172	19	2056	0	2	838.5949456	0	0.972762646	0.972762646	0	0.815753838	0.815753838
SHEF-C060A	novel	5785	245172	19	2056	5	3	838.5949456	2.431906615	1.459143969	3.891050584	2.039384595	1.223630757	3.263015352
SHEF-C060A	novel	5788	245172	19	2056	5	2	838.5949456	2.431906615	0.972762646	3.404669261	2.039384595	0.815753838	2.855138433
SHEF-C060A	novel	5798	245172	19	2056	1	0	838.5949456	0.486381323	0	0.486381323	0.407876919	0	0.407876919
SHEF-C0619	novel	21305	268359	71	2676	1	0	997.1716991	0.373692078	0	0.373692078	0.372635164	0	0.372635164
SHEF-C0619	novel	21634	268359	71	2676	0	1	997.1716991	0	0.373692078	0.373692078	0	0.372635164	0.372635164
SHEF-C0619	novel	25826	268359	85	142	1	0	52.9141933	7.042253521	0	7.042253521	0.372635164	0	0.372635164
SHEF-C0619	novel	25827	268359	85	142	6	2	52.9141933	42.25352113	14.08450704	56.33802817	2.235810985	0.745270328	2.981081313
SHEF-C0619	novel	26440	268359	87	4868	0	1	1813.987979	0	0.205423172	0.205423172	0	0.372635164	0.372635164
SHEF-C0619	novel	26442	268359	87	4868	0	1	1813.987979	0	0.205423172	0.205423172	0	0.372635164	0.372635164
SHEF-C0619	novel	27202	268359	90	4067	0	30	1515.507212	0	7.376444554	7.376444554	0	11.17905492	11.17905492
SHEF-C0619	novel	27204	268359	90	4067	0	2	1515.507212	0	0.49176297	0.49176297	0	0.745270328	0.745270328
SHEF-C0619	novel	28111	268359	93	6243	0	1	2326.361329	0	0.160179401	0.160179401	0	0.372635164	0.372635164
SHEF-C0619	novel	28183	268359	93	6243	0	1	2326.361329	0	0.160179401	0.160179401	0	0.372635164	0.372635164
SHEF-C0619	novel	28277	268359	93	6243	1	0	2326.361329	0.160179401	0	0.160179401	0.372635164	0	0.372635164
SHEF-C0619	novel	28279	268359	93	6243	0	2	2326.361329	0	0.320358802	0.320358802	0	0.745270328	0.745270328
SHEF-C0619	novel	28280	268359	93	6243	2	0	2326.361329	0.320358802	0	0.320358802	0.745270328	0	0.745270328
SHEF-C0619	novel	28291	268359	93	6243	0	1	2326.361329	0	0.160179401	0.160179401	0	0.372635164	0.372635164
SHEF-C0619	novel	28301	268359	93	6243	0	1	2326.361329	0	0.160179401	0.160179401	0	0.372635164	0.372635164
SHEF-C0619	novel	28303	268359	93	6243	1	0	2326.361329	0.160179401	0	0.160179401	0.372635164	0	0.372635164
SHEF-C0619	novel	28310	268359	93	6243	0	1	2326.361329	0	0.160179401	0.160179401	0	0.372635164	0.372635164
SHEF-C0619	novel	28341	268359	93	6243	1	0	2326.361329	0.160179401	0	0.160179401	0.372635164	0	0.372635164
SHEF-C0619	novel	29671	268359	98	1139	0	1	424.4314519	0	0.877963126	0.877963126	0	0.372635164	0.372635164
SHEF-C0619	novel	4577	268359	15	2140	1	0	797.4392512	0.46728972	0	0.46728972	0.372635164	0	0.372635164
SHEF-C0619	novel	4579	268359	15	2140	18	10	797.4392512	8.411214953	4.672897196	13.08411215	6.707432954	3.726351641	10.43378459
SHEF-C0619	novel	4582	268359	15	2140	2	0	797.4392512	0.934579439	0	0.934579439	0.745270328	0	0.745270328
SHEF-C0619	novel	4588	268359	15	2140	1	0	797.4392512	0.46728972	0	0.46728972	0.372635164	0	0.372635164
SHEF-C0619	novel	4592	268359	15	2140	1	0	797.4392512	0.46728972	0	0.46728972	0.372635164	0	0.372635164
SHEF-C0628	novel	10639	413743	36	3984	1	0	962.9165932	0.251004016	0	0.251004016	0.241695932	0	0.241695932
SHEF-C0628	novel	12	413743	1	137	1	0	33.11234269	7.299270073	0	7.299270073	0.241695932	0	0.241695932
SHEF-C0628	novel	12826	413743	43	4743	1	0	1146.363806	0.210837023	0	0.210837023	0.241695932	0	0.241695932
SHEF-C0628	novel	12965	413743	43	4743	1	1	1146.363806	0.210837023	0.210837023	0.421674046	0.241695932	0.241695932	0.483391864
SHEF-C0628	novel	14178	413743	47	6193	0	1	1496.822907	0	0.16147263	0.16147263	0	0.241695932	0.241695932
SHEF-C0628	novel	14819	413743	49	5076	1	0	1226.848551	0.197005516	0	0.197005516	0.241695932	0	0.241695932
SHEF-C0628	novel	15	413743	1	137	1	0	33.11234269	7.299270073	0	7.299270073	0.241695932	0	0.241695932
SHEF-C0628	novel	15776	413743	53	5699	1	0	1377.425117	0.175469381	0	0.175469381	0.241695932	0	0.241695932
SHEF-C0628	novel	16	413743	1	137	4	0	33.11234269	29.19708029	0	29.19708029	0.966783728	0	0.966783728
SHEF-C0628	novel	17897	413743	59	3657	0	1	883.8820234	0	0.273448182	0.273448182	0	0.241695932	0.241695932
SHEF-C0628	novel	18940	413743	63	5072	1	0	1225.881767	0.197160883	0	0.197160883	0.241695932	0	0.241695932
SHEF-C0628	novel	21052	413743	69|70	6340	2	1	1532.352209	0.645531057	0.274197971	0.919729028	0.483391864	0.241695932	0.725087796
SHEF-C0628	novel	21422	413743	71	4081	0	1	986.3610986	0	0.245037981	0.245037981	0	0.241695932	0.241695932
SHEF-C0628	novel	21445	413743	71	4081	1	0	986.3610986	0.245037981	0	0.245037981	0.241695932	0	0.241695932
SHEF-C0628	novel	21473	413743	71	4081	0	1	986.3610986	0	0.245037981	0.245037981	0	0.241695932	0.241695932
SHEF-C0628	novel	21577	413743	71	4081	0	1	986.3610986	0	0.245037981	0.245037981	0	0.241695932	0.241695932
SHEF-C0628	novel	23851	413743	79	4845	1	0	1171.016791	0.206398349	0	0.206398349	0.241695932	0	0.241695932
SHEF-C0628	novel	23944	413743	79	4845	0	1	1171.016791	0	0.206398349	0.206398349	0	0.241695932	0.241695932
SHEF-C0628	novel	25740	413743	85	3674	0	1	887.9908542	0	0.272182907	0.272182907	0	0.241695932	0.241695932
SHEF-C0628	novel	25744	413743	85	3674	1	0	887.9908542	0.272182907	0	0.272182907	0.241695932	0	0.241695932
SHEF-C0628	novel	25801	413743	85	3674	0	1	887.9908542	0	0.272182907	0.272182907	0	0.241695932	0.241695932
SHEF-C0628	novel	26420	413743	87	4411	0	1	1066.120756	0	0.226705962	0.226705962	0	0.241695932	0.241695932
SHEF-C0628	novel	26442	413743	87	4411	0	3	1066.120756	0	0.680117887	0.680117887	0	0.725087796	0.725087796
SHEF-C0628	novel	26447	413743	87	4411	0	1	1066.120756	0	0.226705962	0.226705962	0	0.241695932	0.241695932
SHEF-C0628	novel	27178	413743	90	4535	1	0	1096.091052	0.220507166	0	0.220507166	0.241695932	0	0.241695932
SHEF-C0628	novel	27411	413743	91	2991	1	0	722.9125327	0.334336342	0	0.334336342	0.241695932	0	0.241695932
SHEF-C0628	novel	27755	413743	91	2991	1	0	722.9125327	0.334336342	0	0.334336342	0.241695932	0	0.241695932
SHEF-C0628	novel	27760	413743	91	2991	2	0	722.9125327	0.668672685	0	0.668672685	0.483391864	0	0.483391864
SHEF-C0628	novel	27761	413743	91	2991	1	0	722.9125327	0.334336342	0	0.334336342	0.241695932	0	0.241695932
SHEF-C0628	novel	27771	413743	91	2991	1	0	722.9125327	0.334336342	0	0.334336342	0.241695932	0	0.241695932
SHEF-C0628	novel	28122	413743	93	5543	0	1	1339.720551	0	0.180407721	0.180407721	0	0.241695932	0.241695932
SHEF-C0628	novel	28126	413743	93	5543	0	1	1339.720551	0	0.180407721	0.180407721	0	0.241695932	0.241695932
SHEF-C0628	novel	28136	413743	93	5543	0	1	1339.720551	0	0.180407721	0.180407721	0	0.241695932	0.241695932
SHEF-C0628	novel	28183	413743	93	5543	0	1	1339.720551	0	0.180407721	0.180407721	0	0.241695932	0.241695932
SHEF-C0628	novel	28279	413743	93	5543	0	1	1339.720551	0	0.180407721	0.180407721	0	0.241695932	0.241695932
SHEF-C0628	novel	28301	413743	93	5543	0	1	1339.720551	0	0.180407721	0.180407721	0	0.241695932	0.241695932
SHEF-C0628	novel	28302	413743	93	5543	1	0	1339.720551	0.180407721	0	0.180407721	0.241695932	0	0.241695932
SHEF-C0628	novel	8144	413743	27	5276	0	1	1275.187737	0	0.189537528	0.189537528	0	0.241695932	0.241695932
SHEF-C0637	novel	10639	261720	36	2390	0	1	913.1896683	0	0.418410042	0.418410042	0	0.382087727	0.382087727
SHEF-C0637	novel	134	261720	1	55	0	1	21.014825	0	18.18181818	18.18181818	0	0.382087727	0.382087727
SHEF-C0637	novel	17897	261720	59	1978	0	9	755.7695247	0	4.550050556	4.550050556	0	3.438789546	3.438789546
SHEF-C0637	novel	21399	261720	71	3009	0	1	1149.701972	0	0.332336324	0.332336324	0	0.382087727	0.382087727
SHEF-C0637	novel	21503	261720	71	3009	1	0	1149.701972	0.332336324	0	0.332336324	0.382087727	0	0.382087727
SHEF-C0637	novel	22558	261720	75	2211	1	0	844.7959652	0.452284034	0	0.452284034	0.382087727	0	0.382087727
SHEF-C0637	novel	23849	261720	79	3094	1	0	1182.179428	0.323206206	0	0.323206206	0.382087727	0	0.382087727
SHEF-C0637	novel	26442	261720	87	3163	0	1	1208.543482	0	0.316155549	0.316155549	0	0.382087727	0.382087727
SHEF-C0637	novel	28126	261720	93	3743	0	1	1430.154363	0	0.267165375	0.267165375	0	0.382087727	0.382087727
SHEF-C0637	novel	28183	261720	93	3743	0	1	1430.154363	0	0.267165375	0.267165375	0	0.382087727	0.382087727
SHEF-C0637	novel	28299	261720	93	3743	0	1	1430.154363	0	0.267165375	0.267165375	0	0.382087727	0.382087727
SHEF-C0637	novel	699	261720	3	4084	1	0	1560.446278	0.244857982	0	0.244857982	0.382087727	0	0.382087727
SHEF-C0637	novel	93	261720	1	55	0	1	21.014825	0	18.18181818	18.18181818	0	0.382087727	0.382087727
SHEF-C0655	novel	17897	258210	59	789	0	9	305.5652376	0	11.40684411	11.40684411	0	3.48553503	3.48553503
SHEF-C0655	novel	17900	258210	59	789	0	1	305.5652376	0	1.267427123	1.267427123	0	0.38728167	0.38728167
SHEF-C0655	novel	21409	258210	71	2284	0	1	884.5513342	0	0.437828371	0.437828371	0	0.38728167	0.38728167
SHEF-C0655	novel	21473	258210	71	2284	0	1	884.5513342	0	0.437828371	0.437828371	0	0.38728167	0.38728167
SHEF-C0655	novel	21575	258210	71	2284	0	1	884.5513342	0	0.437828371	0.437828371	0	0.38728167	0.38728167
SHEF-C0655	novel	25930	258210	86	1906	1	0	738.1588629	0.524658972	0	0.524658972	0.38728167	0	0.38728167
SHEF-C0655	novel	25960	258210	86	1906	0	1	738.1588629	0	0.524658972	0.524658972	0	0.38728167	0.38728167
SHEF-C0655	novel	26442	258210	87	2947	0	3	1141.319081	0	1.017984391	1.017984391	0	1.16184501	1.16184501
SHEF-C0655	novel	27063	258210	89	797	1	0	308.663491	1.254705144	0	1.254705144	0.38728167	0	0.38728167
SHEF-C0655	novel	27101	258210	89	797	1	0	308.663491	1.254705144	0	1.254705144	0.38728167	0	0.38728167
SHEF-C0655	novel	27202	258210	90	3489	0	2	1351.225746	0	0.573230152	0.573230152	0	0.77456334	0.77456334
SHEF-C0655	novel	273	258210	1	42	0	1	16.26583014	0	23.80952381	23.80952381	0	0.38728167	0.38728167
SHEF-C0655	novel	27408	258210	91	716	1	0	277.2936757	1.396648045	0	1.396648045	0.38728167	0	0.38728167
SHEF-C0655	novel	27762	258210	91	716	1	0	277.2936757	1.396648045	0	1.396648045	0.38728167	0	0.38728167
SHEF-C0655	novel	28111	258210	93	5084	0	1	1968.94001	0	0.196695515	0.196695515	0	0.38728167	0.38728167
SHEF-C0655	novel	28126	258210	93	5084	0	1	1968.94001	0	0.196695515	0.196695515	0	0.38728167	0.38728167
SHEF-C0655	novel	28183	258210	93	5084	2	1	1968.94001	0.393391031	0.196695515	0.590086546	0.77456334	0.38728167	1.16184501
SHEF-C0655	novel	28198	258210	93	5084	1	0	1968.94001	0.196695515	0	0.196695515	0.38728167	0	0.38728167
SHEF-C0655	novel	28279	258210	93	5084	0	1	1968.94001	0	0.196695515	0.196695515	0	0.38728167	0.38728167
SHEF-C0655	novel	28281	258210	93	5084	0	1	1968.94001	0	0.196695515	0.196695515	0	0.38728167	0.38728167
SHEF-C0655	novel	28293	258210	93	5084	0	1	1968.94001	0	0.196695515	0.196695515	0	0.38728167	0.38728167
SHEF-C0655	novel	28665	258210	95	1903	0	1	736.9970179	0	0.525486075	0.525486075	0	0.38728167	0.38728167
SHEF-C0655	novel	29122	258210	95	1903	0	1	736.9970179	0	0.525486075	0.525486075	0	0.38728167	0.38728167
SHEF-C0655	novel	5634	258210	19	2732	3	1	1058.053522	1.098096633	0.366032211	1.464128843	1.16184501	0.38728167	1.54912668
SHEF-C0664	novel	187	409392	1	74	0	1	18.07558526	0	13.51351351	13.51351351	0	0.244264666	0.244264666
SHEF-C0664	novel	20315	409392	67	3408	1	0	832.4539805	0.29342723	0	0.29342723	0.244264666	0	0.244264666
SHEF-C0664	novel	21052	409392	69	3982	1	0	972.6618986	0.251130085	0	0.251130085	0.244264666	0	0.244264666
SHEF-C0664	novel	21058	409392	69	3982	1	0	972.6618986	0.251130085	0	0.251130085	0.244264666	0	0.244264666
SHEF-C0664	novel	21407	409392	71	3811	0	1	930.8926408	0	0.262398321	0.262398321	0	0.244264666	0.244264666
SHEF-C0664	novel	21509	409392	71	3811	0	1	930.8926408	0	0.262398321	0.262398321	0	0.244264666	0.244264666
SHEF-C0664	novel	21528	409392	71	3811	0	1	930.8926408	0	0.262398321	0.262398321	0	0.244264666	0.244264666
SHEF-C0664	novel	21591	409392	71	3811	1	0	930.8926408	0.262398321	0	0.262398321	0.244264666	0	0.244264666
SHEF-C0664	novel	21641	409392	71	3811	1	0	930.8926408	0.262398321	0	0.262398321	0.244264666	0	0.244264666
SHEF-C0664	novel	22230	409392	73	3215	5	0	785.3109001	1.555209953	0	1.555209953	1.221323328	0	1.221323328
SHEF-C0664	novel	25014	409392	83	4001	1	0	977.3029273	0.249937516	0	0.249937516	0.244264666	0	0.244264666
SHEF-C0664	novel	26299	409392	87	4428	1	0	1081.60394	0.225835592	0	0.225835592	0.244264666	0	0.244264666
SHEF-C0664	novel	26442	409392	87	4428	0	3	1081.60394	0	0.677506775	0.677506775	0	0.732793997	0.732793997
SHEF-C0664	novel	26494	409392	87	4428	1	0	1081.60394	0.225835592	0	0.225835592	0.244264666	0	0.244264666
SHEF-C0664	novel	26495	409392	87	4428	1	0	1081.60394	0.225835592	0	0.225835592	0.244264666	0	0.244264666
SHEF-C0664	novel	26497	409392	87	4428	3	1	1081.60394	0.677506775	0.225835592	0.903342367	0.732793997	0.244264666	0.977058663
SHEF-C0664	novel	26500	409392	87	4428	1	0	1081.60394	0.225835592	0	0.225835592	0.244264666	0	0.244264666
SHEF-C0664	novel	26502	409392	87	4428	1	0	1081.60394	0.225835592	0	0.225835592	0.244264666	0	0.244264666
SHEF-C0664	novel	26503	409392	87	4428	1	0	1081.60394	0.225835592	0	0.225835592	0.244264666	0	0.244264666
SHEF-C0664	novel	26505	409392	87	4428	1	1	1081.60394	0.225835592	0.225835592	0.451671183	0.244264666	0.244264666	0.488529331
SHEF-C0664	novel	27761	409392	91	1760	4	1	429.9058115	2.272727273	0.568181818	2.840909091	0.977058663	0.244264666	1.221323328
SHEF-C0664	novel	27765	409392	91	1760	1	0	429.9058115	0.568181818	0	0.568181818	0.244264666	0	0.244264666
SHEF-C0664	novel	28119	409392	93	6267	0	1	1530.80666	0	0.159565981	0.159565981	0	0.244264666	0.244264666
SHEF-C0664	novel	28121	409392	93	6267	0	1	1530.80666	0	0.159565981	0.159565981	0	0.244264666	0.244264666
[truncated: 22,042 more rows]
